# Supplementary material for: Glycoproteomic Characterization of FUT8 Knock-Out CHO Cells Reveals Roles of FUT8 in the Glycosylation
Source: Front Chem. 2021 Oct 29;9:755238. doi: 10.3389/fchem.2021.755238 (PMC8586412; doi:10.3389/fchem.2021.755238)
Supplement: Supplementary file 1 [file Table2.XLSX]

## Sheet: Sheet1
Supplemental data Table S2: The annotated intact glyopeptide spectra in FUT8KO cells
Cell type	Protein Name	Sequence	core-fucosylated IGP	Relative abundance	NGLYCAN	Intact glycopeptides	Relative abundance
Fut8 KO	2-oxoglutarate and iron-dependent oxygenase domain-containing protein 3	FVFMEEGSNR			N2H8F0S0G0	FVFMEEGSNR-N2H8F0S0G0	5
Fut8 KO	2-oxoglutarate and iron-dependent oxygenase domain-containing protein 3	FVFMEEGSNR			N2H8F0S0G0	FVFMEEGSNR-N2H8F0S0G0	5
Fut8 KO	2-oxoglutarate and iron-dependent oxygenase domain-containing protein 3	FVFMEEGSNR			N2H6F0S0G0	FVFMEEGSNR-N2H6F0S0G0	9
Fut8 KO	2-oxoglutarate and iron-dependent oxygenase domain-containing protein 3	FVFMEEGSNR			N2H6F0S0G0	FVFMEEGSNR-N2H6F0S0G0	9
Fut8 KO	2-oxoglutarate and iron-dependent oxygenase domain-containing protein 3	FVFMEEGSNR			N2H7F0S0G0	FVFMEEGSNR-N2H7F0S0G0	5
Fut8 KO	2-oxoglutarate and iron-dependent oxygenase domain-containing protein 3	FVFMEEGSNR			N2H7F0S0G0	FVFMEEGSNR-N2H7F0S0G0	5
Fut8 KO	2-oxoglutarate and iron-dependent oxygenase domain-containing protein 3	INSTEAQTAHDEYWHAHVDK			N2H3F0S0G0	INSTEAQTAHDEYWHAHVDK-N2H3F0S0G0	2
Fut8 KO	2-oxoglutarate and iron-dependent oxygenase domain-containing protein 3	INSTEAQTAHDEYWHAHVDK			N2H5F0S0G0	INSTEAQTAHDEYWHAHVDK-N2H5F0S0G0	5
Fut8 KO	2-oxoglutarate and iron-dependent oxygenase domain-containing protein 3	INSTEAQTAHDEYWHAHVDK			N2H6F0S0G0	INSTEAQTAHDEYWHAHVDK-N2H6F0S0G0	9
Fut8 KO	2-oxoglutarate and iron-dependent oxygenase domain-containing protein 3	INSTEAQTAHDEYWHAHVDK			N2H6F0S0G0	INSTEAQTAHDEYWHAHVDK-N2H6F0S0G0	9
Fut8 KO	2-oxoglutarate and iron-dependent oxygenase domain-containing protein 3	INSTEAQTAHDEYWHAHVDK			N2H8F0S0G0	INSTEAQTAHDEYWHAHVDK-N2H8F0S0G0	3
Fut8 KO	2-oxoglutarate and iron-dependent oxygenase domain-containing protein 3	INSTEAQTAHDEYWHAHVDK			N2H4F0S0G0	INSTEAQTAHDEYWHAHVDK-N2H4F0S0G0	4
Fut8 KO	2-oxoglutarate and iron-dependent oxygenase domain-containing protein 3	INSTEAQTAHDEYWHAHVDK			N2H7F0S0G0	INSTEAQTAHDEYWHAHVDK-N2H7F0S0G0	3
Fut8 KO	2-oxoglutarate and iron-dependent oxygenase domain-containing protein 3	INSTEAQTAHDEYWHAHVDK			N2H5F0S0G0	INSTEAQTAHDEYWHAHVDK-N2H5F0S0G0	5
Fut8 KO	2-oxoglutarate and iron-dependent oxygenase domain-containing protein 3	INSTEAQTAHDEYWHAHVDK			N2H9F0S0G0	INSTEAQTAHDEYWHAHVDK-N2H9F0S0G0	4
Fut8 KO	2-oxoglutarate and iron-dependent oxygenase domain-containing protein 3	INSTEAQTAHDEYWHAHVDK			N2H6F0S0G0	INSTEAQTAHDEYWHAHVDK-N2H6F0S0G0	9
Fut8 KO	2-oxoglutarate and iron-dependent oxygenase domain-containing protein 3	INSTEAQTAHDEYWHAHVDK			N2H8F0S0G0	INSTEAQTAHDEYWHAHVDK-N2H8F0S0G0	3
Fut8 KO	2-oxoglutarate and iron-dependent oxygenase domain-containing protein 3	INSTEAQTAHDEYWHAHVDK			N2H9F0S0G0	INSTEAQTAHDEYWHAHVDK-N2H9F0S0G0	4
Fut8 KO	2-oxoglutarate and iron-dependent oxygenase domain-containing protein 3	INSTEAQTAHDEYWHAHVDK			N2H6F0S0G0	INSTEAQTAHDEYWHAHVDK-N2H6F0S0G0	9
Fut8 KO	2-oxoglutarate and iron-dependent oxygenase domain-containing protein 3	INSTEAQTAHDEYWHAHVDK			N2H8F0S0G0	INSTEAQTAHDEYWHAHVDK-N2H8F0S0G0	3
Fut8 KO	2-oxoglutarate and iron-dependent oxygenase domain-containing protein 3	INSTEAQTAHDEYWHAHVDK			N2H6F0S0G0	INSTEAQTAHDEYWHAHVDK-N2H6F0S0G0	9
Fut8 KO	2-oxoglutarate and iron-dependent oxygenase domain-containing protein 3	INSTEAQTAHDEYWHAHVDK			N2H3F0S0G0	INSTEAQTAHDEYWHAHVDK-N2H3F0S0G0	2
Fut8 KO	2-oxoglutarate and iron-dependent oxygenase domain-containing protein 3	INSTEAQTAHDEYWHAHVDK			N2H5F0S0G0	INSTEAQTAHDEYWHAHVDK-N2H5F0S0G0	5
Fut8 KO	2-oxoglutarate and iron-dependent oxygenase domain-containing protein 3	INSTEAQTAHDEYWHAHVDK			N2H6F0S0G0	INSTEAQTAHDEYWHAHVDK-N2H6F0S0G0	9
Fut8 KO	2-oxoglutarate and iron-dependent oxygenase domain-containing protein 3	INSTEAQTAHDEYWHAHVDK			N2H6F0S0G0	INSTEAQTAHDEYWHAHVDK-N2H6F0S0G0	9
Fut8 KO	2-oxoglutarate and iron-dependent oxygenase domain-containing protein 3	INSTEAQTAHDEYWHAHVDK			N2H7F0S0G0	INSTEAQTAHDEYWHAHVDK-N2H7F0S0G0	3
Fut8 KO	2-oxoglutarate and iron-dependent oxygenase domain-containing protein 3	INSTEAQTAHDEYWHAHVDK			N2H4F0S0G0	INSTEAQTAHDEYWHAHVDK-N2H4F0S0G0	4
Fut8 KO	2-oxoglutarate and iron-dependent oxygenase domain-containing protein 3	INSTEAQTAHDEYWHAHVDK			N2H7F0S0G0	INSTEAQTAHDEYWHAHVDK-N2H7F0S0G0	3
Fut8 KO	2-oxoglutarate and iron-dependent oxygenase domain-containing protein 3	INSTEAQTAHDEYWHAHVDK			N2H5F0S0G0	INSTEAQTAHDEYWHAHVDK-N2H5F0S0G0	5
Fut8 KO	2-oxoglutarate and iron-dependent oxygenase domain-containing protein 3	INSTEAQTAHDEYWHAHVDK			N2H9F0S0G0	INSTEAQTAHDEYWHAHVDK-N2H9F0S0G0	4
Fut8 KO	2-oxoglutarate and iron-dependent oxygenase domain-containing protein 3	INSTEAQTAHDEYWHAHVDK			N2H9F0S0G0	INSTEAQTAHDEYWHAHVDK-N2H9F0S0G0	4
Fut8 KO	2-oxoglutarate and iron-dependent oxygenase domain-containing protein 3	INSTEAQTAHDEYWHAHVDK			N2H6F0S0G0	INSTEAQTAHDEYWHAHVDK-N2H6F0S0G0	9
Fut8 KO	2-oxoglutarate and iron-dependent oxygenase domain-containing protein 3	INSTEAQTAHDEYWHAHVDK			N2H5F0S0G0	INSTEAQTAHDEYWHAHVDK-N2H5F0S0G0	5
Fut8 KO	2-oxoglutarate and iron-dependent oxygenase domain-containing protein 3	INSTEAQTAHDEYWHAHVDK			N2H6F0S0G0	INSTEAQTAHDEYWHAHVDK-N2H6F0S0G0	9
Fut8 KO	2-oxoglutarate and iron-dependent oxygenase domain-containing protein 3	INSTEAQTAHDEYWHAHVDK			N2H4F0S0G0	INSTEAQTAHDEYWHAHVDK-N2H4F0S0G0	4
Fut8 KO	2-oxoglutarate and iron-dependent oxygenase domain-containing protein 3	INSTEAQTAHDEYWHAHVDK			N3H3F0S0G0	INSTEAQTAHDEYWHAHVDK-N3H3F0S0G0	1
Fut8 KO	2-oxoglutarate and iron-dependent oxygenase domain-containing protein 3	INSTEAQTAHDEYWHAHVDK			N2H4F0S0G0	INSTEAQTAHDEYWHAHVDK-N2H4F0S0G0	4
Fut8 KO	2-oxoglutarate and iron-dependent oxygenase domain-containing protein 3	FVFMEEGSNR			N2H8F0S0G0	FVFMEEGSNR-N2H8F0S0G0	5
Fut8 KO	2-oxoglutarate and iron-dependent oxygenase domain-containing protein 3	FVFMEEGSNR			N2H8F0S0G0	FVFMEEGSNR-N2H8F0S0G0	5
Fut8 KO	2-oxoglutarate and iron-dependent oxygenase domain-containing protein 3	FVFMEEGSNR			N2H8F0S0G0	FVFMEEGSNR-N2H8F0S0G0	5
Fut8 KO	2-oxoglutarate and iron-dependent oxygenase domain-containing protein 3	FVFMEEGSNR			N2H7F0S0G0	FVFMEEGSNR-N2H7F0S0G0	5
Fut8 KO	2-oxoglutarate and iron-dependent oxygenase domain-containing protein 3	FVFMEEGSNR			N2H6F0S0G0	FVFMEEGSNR-N2H6F0S0G0	9
Fut8 KO	2-oxoglutarate and iron-dependent oxygenase domain-containing protein 3	FVFMEEGSNR			N2H7F0S0G0	FVFMEEGSNR-N2H7F0S0G0	5
Fut8 KO	2-oxoglutarate and iron-dependent oxygenase domain-containing protein 3	FVFMEEGSNR			N2H6F0S0G0	FVFMEEGSNR-N2H6F0S0G0	9
Fut8 KO	2-oxoglutarate and iron-dependent oxygenase domain-containing protein 3	FVFMEEGSNR			N2H7F0S0G0	FVFMEEGSNR-N2H7F0S0G0	5
Fut8 KO	2-oxoglutarate and iron-dependent oxygenase domain-containing protein 3	FVFMEEGSNR			N2H6F0S0G0	FVFMEEGSNR-N2H6F0S0G0	9
Fut8 KO	2-oxoglutarate and iron-dependent oxygenase domain-containing protein 3	FVFMEEGSNR			N2H6F0S0G0	FVFMEEGSNR-N2H6F0S0G0	9
Fut8 KO	2-oxoglutarate and iron-dependent oxygenase domain-containing protein 3	FVFMEEGSNR			N2H6F0S0G0	FVFMEEGSNR-N2H6F0S0G0	9
Fut8 KO	2-oxoglutarate and iron-dependent oxygenase domain-containing protein 3	FVFMEEGSNR			N2H6F0S0G0	FVFMEEGSNR-N2H6F0S0G0	9
Fut8 KO	2-oxoglutarate and iron-dependent oxygenase domain-containing protein 3	FVFMEEGSNR			N2H6F0S0G0	FVFMEEGSNR-N2H6F0S0G0	9
Fut8 KO	4F2 cell-surface antigen heavy chain	YLNATGSHWCSWSVSQAGLLTASVPAQLLR			N5H6F4S0G0	YLNATGSHWCSWSVSQAGLLTASVPAQLLR-N5H6F4S0G0	4
Fut8 KO	4F2 cell-surface antigen heavy chain	YLNATGSHWCSWSVSQAGLLTASVPAQLLR			N5H6F2S0G0	YLNATGSHWCSWSVSQAGLLTASVPAQLLR-N5H6F2S0G0	6
Fut8 KO	4F2 cell-surface antigen heavy chain	YLNATGSHWCSWSVSQAGLLTASVPAQLLR			N6H7F4S0G0	YLNATGSHWCSWSVSQAGLLTASVPAQLLR-N6H7F4S0G0	2
Fut8 KO	4F2 cell-surface antigen heavy chain	YLNATGSHWCSWSVSQAGLLTASVPAQLLR			N5H6F4S0G0	YLNATGSHWCSWSVSQAGLLTASVPAQLLR-N5H6F4S0G0	4
Fut8 KO	4F2 cell-surface antigen heavy chain	YLNATGSHWCSWSVSQAGLLTASVPAQLLR			N5H6F2S0G0	YLNATGSHWCSWSVSQAGLLTASVPAQLLR-N5H6F2S0G0	6
Fut8 KO	4F2 cell-surface antigen heavy chain	YLNATGSHWCSWSVSQAGLLTASVPAQLLR			N8H9F3S0G0	YLNATGSHWCSWSVSQAGLLTASVPAQLLR-N8H9F3S0G0	1
Fut8 KO	4F2 cell-surface antigen heavy chain	YLNATGSHWCSWSVSQAGLLTASVPAQLLR			N5H6F2S0G0	YLNATGSHWCSWSVSQAGLLTASVPAQLLR-N5H6F2S0G0	6
Fut8 KO	4F2 cell-surface antigen heavy chain	LMDASLYLAEWQNITK			N5H6F4S0G0	LMDASLYLAEWQNITK-N5H6F4S0G0	2
Fut8 KO	4F2 cell-surface antigen heavy chain	LMDASLYLAEWQNITK			N4H5F0S1G0	LMDASLYLAEWQNITK-N4H5F0S1G0	4
Fut8 KO	4F2 cell-surface antigen heavy chain	LMDASLYLAEWQNITK			N5H6F2S2G0	LMDASLYLAEWQNITK-N5H6F2S2G0	1
Fut8 KO	4F2 cell-surface antigen heavy chain	LMDASLYLAEWQNITK			N5H6F0S2G0	LMDASLYLAEWQNITK-N5H6F0S2G0	2
Fut8 KO	4F2 cell-surface antigen heavy chain	LMDASLYLAEWQNITK			N5H6F0S2G0	LMDASLYLAEWQNITK-N5H6F0S2G0	2
Fut8 KO	4F2 cell-surface antigen heavy chain	LMDASLYLAEWQNITK			N4H5F0S1G0	LMDASLYLAEWQNITK-N4H5F0S1G0	4
Fut8 KO	4F2 cell-surface antigen heavy chain	LMDASLYLAEWQNITK			N4H5F2S0G0	LMDASLYLAEWQNITK-N4H5F2S0G0	2
Fut8 KO	4F2 cell-surface antigen heavy chain	LMDASLYLAEWQNITK			N6H7F4S0G0	LMDASLYLAEWQNITK-N6H7F4S0G0	2
Fut8 KO	4F2 cell-surface antigen heavy chain	LEAANLPAGISLPASANLLFSTNSTR			N6H7F4S1G0	LEAANLPAGISLPASANLLFSTNSTR-N6H7F4S1G0	1
Fut8 KO	4F2 cell-surface antigen heavy chain	LEAANLPAGISLPASANLLFSTNSTR			N8H9F1S0G0	LEAANLPAGISLPASANLLFSTNSTR-N8H9F1S0G0	1
Fut8 KO	4F2 cell-surface antigen heavy chain	LEAANLPAGISLPASANLLFSTNSTR			N7H8F1S0G0	LEAANLPAGISLPASANLLFSTNSTR-N7H8F1S0G0	4
Fut8 KO	4F2 cell-surface antigen heavy chain	LEAANLPAGISLPASANLLFSTNSTR			N5H6F2S2G0	LEAANLPAGISLPASANLLFSTNSTR-N5H6F2S2G0	1
Fut8 KO	4F2 cell-surface antigen heavy chain	LEAANLPAGISLPASANLLFSTNSTR			N7H8F1S0G0	LEAANLPAGISLPASANLLFSTNSTR-N7H8F1S0G0	4
Fut8 KO	4F2 cell-surface antigen heavy chain	LEAANLPAGISLPASANLLFSTNSTR			N5H6F4S0G0	LEAANLPAGISLPASANLLFSTNSTR-N5H6F4S0G0	10
Fut8 KO	4F2 cell-surface antigen heavy chain	LEAANLPAGISLPASANLLFSTNSTR			N5H6F4S0G0	LEAANLPAGISLPASANLLFSTNSTR-N5H6F4S0G0	10
Fut8 KO	4F2 cell-surface antigen heavy chain	LEAANLPAGISLPASANLLFSTNSTR			N5H6F2S0G0	LEAANLPAGISLPASANLLFSTNSTR-N5H6F2S0G0	10
Fut8 KO	4F2 cell-surface antigen heavy chain	LEAANLPAGISLPASANLLFSTNSTR			N6H7F2S0G0	LEAANLPAGISLPASANLLFSTNSTR-N6H7F2S0G0	3
Fut8 KO	4F2 cell-surface antigen heavy chain	LEAANLPAGISLPASANLLFSTNSTR			N4H5F2S0G0	LEAANLPAGISLPASANLLFSTNSTR-N4H5F2S0G0	8
Fut8 KO	4F2 cell-surface antigen heavy chain	LEAANLPAGISLPASANLLFSTNSTR			N5H6F2S0G0	LEAANLPAGISLPASANLLFSTNSTR-N5H6F2S0G0	10
Fut8 KO	4F2 cell-surface antigen heavy chain	LEAANLPAGISLPASANLLFSTNSTR			N7H8F1S0G0	LEAANLPAGISLPASANLLFSTNSTR-N7H8F1S0G0	4
Fut8 KO	4F2 cell-surface antigen heavy chain	LEAANLPAGISLPASANLLFSTNSTR			N5H6F4S0G0	LEAANLPAGISLPASANLLFSTNSTR-N5H6F4S0G0	10
Fut8 KO	4F2 cell-surface antigen heavy chain	LEAANLPAGISLPASANLLFSTNSTR			N4H5F0S0G0	LEAANLPAGISLPASANLLFSTNSTR-N4H5F0S0G0	3
Fut8 KO	4F2 cell-surface antigen heavy chain	LEAANLPAGISLPASANLLFSTNSTR			N5H6F2S0G0	LEAANLPAGISLPASANLLFSTNSTR-N5H6F2S0G0	10
Fut8 KO	4F2 cell-surface antigen heavy chain	LEAANLPAGISLPASANLLFSTNSTR			N5H6F2S0G0	LEAANLPAGISLPASANLLFSTNSTR-N5H6F2S0G0	10
Fut8 KO	4F2 cell-surface antigen heavy chain	LEAANLPAGISLPASANLLFSTNSTR			N4H5F2S0G0	LEAANLPAGISLPASANLLFSTNSTR-N4H5F2S0G0	8
Fut8 KO	4F2 cell-surface antigen heavy chain	LEAANLPAGISLPASANLLFSTNSTR			N4H5F2S0G0	LEAANLPAGISLPASANLLFSTNSTR-N4H5F2S0G0	8
Fut8 KO	4F2 cell-surface antigen heavy chain	LEAANLPAGISLPASANLLFSTNSTR			N4H5F2S0G0	LEAANLPAGISLPASANLLFSTNSTR-N4H5F2S0G0	8
Fut8 KO	4F2 cell-surface antigen heavy chain	LEAANLPAGISLPASANLLFSTNSTR			N6H7F2S0G0	LEAANLPAGISLPASANLLFSTNSTR-N6H7F2S0G0	3
Fut8 KO	4F2 cell-surface antigen heavy chain	LEAANLPAGISLPASANLLFSTNSTR			N5H6F2S0G0	LEAANLPAGISLPASANLLFSTNSTR-N5H6F2S0G0	10
Fut8 KO	4F2 cell-surface antigen heavy chain	LEAANLPAGISLPASANLLFSTNSTR			N4H5F2S0G0	LEAANLPAGISLPASANLLFSTNSTR-N4H5F2S0G0	8
Fut8 KO	4F2 cell-surface antigen heavy chain	LEAANLPAGISLPASANLLFSTNSTR			N6H7F4S0G0	LEAANLPAGISLPASANLLFSTNSTR-N6H7F4S0G0	3
Fut8 KO	4F2 cell-surface antigen heavy chain	LEAANLPAGISLPASANLLFSTNSTR			N5H6F4S0G0	LEAANLPAGISLPASANLLFSTNSTR-N5H6F4S0G0	10
Fut8 KO	4F2 cell-surface antigen heavy chain	LEAANLPAGISLPASANLLFSTNSTR			N6H7F4S0G0	LEAANLPAGISLPASANLLFSTNSTR-N6H7F4S0G0	3
Fut8 KO	4F2 cell-surface antigen heavy chain	LEAANLPAGISLPASANLLFSTNSTR			N4H5F2S1G0	LEAANLPAGISLPASANLLFSTNSTR-N4H5F2S1G0	1
Fut8 KO	4F2 cell-surface antigen heavy chain	LEAANLPAGISLPASANLLFSTNSTR			N5H6F4S0G0	LEAANLPAGISLPASANLLFSTNSTR-N5H6F4S0G0	10
Fut8 KO	4F2 cell-surface antigen heavy chain	LEAANLPAGISLPASANLLFSTNSTR			N5H6F2S0G0	LEAANLPAGISLPASANLLFSTNSTR-N5H6F2S0G0	10
Fut8 KO	4F2 cell-surface antigen heavy chain	LEAANLPAGISLPASANLLFSTNSTR			N6H7F4S0G0	LEAANLPAGISLPASANLLFSTNSTR-N6H7F4S0G0	3
Fut8 KO	4F2 cell-surface antigen heavy chain	LEAANLPAGISLPASANLLFSTNSTR			N5H6F4S0G0	LEAANLPAGISLPASANLLFSTNSTR-N5H6F4S0G0	10
Fut8 KO	4F2 cell-surface antigen heavy chain	LEAANLPAGISLPASANLLFSTNSTR			N5H6F4S0G0	LEAANLPAGISLPASANLLFSTNSTR-N5H6F4S0G0	10
Fut8 KO	4F2 cell-surface antigen heavy chain	LMDASLYLAEWQNITK			N4H5F2S1G0	LMDASLYLAEWQNITK-N4H5F2S1G0	2
Fut8 KO	4F2 cell-surface antigen heavy chain	LMDASLYLAEWQNITK			N5H6F4S0G0	LMDASLYLAEWQNITK-N5H6F4S0G0	2
Fut8 KO	4F2 cell-surface antigen heavy chain	LEAANLPAGISLPASANLLFSTNSTR			N5H6F4S0G0	LEAANLPAGISLPASANLLFSTNSTR-N5H6F4S0G0	10
Fut8 KO	4F2 cell-surface antigen heavy chain	LMDASLYLAEWQNITK			N6H7F4S0G0	LMDASLYLAEWQNITK-N6H7F4S0G0	2
Fut8 KO	4F2 cell-surface antigen heavy chain	LEAANLPAGISLPASANLLFSTNSTR			N5H6F4S0G0	LEAANLPAGISLPASANLLFSTNSTR-N5H6F4S0G0	10
Fut8 KO	4F2 cell-surface antigen heavy chain	LMDASLYLAEWQNITK			N4H5F2S1G0	LMDASLYLAEWQNITK-N4H5F2S1G0	2
Fut8 KO	4F2 cell-surface antigen heavy chain	LEAANLPAGISLPASANLLFSTNSTR			N5H6F0S1G0	LEAANLPAGISLPASANLLFSTNSTR-N5H6F0S1G0	1
Fut8 KO	4F2 cell-surface antigen heavy chain	LEAANLPAGISLPASANLLFSTNSTR			N5H6F2S0G0	LEAANLPAGISLPASANLLFSTNSTR-N5H6F2S0G0	10
Fut8 KO	4F2 cell-surface antigen heavy chain	LEAANLPAGISLPASANLLFSTNSTR			N6H7F2S0G0	LEAANLPAGISLPASANLLFSTNSTR-N6H7F2S0G0	3
Fut8 KO	4F2 cell-surface antigen heavy chain	LEAANLPAGISLPASANLLFSTNSTR			N5H6F2S0G0	LEAANLPAGISLPASANLLFSTNSTR-N5H6F2S0G0	10
Fut8 KO	4F2 cell-surface antigen heavy chain	LEAANLPAGISLPASANLLFSTNSTR			N4H5F2S0G0	LEAANLPAGISLPASANLLFSTNSTR-N4H5F2S0G0	8
Fut8 KO	4F2 cell-surface antigen heavy chain	LEAANLPAGISLPASANLLFSTNSTR			N4H5F0S0G0	LEAANLPAGISLPASANLLFSTNSTR-N4H5F0S0G0	3
Fut8 KO	4F2 cell-surface antigen heavy chain	LMDASLYLAEWQNITK			N5H6F2S0G0	LMDASLYLAEWQNITK-N5H6F2S0G0	1
Fut8 KO	4F2 cell-surface antigen heavy chain	LMDASLYLAEWQNITK			N5H6F0S1G0	LMDASLYLAEWQNITK-N5H6F0S1G0	1
Fut8 KO	4F2 cell-surface antigen heavy chain	LEAANLPAGISLPASANLLFSTNSTR			N4H5F2S0G0	LEAANLPAGISLPASANLLFSTNSTR-N4H5F2S0G0	8
Fut8 KO	4F2 cell-surface antigen heavy chain	LMDASLYLAEWQNITK			N5H6F0S0G0	LMDASLYLAEWQNITK-N5H6F0S0G0	1
Fut8 KO	4F2 cell-surface antigen heavy chain	LMDASLYLAEWQNITK			N4H5F0S1G0	LMDASLYLAEWQNITK-N4H5F0S1G0	4
Fut8 KO	4F2 cell-surface antigen heavy chain	LMDASLYLAEWQNITK			N4H5F0S1G0	LMDASLYLAEWQNITK-N4H5F0S1G0	4
Fut8 KO	4F2 cell-surface antigen heavy chain	LEAANLPAGISLPASANLLFSTNSTR			N7H8F1S0G0	LEAANLPAGISLPASANLLFSTNSTR-N7H8F1S0G0	4
Fut8 KO	4F2 cell-surface antigen heavy chain	LEAANLPAGISLPASANLLFSTNSTR			N5H6F4S0G0	LEAANLPAGISLPASANLLFSTNSTR-N5H6F4S0G0	10
Fut8 KO	4F2 cell-surface antigen heavy chain	YLNATGSHWCSWSVSQAGLLTASVPAQLLR			N5H6F4S0G0	YLNATGSHWCSWSVSQAGLLTASVPAQLLR-N5H6F4S0G0	4
Fut8 KO	4F2 cell-surface antigen heavy chain	LEAANLPAGISLPASANLLFSTNSTR			N4H5F0S0G0	LEAANLPAGISLPASANLLFSTNSTR-N4H5F0S0G0	3
Fut8 KO	4F2 cell-surface antigen heavy chain	LEAANLPAGISLPASANLLFSTNSTR			N5H6F2S0G0	LEAANLPAGISLPASANLLFSTNSTR-N5H6F2S0G0	10
Fut8 KO	4F2 cell-surface antigen heavy chain	LEAANLPAGISLPASANLLFSTNSTR			N5H6F2S0G0	LEAANLPAGISLPASANLLFSTNSTR-N5H6F2S0G0	10
Fut8 KO	4F2 cell-surface antigen heavy chain	LEAANLPAGISLPASANLLFSTNSTR			N4H5F2S0G0	LEAANLPAGISLPASANLLFSTNSTR-N4H5F2S0G0	8
Fut8 KO	4F2 cell-surface antigen heavy chain	YLNATGSHWCSWSVSQAGLLTASVPAQLLR			N5H6F2S0G0	YLNATGSHWCSWSVSQAGLLTASVPAQLLR-N5H6F2S0G0	6
Fut8 KO	4F2 cell-surface antigen heavy chain	YLNATGSHWCSWSVSQAGLLTASVPAQLLR			N6H7F4S0G0	YLNATGSHWCSWSVSQAGLLTASVPAQLLR-N6H7F4S0G0	2
Fut8 KO	4F2 cell-surface antigen heavy chain	LMDASLYLAEWQNITK			N4H5F2S0G0	LMDASLYLAEWQNITK-N4H5F2S0G0	2
Fut8 KO	4F2 cell-surface antigen heavy chain	YLNATGSHWCSWSVSQAGLLTASVPAQLLR			N5H6F2S0G0	YLNATGSHWCSWSVSQAGLLTASVPAQLLR-N5H6F2S0G0	6
Fut8 KO	4F2 cell-surface antigen heavy chain	YLNATGSHWCSWSVSQAGLLTASVPAQLLR			N5H6F4S0G0	YLNATGSHWCSWSVSQAGLLTASVPAQLLR-N5H6F4S0G0	4
Fut8 KO	4F2 cell-surface antigen heavy chain	YLNATGSHWCSWSVSQAGLLTASVPAQLLR			N5H6F2S0G0	YLNATGSHWCSWSVSQAGLLTASVPAQLLR-N5H6F2S0G0	6
Fut8 KO	acid ceramidase	NLSFATIYDVLSTKPVLNK			N12H12F1S0G0	NLSFATIYDVLSTKPVLNK-N12H12F1S0G0	1
Fut8 KO	acid ceramidase	NLSFATIYDVLSTKPVLNK			N2H6F0S0G0	NLSFATIYDVLSTKPVLNK-N2H6F0S0G0	8
Fut8 KO	acid ceramidase	NLSFATIYDVLSTKPVLNK			N2H6F0S0G0	NLSFATIYDVLSTKPVLNK-N2H6F0S0G0	8
Fut8 KO	acid ceramidase	NLSFATIYDVLSTKPVLNK			N2H6F0S0G0	NLSFATIYDVLSTKPVLNK-N2H6F0S0G0	8
Fut8 KO	acid ceramidase	NLSFATIYDVLSTKPVLNK			N2H6F0S0G0	NLSFATIYDVLSTKPVLNK-N2H6F0S0G0	8
Fut8 KO	acid ceramidase	LMAPAYFILGGNK			N2H10F0S0G0	LMAPAYFILGGNK-N2H10F0S0G0	3
Fut8 KO	acid ceramidase	LMAPAYFILGGNK			N2H9F0S0G0	LMAPAYFILGGNK-N2H9F0S0G0	4
Fut8 KO	acid ceramidase	LMAPAYFILGGNK			N2H6F0S0G0	LMAPAYFILGGNK-N2H6F0S0G0	14
Fut8 KO	acid ceramidase	LMAPAYFILGGNK			N2H6F0S0G0	LMAPAYFILGGNK-N2H6F0S0G0	14
Fut8 KO	acid ceramidase	LMAPAYFILGGNK			N2H7F0S0G0	LMAPAYFILGGNK-N2H7F0S0G0	7
Fut8 KO	acid ceramidase	LMAPAYFILGGNK			N2H6F0S0G0	LMAPAYFILGGNK-N2H6F0S0G0	14
Fut8 KO	acid ceramidase	LMAPAYFILGGNK			N2H7F0S0G0	LMAPAYFILGGNK-N2H7F0S0G0	7
Fut8 KO	acid ceramidase	LMAPAYFILGGNK			N2H6F0S0G0	LMAPAYFILGGNK-N2H6F0S0G0	14
Fut8 KO	acid ceramidase	LMAPAYFILGGNK			N2H7F0S0G0	LMAPAYFILGGNK-N2H7F0S0G0	7
Fut8 KO	acid ceramidase	LMAPAYFILGGNK			N2H6F0S0G0	LMAPAYFILGGNK-N2H6F0S0G0	14
Fut8 KO	acid ceramidase	SVLENSTSYDEAK			N2H9F0S0G0	SVLENSTSYDEAK-N2H9F0S0G0	1
Fut8 KO	acid ceramidase	SVLENSTSYDEAK			N2H7F0S0G0	SVLENSTSYDEAK-N2H7F0S0G0	2
Fut8 KO	acid ceramidase	SVLENSTSYDEAK			N2H10F0S0G0	SVLENSTSYDEAK-N2H10F0S0G0	1
Fut8 KO	acid ceramidase	SVLENSTSYDEAK			N2H6F0S0G0	SVLENSTSYDEAK-N2H6F0S0G0	4
Fut8 KO	acid ceramidase	SVLENSTSYDEAK			N2H8F0S0G0	SVLENSTSYDEAK-N2H8F0S0G0	3
Fut8 KO	acid ceramidase	SVLENSTSYDEAK			N2H8F0S0G0	SVLENSTSYDEAK-N2H8F0S0G0	3
Fut8 KO	acid ceramidase	SVLENSTSYDEAK			N2H5F0S0G0	SVLENSTSYDEAK-N2H5F0S0G0	8
Fut8 KO	acid ceramidase	SVLENSTSYDEAK			N2H6F0S0G0	SVLENSTSYDEAK-N2H6F0S0G0	4
Fut8 KO	acid ceramidase	SVLENSTSYDEAK			N2H5F0S0G0	SVLENSTSYDEAK-N2H5F0S0G0	8
Fut8 KO	acid ceramidase	SVLENSTSYDEAK			N2H7F0S0G0	SVLENSTSYDEAK-N2H7F0S0G0	2
Fut8 KO	acid ceramidase	SVLENSTSYDEAK			N2H6F0S0G0	SVLENSTSYDEAK-N2H6F0S0G0	4
Fut8 KO	acid ceramidase	SVLENSTSYDEAK			N2H4F0S0G0	SVLENSTSYDEAK-N2H4F0S0G0	3
Fut8 KO	acid ceramidase	SVLENSTSYDEAK			N2H6F0S0G0	SVLENSTSYDEAK-N2H6F0S0G0	4
Fut8 KO	acid ceramidase	SVLENSTSYDEAK			N2H8F0S0G0	SVLENSTSYDEAK-N2H8F0S0G0	3
Fut8 KO	acid ceramidase	SVLENSTSYDEAK			N2H5F0S0G0	SVLENSTSYDEAK-N2H5F0S0G0	8
Fut8 KO	acid ceramidase	SVLENSTSYDEAK			N2H4F0S0G0	SVLENSTSYDEAK-N2H4F0S0G0	3
Fut8 KO	acid ceramidase	SVLENSTSYDEAK			N2H5F0S0G0	SVLENSTSYDEAK-N2H5F0S0G0	8
Fut8 KO	acid ceramidase	SVLENSTSYDEAK			N2H5F0S0G0	SVLENSTSYDEAK-N2H5F0S0G0	8
Fut8 KO	acid ceramidase	SVLENSTSYDEAK			N2H4F0S0G0	SVLENSTSYDEAK-N2H4F0S0G0	3
Fut8 KO	acid ceramidase	SVLENSTSYDEAK			N2H5F0S0G0	SVLENSTSYDEAK-N2H5F0S0G0	8
Fut8 KO	acid ceramidase	SVLENSTSYDEAK			N2H3F0S0G0	SVLENSTSYDEAK-N2H3F0S0G0	2
Fut8 KO	acid ceramidase	LMAPAYFILGGNK			N2H9F0S0G0	LMAPAYFILGGNK-N2H9F0S0G0	4
Fut8 KO	acid ceramidase	LMAPAYFILGGNK			N2H10F0S0G0	LMAPAYFILGGNK-N2H10F0S0G0	3
Fut8 KO	acid ceramidase	SVLENSTSYDEAK			N2H5F0S0G0	SVLENSTSYDEAK-N2H5F0S0G0	8
Fut8 KO	acid ceramidase	LMAPAYFILGGNK			N2H10F0S0G0	LMAPAYFILGGNK-N2H10F0S0G0	3
Fut8 KO	acid ceramidase	SVLENSTSYDEAK			N2H5F0S0G0	SVLENSTSYDEAK-N2H5F0S0G0	8
Fut8 KO	acid ceramidase	LMAPAYFILGGNK			N2H9F0S0G0	LMAPAYFILGGNK-N2H9F0S0G0	4
Fut8 KO	acid ceramidase	LMAPAYFILGGNK			N2H8F0S0G0	LMAPAYFILGGNK-N2H8F0S0G0	1
Fut8 KO	acid ceramidase	SVLENSTSYDEAK			N2H3F0S0G0	SVLENSTSYDEAK-N2H3F0S0G0	2
Fut8 KO	acid ceramidase	LMAPAYFILGGNK			N2H9F0S0G0	LMAPAYFILGGNK-N2H9F0S0G0	4
Fut8 KO	acid ceramidase	LMAPAYFILGGNK			N2H7F0S0G0	LMAPAYFILGGNK-N2H7F0S0G0	7
Fut8 KO	acid ceramidase	LMAPAYFILGGNK			N2H7F0S0G0	LMAPAYFILGGNK-N2H7F0S0G0	7
Fut8 KO	acid ceramidase	LMAPAYFILGGNK			N2H6F0S0G0	LMAPAYFILGGNK-N2H6F0S0G0	14
Fut8 KO	acid ceramidase	LMAPAYFILGGNK			N2H6F0S0G0	LMAPAYFILGGNK-N2H6F0S0G0	14
Fut8 KO	acid ceramidase	LMAPAYFILGGNK			N2H7F0S0G0	LMAPAYFILGGNK-N2H7F0S0G0	7
Fut8 KO	acid ceramidase	NLSFATIYDVLSTKPVLNK			N2H6F0S0G0	NLSFATIYDVLSTKPVLNK-N2H6F0S0G0	8
Fut8 KO	acid ceramidase	LMAPAYFILGGNK			N2H6F0S0G0	LMAPAYFILGGNK-N2H6F0S0G0	14
Fut8 KO	acid ceramidase	LMAPAYFILGGNK			N2H6F0S0G0	LMAPAYFILGGNK-N2H6F0S0G0	14
Fut8 KO	acid ceramidase	NLSFATIYDVLSTKPVLNK			N2H6F0S0G0	NLSFATIYDVLSTKPVLNK-N2H6F0S0G0	8
Fut8 KO	acid ceramidase	LMAPAYFILGGNK			N2H6F0S0G0	LMAPAYFILGGNK-N2H6F0S0G0	14
Fut8 KO	acid ceramidase	LMAPAYFILGGNK			N2H6F0S0G0	LMAPAYFILGGNK-N2H6F0S0G0	14
Fut8 KO	acid ceramidase	LMAPAYFILGGNK			N2H6F0S0G0	LMAPAYFILGGNK-N2H6F0S0G0	14
Fut8 KO	acid ceramidase	LMAPAYFILGGNK			N2H6F0S0G0	LMAPAYFILGGNK-N2H6F0S0G0	14
Fut8 KO	acid ceramidase	NLSFATIYDVLSTKPVLNK			N2H6F0S0G0	NLSFATIYDVLSTKPVLNK-N2H6F0S0G0	8
Fut8 KO	acid ceramidase	NLSFATIYDVLSTKPVLNK			N2H6F0S0G0	NLSFATIYDVLSTKPVLNK-N2H6F0S0G0	8
Fut8 KO	acid ceramidase	LMAPAYFILGGNK			N2H7F0S0G0	LMAPAYFILGGNK-N2H7F0S0G0	7
Fut8 KO	acid ceramidase	LMAPAYFILGGNK			N2H6F0S0G0	LMAPAYFILGGNK-N2H6F0S0G0	14
Fut8 KO	ADAMTS-like protein 4	RPDGCGVCGGDGSTCHLVSGNLTDR			N2H6F0S0G0	RPDGCGVCGGDGSTCHLVSGNLTDR-N2H6F0S0G0	1
Fut8 KO	ADAMTS-like protein 4	RPDGCGVCGGDGSTCHLVSGNLTDR			N2H8F0S0G0	RPDGCGVCGGDGSTCHLVSGNLTDR-N2H8F0S0G0	1
Fut8 KO	ADAMTS-like protein 4	RPDGCGVCGGDGSTCHLVSGNLTDR			N2H9F0S0G0	RPDGCGVCGGDGSTCHLVSGNLTDR-N2H9F0S0G0	1
Fut8 KO	adhesion G protein-coupled receptor A2	GVATPVIFAGTSGCGVGNLTEPVAVSLR			N6H5F0S0G0	GVATPVIFAGTSGCGVGNLTEPVAVSLR-N6H5F0S0G0	1
Fut8 KO	adhesion G protein-coupled receptor A2	GVATPVIFAGTSGCGVGNLTEPVAVSLR			N5H6F2S2G0	GVATPVIFAGTSGCGVGNLTEPVAVSLR-N5H6F2S2G0	1
Fut8 KO	adhesion G protein-coupled receptor A2	GVATPVIFAGTSGCGVGNLTEPVAVSLR			N7H8F1S0G0	GVATPVIFAGTSGCGVGNLTEPVAVSLR-N7H8F1S0G0	1
Fut8 KO	adipocyte plasma membrane-associated protein	AGPNGTLFVVDAYK			N2H9F0S0G0	AGPNGTLFVVDAYK-N2H9F0S0G0	4
Fut8 KO	adipocyte plasma membrane-associated protein	AGPNGTLFVVDAYK			N2H6F0S0G0	AGPNGTLFVVDAYK-N2H6F0S0G0	11
Fut8 KO	adipocyte plasma membrane-associated protein	AGPNGTLFVVDAYK			N2H6F0S0G0	AGPNGTLFVVDAYK-N2H6F0S0G0	11
Fut8 KO	adipocyte plasma membrane-associated protein	AGPNGTLFVVDAYK			N2H5F0S0G0	AGPNGTLFVVDAYK-N2H5F0S0G0	15
Fut8 KO	adipocyte plasma membrane-associated protein	AGPNGTLFVVDAYK			N2H5F0S0G0	AGPNGTLFVVDAYK-N2H5F0S0G0	15
Fut8 KO	adipocyte plasma membrane-associated protein	AGPNGTLFVVDAYK			N2H9F0S0G0	AGPNGTLFVVDAYK-N2H9F0S0G0	4
Fut8 KO	adipocyte plasma membrane-associated protein	AGPNGTLFVVDAYK			N2H8F0S0G0	AGPNGTLFVVDAYK-N2H8F0S0G0	5
Fut8 KO	adipocyte plasma membrane-associated protein	AGPNGTLFVVDAYK			N2H5F0S0G0	AGPNGTLFVVDAYK-N2H5F0S0G0	15
Fut8 KO	adipocyte plasma membrane-associated protein	AGPNGTLFVVDAYK			N2H5F0S0G0	AGPNGTLFVVDAYK-N2H5F0S0G0	15
Fut8 KO	adipocyte plasma membrane-associated protein	AGPNGTLFVVDAYK			N2H5F0S0G0	AGPNGTLFVVDAYK-N2H5F0S0G0	15
Fut8 KO	adipocyte plasma membrane-associated protein	AGPNGTLFVVDAYK			N2H6F0S0G0	AGPNGTLFVVDAYK-N2H6F0S0G0	11
Fut8 KO	adipocyte plasma membrane-associated protein	AGPNGTLFVVDAYK			N2H5F0S0G0	AGPNGTLFVVDAYK-N2H5F0S0G0	15
Fut8 KO	adipocyte plasma membrane-associated protein	AGPNGTLFVVDAYK			N2H6F0S0G0	AGPNGTLFVVDAYK-N2H6F0S0G0	11
Fut8 KO	adipocyte plasma membrane-associated protein	AGPNGTLFVVDAYK			N2H5F0S0G0	AGPNGTLFVVDAYK-N2H5F0S0G0	15
Fut8 KO	adipocyte plasma membrane-associated protein	AGPNGTLFVVDAYK			N2H4F0S0G0	AGPNGTLFVVDAYK-N2H4F0S0G0	3
Fut8 KO	adipocyte plasma membrane-associated protein	AGPNGTLFVVDAYK			N2H8F0S0G0	AGPNGTLFVVDAYK-N2H8F0S0G0	5
Fut8 KO	adipocyte plasma membrane-associated protein	AGPNGTLFVVDAYK			N2H7F0S0G0	AGPNGTLFVVDAYK-N2H7F0S0G0	2
Fut8 KO	adipocyte plasma membrane-associated protein	AGPNGTLFVVDAYK			N2H6F0S0G0	AGPNGTLFVVDAYK-N2H6F0S0G0	11
Fut8 KO	adipocyte plasma membrane-associated protein	AGPNGTLFVVDAYK			N2H8F0S0G0	AGPNGTLFVVDAYK-N2H8F0S0G0	5
Fut8 KO	adipocyte plasma membrane-associated protein	AGPNGTLFVVDAYK			N2H9F0S0G0	AGPNGTLFVVDAYK-N2H9F0S0G0	4
Fut8 KO	adipocyte plasma membrane-associated protein	AGPNGTLFVVDAYK			N2H8F0S0G0	AGPNGTLFVVDAYK-N2H8F0S0G0	5
Fut8 KO	adipocyte plasma membrane-associated protein	AGPNGTLFVVDAYK			N2H5F0S0G0	AGPNGTLFVVDAYK-N2H5F0S0G0	15
Fut8 KO	adipocyte plasma membrane-associated protein	AGPNGTLFVVDAYK			N2H8F0S0G0	AGPNGTLFVVDAYK-N2H8F0S0G0	5
Fut8 KO	adipocyte plasma membrane-associated protein	AGPNGTLFVVDAYK			N2H6F0S0G0	AGPNGTLFVVDAYK-N2H6F0S0G0	11
Fut8 KO	adipocyte plasma membrane-associated protein	AGPNGTLFVVDAYK			N2H6F0S0G0	AGPNGTLFVVDAYK-N2H6F0S0G0	11
Fut8 KO	adipocyte plasma membrane-associated protein	AGPNGTLFVVDAYK			N2H6F0S0G0	AGPNGTLFVVDAYK-N2H6F0S0G0	11
Fut8 KO	adipocyte plasma membrane-associated protein	AGPNGTLFVVDAYK			N2H7F0S0G0	AGPNGTLFVVDAYK-N2H7F0S0G0	2
Fut8 KO	adipocyte plasma membrane-associated protein	AGPNGTLFVVDAYK			N2H4F0S0G0	AGPNGTLFVVDAYK-N2H4F0S0G0	3
Fut8 KO	adipocyte plasma membrane-associated protein	AGPNGTLFVVDAYK			N2H6F0S0G0	AGPNGTLFVVDAYK-N2H6F0S0G0	11
Fut8 KO	adipocyte plasma membrane-associated protein	AGPNGTLFVVDAYK			N2H5F0S0G0	AGPNGTLFVVDAYK-N2H5F0S0G0	15
Fut8 KO	adipocyte plasma membrane-associated protein	AGPNGTLFVVDAYK			N2H5F0S0G0	AGPNGTLFVVDAYK-N2H5F0S0G0	15
Fut8 KO	adipocyte plasma membrane-associated protein	AGPNGTLFVVDAYK			N2H9F0S0G0	AGPNGTLFVVDAYK-N2H9F0S0G0	4
Fut8 KO	adipocyte plasma membrane-associated protein	AGPNGTLFVVDAYK			N2H5F0S0G0	AGPNGTLFVVDAYK-N2H5F0S0G0	15
Fut8 KO	adipocyte plasma membrane-associated protein	AGPNGTLFVVDAYK			N2H4F0S0G0	AGPNGTLFVVDAYK-N2H4F0S0G0	3
Fut8 KO	adipocyte plasma membrane-associated protein	AGPNGTLFVVDAYK			N2H5F0S0G0	AGPNGTLFVVDAYK-N2H5F0S0G0	15
Fut8 KO	adipocyte plasma membrane-associated protein	AGPNGTLFVVDAYK			N2H6F0S0G0	AGPNGTLFVVDAYK-N2H6F0S0G0	11
Fut8 KO	adipocyte plasma membrane-associated protein	AGPNGTLFVVDAYK			N2H5F0S0G0	AGPNGTLFVVDAYK-N2H5F0S0G0	15
Fut8 KO	adipocyte plasma membrane-associated protein	AGPNGTLFVVDAYK			N2H5F0S0G0	AGPNGTLFVVDAYK-N2H5F0S0G0	15
Fut8 KO	adipocyte plasma membrane-associated protein	AGPNGTLFVVDAYK			N2H6F0S0G0	AGPNGTLFVVDAYK-N2H6F0S0G0	11
Fut8 KO	adipocyte plasma membrane-associated protein	AGPNGTLFVVDAYK			N2H5F0S0G0	AGPNGTLFVVDAYK-N2H5F0S0G0	15
Fut8 KO	all-trans retinoic acid-induced differentiation factor	GTILGLDLQNCSLK			N2H9F0S0G0	GTILGLDLQNCSLK-N2H9F0S0G0	1
Fut8 KO	all-trans retinoic acid-induced differentiation factor	GTILGLDLQNCSLK			N2H7F0S0G0	GTILGLDLQNCSLK-N2H7F0S0G0	2
Fut8 KO	all-trans retinoic acid-induced differentiation factor	DLCNSTGSPEVCPENGSCAPEGPGLLQCVCADGFHGYK			N2H6F0S0G0	DLCNSTGSPEVCPENGSCAPEGPGLLQCVCADGFHGYK-N2H6F0S0G0	5
Fut8 KO	all-trans retinoic acid-induced differentiation factor	DLCNSTGSPEVCPENGSCAPEGPGLLQCVCADGFHGYK			N2H6F0S0G0	DLCNSTGSPEVCPENGSCAPEGPGLLQCVCADGFHGYK-N2H6F0S0G0	5
Fut8 KO	all-trans retinoic acid-induced differentiation factor	VAVYCENASAAIMQAR			N2H8F0S0G0	VAVYCENASAAIMQAR-N2H8F0S0G0	16
Fut8 KO	all-trans retinoic acid-induced differentiation factor	VAVYCENASAAIMQAR			N2H8F0S0G0	VAVYCENASAAIMQAR-N2H8F0S0G0	16
Fut8 KO	all-trans retinoic acid-induced differentiation factor	VAVYCENASAAIMQAR			N2H6F0S0G0	VAVYCENASAAIMQAR-N2H6F0S0G0	14
Fut8 KO	all-trans retinoic acid-induced differentiation factor	VAVYCENASAAIMQAR			N2H9F0S0G0	VAVYCENASAAIMQAR-N2H9F0S0G0	3
Fut8 KO	all-trans retinoic acid-induced differentiation factor	VAVYCENASAAIMQAR			N2H6F0S0G0	VAVYCENASAAIMQAR-N2H6F0S0G0	14
Fut8 KO	all-trans retinoic acid-induced differentiation factor	VAVYCENASAAIMQAR			N2H8F0S0G0	VAVYCENASAAIMQAR-N2H8F0S0G0	16
Fut8 KO	all-trans retinoic acid-induced differentiation factor	VAVYCENASAAIMQAR			N2H4F0S0G0	VAVYCENASAAIMQAR-N2H4F0S0G0	2
Fut8 KO	all-trans retinoic acid-induced differentiation factor	VAVYCENASAAIMQAR			N2H6F0S0G0	VAVYCENASAAIMQAR-N2H6F0S0G0	14
Fut8 KO	all-trans retinoic acid-induced differentiation factor	VAVYCENASAAIMQAR			N2H6F0S0G0	VAVYCENASAAIMQAR-N2H6F0S0G0	14
Fut8 KO	all-trans retinoic acid-induced differentiation factor	VAVYCENASAAIMQAR			N2H8F0S0G0	VAVYCENASAAIMQAR-N2H8F0S0G0	16
Fut8 KO	all-trans retinoic acid-induced differentiation factor	VAVYCENASAAIMQAR			N2H8F0S0G0	VAVYCENASAAIMQAR-N2H8F0S0G0	16
Fut8 KO	all-trans retinoic acid-induced differentiation factor	VAVYCENASAAIMQAR			N2H6F0S0G0	VAVYCENASAAIMQAR-N2H6F0S0G0	14
Fut8 KO	all-trans retinoic acid-induced differentiation factor	VAVYCENASAAIMQAR			N2H8F0S0G0	VAVYCENASAAIMQAR-N2H8F0S0G0	16
Fut8 KO	all-trans retinoic acid-induced differentiation factor	VAVYCENASAAIMQAR			N2H8F0S0G0	VAVYCENASAAIMQAR-N2H8F0S0G0	16
Fut8 KO	all-trans retinoic acid-induced differentiation factor	VAVYCENASAAIMQAR			N2H8F0S0G0	VAVYCENASAAIMQAR-N2H8F0S0G0	16
Fut8 KO	all-trans retinoic acid-induced differentiation factor	VAVYCENASAAIMQAR			N2H6F0S0G0	VAVYCENASAAIMQAR-N2H6F0S0G0	14
Fut8 KO	all-trans retinoic acid-induced differentiation factor	VAVYCENASAAIMQAR			N2H7F0S0G0	VAVYCENASAAIMQAR-N2H7F0S0G0	6
Fut8 KO	all-trans retinoic acid-induced differentiation factor	VAVYCENASAAIMQAR			N2H7F0S0G0	VAVYCENASAAIMQAR-N2H7F0S0G0	6
Fut8 KO	all-trans retinoic acid-induced differentiation factor	VAVYCENASAAIMQAR			N2H8F0S0G0	VAVYCENASAAIMQAR-N2H8F0S0G0	16
Fut8 KO	all-trans retinoic acid-induced differentiation factor	VAVYCENASAAIMQAR			N2H9F0S0G0	VAVYCENASAAIMQAR-N2H9F0S0G0	3
Fut8 KO	all-trans retinoic acid-induced differentiation factor	VAVYCENASAAIMQAR			N2H8F0S0G0	VAVYCENASAAIMQAR-N2H8F0S0G0	16
Fut8 KO	all-trans retinoic acid-induced differentiation factor	VAVYCENASAAIMQAR			N6H7F1S2G0	VAVYCENASAAIMQAR-N6H7F1S2G0	1
Fut8 KO	all-trans retinoic acid-induced differentiation factor	VAVYCENASAAIMQAR			N2H7F0S0G0	VAVYCENASAAIMQAR-N2H7F0S0G0	6
Fut8 KO	all-trans retinoic acid-induced differentiation factor	VAVYCENASAAIMQAR			N2H8F0S0G0	VAVYCENASAAIMQAR-N2H8F0S0G0	16
Fut8 KO	all-trans retinoic acid-induced differentiation factor	VAVYCENASAAIMQAR			N2H9F0S0G0	VAVYCENASAAIMQAR-N2H9F0S0G0	3
Fut8 KO	all-trans retinoic acid-induced differentiation factor	VAVYCENASAAIMQAR			N2H6F0S0G0	VAVYCENASAAIMQAR-N2H6F0S0G0	14
Fut8 KO	all-trans retinoic acid-induced differentiation factor	VAVYCENASAAIMQAR			N2H6F0S0G0	VAVYCENASAAIMQAR-N2H6F0S0G0	14
Fut8 KO	all-trans retinoic acid-induced differentiation factor	VAVYCENASAAIMQAR			N2H8F0S0G0	VAVYCENASAAIMQAR-N2H8F0S0G0	16
Fut8 KO	all-trans retinoic acid-induced differentiation factor	VAVYCENASAAIMQAR			N2H10F0S0G0	VAVYCENASAAIMQAR-N2H10F0S0G0	1
Fut8 KO	all-trans retinoic acid-induced differentiation factor	VAVYCENASAAIMQAR			N2H8F0S0G0	VAVYCENASAAIMQAR-N2H8F0S0G0	16
Fut8 KO	all-trans retinoic acid-induced differentiation factor	VAVYCENASAAIMQAR			N2H5F0S0G0	VAVYCENASAAIMQAR-N2H5F0S0G0	4
Fut8 KO	all-trans retinoic acid-induced differentiation factor	VAVYCENASAAIMQAR			N2H8F0S0G0	VAVYCENASAAIMQAR-N2H8F0S0G0	16
Fut8 KO	all-trans retinoic acid-induced differentiation factor	VAVYCENASAAIMQAR			N2H5F0S0G0	VAVYCENASAAIMQAR-N2H5F0S0G0	4
Fut8 KO	all-trans retinoic acid-induced differentiation factor	VAVYCENASAAIMQAR			N2H6F0S0G0	VAVYCENASAAIMQAR-N2H6F0S0G0	14
Fut8 KO	all-trans retinoic acid-induced differentiation factor	VAVYCENASAAIMQAR			N2H6F0S0G0	VAVYCENASAAIMQAR-N2H6F0S0G0	14
Fut8 KO	all-trans retinoic acid-induced differentiation factor	VAVYCENASAAIMQAR			N2H7F0S0G0	VAVYCENASAAIMQAR-N2H7F0S0G0	6
Fut8 KO	all-trans retinoic acid-induced differentiation factor	VAVYCENASAAIMQAR			N2H5F0S0G0	VAVYCENASAAIMQAR-N2H5F0S0G0	4
Fut8 KO	all-trans retinoic acid-induced differentiation factor	VAVYCENASAAIMQAR			N5H6F3S0G0	VAVYCENASAAIMQAR-N5H6F3S0G0	1
Fut8 KO	all-trans retinoic acid-induced differentiation factor	VAVYCENASAAIMQAR			N2H7F0S0G0	VAVYCENASAAIMQAR-N2H7F0S0G0	6
Fut8 KO	all-trans retinoic acid-induced differentiation factor	VAVYCENASAAIMQAR			N2H6F0S0G0	VAVYCENASAAIMQAR-N2H6F0S0G0	14
Fut8 KO	all-trans retinoic acid-induced differentiation factor	VAVYCENASAAIMQAR			N2H6F0S0G0	VAVYCENASAAIMQAR-N2H6F0S0G0	14
Fut8 KO	all-trans retinoic acid-induced differentiation factor	VAVYCENASAAIMQAR			N2H4F0S0G0	VAVYCENASAAIMQAR-N2H4F0S0G0	2
Fut8 KO	all-trans retinoic acid-induced differentiation factor	VAVYCENASAAIMQAR			N2H6F0S0G0	VAVYCENASAAIMQAR-N2H6F0S0G0	14
Fut8 KO	all-trans retinoic acid-induced differentiation factor	VAVYCENASAAIMQAR			N2H8F0S0G0	VAVYCENASAAIMQAR-N2H8F0S0G0	16
Fut8 KO	all-trans retinoic acid-induced differentiation factor	VAVYCENASAAIMQAR			N2H7F0S0G0	VAVYCENASAAIMQAR-N2H7F0S0G0	6
Fut8 KO	all-trans retinoic acid-induced differentiation factor	VAVYCENASAAIMQAR			N2H5F0S0G0	VAVYCENASAAIMQAR-N2H5F0S0G0	4
Fut8 KO	all-trans retinoic acid-induced differentiation factor	GTILGLDLQNCSLKDPGPK			N2H8F0S0G0	GTILGLDLQNCSLKDPGPK-N2H8F0S0G0	3
Fut8 KO	all-trans retinoic acid-induced differentiation factor	GTILGLDLQNCSLK			N2H8F0S0G0	GTILGLDLQNCSLK-N2H8F0S0G0	1
Fut8 KO	all-trans retinoic acid-induced differentiation factor	GTILGLDLQNCSLKDPGPK			N2H7F0S0G0	GTILGLDLQNCSLKDPGPK-N2H7F0S0G0	1
Fut8 KO	all-trans retinoic acid-induced differentiation factor	GTILGLDLQNCSLKDPGPK			N2H8F0S0G0	GTILGLDLQNCSLKDPGPK-N2H8F0S0G0	3
Fut8 KO	all-trans retinoic acid-induced differentiation factor	GTILGLDLQNCSLKDPGPK			N2H8F0S0G0	GTILGLDLQNCSLKDPGPK-N2H8F0S0G0	3
Fut8 KO	all-trans retinoic acid-induced differentiation factor	GTILGLDLQNCSLK			N2H7F0S0G0	GTILGLDLQNCSLK-N2H7F0S0G0	2
Fut8 KO	all-trans retinoic acid-induced differentiation factor	DLCNSTGSPEVCPENGSCAPEGPGLLQCVCADGFHGYK			N2H6F0S0G0	DLCNSTGSPEVCPENGSCAPEGPGLLQCVCADGFHGYK-N2H6F0S0G0	5
Fut8 KO	all-trans retinoic acid-induced differentiation factor	GTILGLDLQNCSLK			N2H6F0S0G0	GTILGLDLQNCSLK-N2H6F0S0G0	1
Fut8 KO	all-trans retinoic acid-induced differentiation factor	DLCNSTGSPEVCPENGSCAPEGPGLLQCVCADGFHGYK			N2H6F0S0G0	DLCNSTGSPEVCPENGSCAPEGPGLLQCVCADGFHGYK-N2H6F0S0G0	5
Fut8 KO	all-trans retinoic acid-induced differentiation factor	VAVYCENASAAIMQAR			N2H8F0S0G0	VAVYCENASAAIMQAR-N2H8F0S0G0	16
Fut8 KO	all-trans retinoic acid-induced differentiation factor	VAVYCENASAAIMQAR			N2H6F0S0G0	VAVYCENASAAIMQAR-N2H6F0S0G0	14
Fut8 KO	all-trans retinoic acid-induced differentiation factor	DLCNSTGSPEVCPENGSCAPEGPGLLQCVCADGFHGYK			N2H6F0S0G0	DLCNSTGSPEVCPENGSCAPEGPGLLQCVCADGFHGYK-N2H6F0S0G0	5
Fut8 KO	alpha-(1,3)-fucosyltransferase 11	LFNLTATFSR			N2H8F0S0G0	LFNLTATFSR-N2H8F0S0G0	2
Fut8 KO	alpha-(1,3)-fucosyltransferase 11	LFNLTATFSR			N2H9F0S0G0	LFNLTATFSR-N2H9F0S0G0	8
Fut8 KO	alpha-(1,3)-fucosyltransferase 11	LFNLTATFSR			N2H9F0S0G0	LFNLTATFSR-N2H9F0S0G0	8
Fut8 KO	alpha-(1,3)-fucosyltransferase 11	LFNLTATFSR			N2H9F0S0G0	LFNLTATFSR-N2H9F0S0G0	8
Fut8 KO	alpha-(1,3)-fucosyltransferase 11	LFNLTATFSR			N2H8F0S0G0	LFNLTATFSR-N2H8F0S0G0	2
Fut8 KO	alpha-(1,3)-fucosyltransferase 11	LFNLTATFSR			N2H9F0S0G0	LFNLTATFSR-N2H9F0S0G0	8
Fut8 KO	alpha-(1,3)-fucosyltransferase 11	LFNLTATFSR			N2H9F0S0G0	LFNLTATFSR-N2H9F0S0G0	8
Fut8 KO	alpha-(1,3)-fucosyltransferase 11	DWMPNNHSIILIDDFESPQK			N2H5F0S0G0	DWMPNNHSIILIDDFESPQK-N2H5F0S0G0	2
Fut8 KO	alpha-(1,3)-fucosyltransferase 11	DWMPNNHSIILIDDFESPQK			N2H6F0S0G0	DWMPNNHSIILIDDFESPQK-N2H6F0S0G0	1
Fut8 KO	alpha-(1,3)-fucosyltransferase 11	LFNLTATFSR			N2H9F0S0G0	LFNLTATFSR-N2H9F0S0G0	8
Fut8 KO	alpha-(1,3)-fucosyltransferase 11	DWMPNNHSIILIDDFESPQK			N2H5F0S0G0	DWMPNNHSIILIDDFESPQK-N2H5F0S0G0	2
Fut8 KO	alpha-(1,3)-fucosyltransferase 11	LFNLTATFSR			N2H9F0S0G0	LFNLTATFSR-N2H9F0S0G0	8
Fut8 KO	alpha-(1,3)-fucosyltransferase 11	LFNLTATFSR			N2H9F0S0G0	LFNLTATFSR-N2H9F0S0G0	8
Fut8 KO	alpha-1,2-mannosyltransferase ALG9	IATDPTIHTVPEGRPVNVCVGK			N2H9F0S0G0	IATDPTIHTVPEGRPVNVCVGK-N2H9F0S0G0	2
Fut8 KO	alpha-1,2-mannosyltransferase ALG9	IATDPTIHTVPEGRPVNVCVGK			N2H9F0S0G0	IATDPTIHTVPEGRPVNVCVGK-N2H9F0S0G0	2
Fut8 KO	alpha-2-macroglobulin receptor-associated protein	KDTQMVHSNSLNEDTQDELGDPR			N4H3F1S0G0	KDTQMVHSNSLNEDTQDELGDPR-N4H3F1S0G0	6
Fut8 KO	alpha-2-macroglobulin receptor-associated protein	KDTQMVHSNSLNEDTQDELGDPR			N4H3F1S0G0	KDTQMVHSNSLNEDTQDELGDPR-N4H3F1S0G0	6
Fut8 KO	alpha-2-macroglobulin receptor-associated protein	KDTQMVHSNSLNEDTQDELGDPR			N4H3F1S0G0	KDTQMVHSNSLNEDTQDELGDPR-N4H3F1S0G0	6
Fut8 KO	alpha-2-macroglobulin receptor-associated protein	VIDLWDLAQTANFTEK			N2H5F0S0G0	VIDLWDLAQTANFTEK-N2H5F0S0G0	16
Fut8 KO	alpha-2-macroglobulin receptor-associated protein	VIDLWDLAQTANFTEK			N2H6F0S0G0	VIDLWDLAQTANFTEK-N2H6F0S0G0	10
Fut8 KO	alpha-2-macroglobulin receptor-associated protein	VIDLWDLAQTANFTEK			N2H7F0S0G0	VIDLWDLAQTANFTEK-N2H7F0S0G0	4
Fut8 KO	alpha-2-macroglobulin receptor-associated protein	VIDLWDLAQTANFTEK			N2H5F0S0G0	VIDLWDLAQTANFTEK-N2H5F0S0G0	16
Fut8 KO	alpha-2-macroglobulin receptor-associated protein	VIDLWDLAQTANFTEK			N3H3F0S0G0	VIDLWDLAQTANFTEK-N3H3F0S0G0	3
Fut8 KO	alpha-2-macroglobulin receptor-associated protein	VIDLWDLAQTANFTEK			N2H6F0S0G0	VIDLWDLAQTANFTEK-N2H6F0S0G0	10
Fut8 KO	alpha-2-macroglobulin receptor-associated protein	VIDLWDLAQTANFTEK			N2H4F0S0G0	VIDLWDLAQTANFTEK-N2H4F0S0G0	4
Fut8 KO	alpha-2-macroglobulin receptor-associated protein	VIDLWDLAQTANFTEK			N2H4F0S0G0	VIDLWDLAQTANFTEK-N2H4F0S0G0	4
Fut8 KO	alpha-2-macroglobulin receptor-associated protein	VIDLWDLAQTANFTEK			N2H3F0S0G0	VIDLWDLAQTANFTEK-N2H3F0S0G0	1
Fut8 KO	alpha-2-macroglobulin receptor-associated protein	VIDLWDLAQTANFTEK			N2H5F0S0G0	VIDLWDLAQTANFTEK-N2H5F0S0G0	16
Fut8 KO	alpha-2-macroglobulin receptor-associated protein	VIDLWDLAQTANFTEK			N2H5F0S0G0	VIDLWDLAQTANFTEK-N2H5F0S0G0	16
Fut8 KO	alpha-2-macroglobulin receptor-associated protein	VIDLWDLAQTANFTEK			N2H5F0S0G0	VIDLWDLAQTANFTEK-N2H5F0S0G0	16
Fut8 KO	alpha-2-macroglobulin receptor-associated protein	VIDLWDLAQTANFTEK			N2H6F0S0G0	VIDLWDLAQTANFTEK-N2H6F0S0G0	10
Fut8 KO	alpha-2-macroglobulin receptor-associated protein	VIDLWDLAQTANFTEK			N2H5F0S0G0	VIDLWDLAQTANFTEK-N2H5F0S0G0	16
Fut8 KO	alpha-2-macroglobulin receptor-associated protein	VIDLWDLAQTANFTEK			N2H8F0S0G0	VIDLWDLAQTANFTEK-N2H8F0S0G0	5
Fut8 KO	alpha-2-macroglobulin receptor-associated protein	VIDLWDLAQTANFTEK			N2H6F0S0G0	VIDLWDLAQTANFTEK-N2H6F0S0G0	10
Fut8 KO	alpha-2-macroglobulin receptor-associated protein	VIDLWDLAQTANFTEK			N2H8F0S0G0	VIDLWDLAQTANFTEK-N2H8F0S0G0	5
Fut8 KO	alpha-2-macroglobulin receptor-associated protein	VIDLWDLAQTANFTEK			N2H7F0S0G0	VIDLWDLAQTANFTEK-N2H7F0S0G0	4
Fut8 KO	alpha-2-macroglobulin receptor-associated protein	VIDLWDLAQTANFTEK			N2H6F0S0G0	VIDLWDLAQTANFTEK-N2H6F0S0G0	10
Fut8 KO	alpha-2-macroglobulin receptor-associated protein	VIDLWDLAQTANFTEK			N2H8F0S0G0	VIDLWDLAQTANFTEK-N2H8F0S0G0	5
Fut8 KO	alpha-2-macroglobulin receptor-associated protein	VIDLWDLAQTANFTEK			N2H5F0S0G0	VIDLWDLAQTANFTEK-N2H5F0S0G0	16
Fut8 KO	alpha-2-macroglobulin receptor-associated protein	VIDLWDLAQTANFTEK			N2H7F0S0G0	VIDLWDLAQTANFTEK-N2H7F0S0G0	4
Fut8 KO	alpha-2-macroglobulin receptor-associated protein	VIDLWDLAQTANFTEK			N2H9F0S0G0	VIDLWDLAQTANFTEK-N2H9F0S0G0	1
Fut8 KO	alpha-2-macroglobulin receptor-associated protein	VIDLWDLAQTANFTEK			N3H3F0S0G0	VIDLWDLAQTANFTEK-N3H3F0S0G0	3
Fut8 KO	alpha-2-macroglobulin receptor-associated protein	VIDLWDLAQTANFTEK			N2H5F0S0G0	VIDLWDLAQTANFTEK-N2H5F0S0G0	16
Fut8 KO	alpha-2-macroglobulin receptor-associated protein	VIDLWDLAQTANFTEK			N2H6F0S0G0	VIDLWDLAQTANFTEK-N2H6F0S0G0	10
Fut8 KO	alpha-2-macroglobulin receptor-associated protein	VIDLWDLAQTANFTEK			N2H6F0S0G0	VIDLWDLAQTANFTEK-N2H6F0S0G0	10
Fut8 KO	alpha-2-macroglobulin receptor-associated protein	VIDLWDLAQTANFTEK			N2H5F0S0G0	VIDLWDLAQTANFTEK-N2H5F0S0G0	16
Fut8 KO	alpha-2-macroglobulin receptor-associated protein	VIDLWDLAQTANFTEK			N2H4F0S0G0	VIDLWDLAQTANFTEK-N2H4F0S0G0	4
Fut8 KO	alpha-2-macroglobulin receptor-associated protein	VIDLWDLAQTANFTEK			N2H4F0S0G0	VIDLWDLAQTANFTEK-N2H4F0S0G0	4
Fut8 KO	alpha-2-macroglobulin receptor-associated protein	VIDLWDLAQTANFTEK			N2H5F0S0G0	VIDLWDLAQTANFTEK-N2H5F0S0G0	16
Fut8 KO	alpha-2-macroglobulin receptor-associated protein	VIDLWDLAQTANFTEK			N2H6F0S0G0	VIDLWDLAQTANFTEK-N2H6F0S0G0	10
Fut8 KO	alpha-2-macroglobulin receptor-associated protein	VIDLWDLAQTANFTEK			N2H5F0S0G0	VIDLWDLAQTANFTEK-N2H5F0S0G0	16
Fut8 KO	alpha-2-macroglobulin receptor-associated protein	VIDLWDLAQTANFTEK			N3H3F0S0G0	VIDLWDLAQTANFTEK-N3H3F0S0G0	3
Fut8 KO	alpha-2-macroglobulin receptor-associated protein	VIDLWDLAQTANFTEK			N2H5F0S0G0	VIDLWDLAQTANFTEK-N2H5F0S0G0	16
Fut8 KO	alpha-2-macroglobulin receptor-associated protein	VIDLWDLAQTANFTEK			N4H5F0S0G0	VIDLWDLAQTANFTEK-N4H5F0S0G0	2
Fut8 KO	alpha-2-macroglobulin receptor-associated protein	VIDLWDLAQTANFTEK			N4H5F0S0G0	VIDLWDLAQTANFTEK-N4H5F0S0G0	2
Fut8 KO	alpha-2-macroglobulin receptor-associated protein	VIDLWDLAQTANFTEK			N4H4F1S0G0	VIDLWDLAQTANFTEK-N4H4F1S0G0	2
Fut8 KO	alpha-2-macroglobulin receptor-associated protein	VIDLWDLAQTANFTEK			N4H4F1S0G0	VIDLWDLAQTANFTEK-N4H4F1S0G0	2
Fut8 KO	alpha-2-macroglobulin receptor-associated protein	VIDLWDLAQTANFTEK			N2H5F0S0G0	VIDLWDLAQTANFTEK-N2H5F0S0G0	16
Fut8 KO	alpha-2-macroglobulin receptor-associated protein	VIDLWDLAQTANFTEK			N2H5F0S0G0	VIDLWDLAQTANFTEK-N2H5F0S0G0	16
Fut8 KO	alpha-2-macroglobulin receptor-associated protein	VIDLWDLAQTANFTEK			N2H5F0S0G0	VIDLWDLAQTANFTEK-N2H5F0S0G0	16
Fut8 KO	alpha-2-macroglobulin receptor-associated protein	VIDLWDLAQTANFTEK			N2H6F0S0G0	VIDLWDLAQTANFTEK-N2H6F0S0G0	10
Fut8 KO	alpha-2-macroglobulin receptor-associated protein	VIDLWDLAQTANFTEK			N2H5F0S0G0	VIDLWDLAQTANFTEK-N2H5F0S0G0	16
Fut8 KO	alpha-2-macroglobulin receptor-associated protein	VIDLWDLAQTANFTEK			N2H8F0S0G0	VIDLWDLAQTANFTEK-N2H8F0S0G0	5
Fut8 KO	alpha-2-macroglobulin receptor-associated protein	VIDLWDLAQTANFTEK			N2H6F0S0G0	VIDLWDLAQTANFTEK-N2H6F0S0G0	10
Fut8 KO	alpha-2-macroglobulin receptor-associated protein	VIDLWDLAQTANFTEK			N2H8F0S0G0	VIDLWDLAQTANFTEK-N2H8F0S0G0	5
Fut8 KO	alpha-2-macroglobulin receptor-associated protein	KDTQMVHSNSLNEDTQDELGDPR			N4H3F1S0G0	KDTQMVHSNSLNEDTQDELGDPR-N4H3F1S0G0	6
Fut8 KO	alpha-2-macroglobulin receptor-associated protein	KDTQMVHSNSLNEDTQDELGDPR			N4H3F1S0G0	KDTQMVHSNSLNEDTQDELGDPR-N4H3F1S0G0	6
Fut8 KO	alpha-2-macroglobulin receptor-associated protein	VIDLWDLAQTANFTEK			N2H7F0S0G0	VIDLWDLAQTANFTEK-N2H7F0S0G0	4
Fut8 KO	alpha-2-macroglobulin receptor-associated protein	KDTQMVHSNSLNEDTQDELGDPR			N4H3F1S0G0	KDTQMVHSNSLNEDTQDELGDPR-N4H3F1S0G0	6
Fut8 KO	alpha-galactosidase A	LGIYADVGNK			N5H6F2S2G0	LGIYADVGNK-N5H6F2S2G0	3
Fut8 KO	alpha-galactosidase A	LGIYADVGNK			N4H5F2S1G0	LGIYADVGNK-N4H5F2S1G0	1
Fut8 KO	alpha-galactosidase A	LGIYADVGNK			N5H6F2S1G0	LGIYADVGNK-N5H6F2S1G0	4
Fut8 KO	alpha-galactosidase A	LGIYADVGNK			N5H6F2S1G0	LGIYADVGNK-N5H6F2S1G0	4
Fut8 KO	alpha-galactosidase A	LGIYADVGNK			N5H6F0S1G0	LGIYADVGNK-N5H6F0S1G0	1
Fut8 KO	alpha-galactosidase A	LGIYADVGNK			N4H5F2S0G0	LGIYADVGNK-N4H5F2S0G0	2
Fut8 KO	alpha-galactosidase A	LGIYADVGNK			N5H6F2S2G0	LGIYADVGNK-N5H6F2S2G0	3
Fut8 KO	alpha-galactosidase A	LGIYADVGNK			N6H7F4S2G0	LGIYADVGNK-N6H7F4S2G0	1
Fut8 KO	alpha-galactosidase A	LGIYADVGNK			N5H6F2S2G0	LGIYADVGNK-N5H6F2S2G0	3
Fut8 KO	alpha-galactosidase A	LGIYADVGNK			N5H6F2S1G0	LGIYADVGNK-N5H6F2S1G0	4
Fut8 KO	alpha-galactosidase A	LGIYADVGNK			N4H5F3S1G0	LGIYADVGNK-N4H5F3S1G0	1
Fut8 KO	alpha-galactosidase A	LGIYADVGNK			N4H5F0S2G0	LGIYADVGNK-N4H5F0S2G0	1
Fut8 KO	alpha-galactosidase A	LGIYADVGNK			N5H6F4S0G0	LGIYADVGNK-N5H6F4S0G0	1
Fut8 KO	alpha-galactosidase A	LGIYADVGNK			N4H5F0S1G0	LGIYADVGNK-N4H5F0S1G0	2
Fut8 KO	alpha-galactosidase A	LGIYADVGNK			N5H6F2S1G0	LGIYADVGNK-N5H6F2S1G0	4
Fut8 KO	alpha-galactosidase A	LGIYADVGNK			N4H5F2S0G0	LGIYADVGNK-N4H5F2S0G0	2
Fut8 KO	alpha-galactosidase A	LGIYADVGNK			N4H5F0S1G0	LGIYADVGNK-N4H5F0S1G0	2
Fut8 KO	alpha-L-iduronidase	HCANGTNFFTGEVGVR			N2H8F0S0G0	HCANGTNFFTGEVGVR-N2H8F0S0G0	2
Fut8 KO	alpha-L-iduronidase	HCANGTNFFTGEVGVR			N2H7F0S0G0	HCANGTNFFTGEVGVR-N2H7F0S0G0	3
Fut8 KO	alpha-L-iduronidase	HCANGTNFFTGEVGVR			N2H9F0S0G0	HCANGTNFFTGEVGVR-N2H9F0S0G0	6
Fut8 KO	alpha-L-iduronidase	HCANGTNFFTGEVGVR			N2H6F0S0G0	HCANGTNFFTGEVGVR-N2H6F0S0G0	2
Fut8 KO	alpha-L-iduronidase	HCANGTNFFTGEVGVR			N2H9F0S0G0	HCANGTNFFTGEVGVR-N2H9F0S0G0	6
Fut8 KO	alpha-L-iduronidase	HCANGTNFFTGEVGVR			N2H4F0S0G0	HCANGTNFFTGEVGVR-N2H4F0S0G0	2
Fut8 KO	alpha-L-iduronidase	HCANGTNFFTGEVGVR			N2H9F0S0G0	HCANGTNFFTGEVGVR-N2H9F0S0G0	6
Fut8 KO	alpha-L-iduronidase	FQVNNTCPPHVQLLR			N2H9F0S0G0	FQVNNTCPPHVQLLR-N2H9F0S0G0	18
Fut8 KO	alpha-L-iduronidase	FQVNNTCPPHVQLLR			N2H9F0S0G0	FQVNNTCPPHVQLLR-N2H9F0S0G0	18
Fut8 KO	alpha-L-iduronidase	FQVNNTCPPHVQLLR			N2H10F0S0G0	FQVNNTCPPHVQLLR-N2H10F0S0G0	2
Fut8 KO	alpha-L-iduronidase	FQVNNTCPPHVQLLR			N2H9F0S0G0	FQVNNTCPPHVQLLR-N2H9F0S0G0	18
Fut8 KO	alpha-L-iduronidase	FQVNNTCPPHVQLLR			N2H8F0S0G0	FQVNNTCPPHVQLLR-N2H8F0S0G0	10
Fut8 KO	alpha-L-iduronidase	FQVNNTCPPHVQLLR			N2H7F0S0G0	FQVNNTCPPHVQLLR-N2H7F0S0G0	4
Fut8 KO	alpha-L-iduronidase	FQVNNTCPPHVQLLR			N2H9F0S0G0	FQVNNTCPPHVQLLR-N2H9F0S0G0	18
Fut8 KO	alpha-L-iduronidase	FQVNNTCPPHVQLLR			N2H9F0S0G0	FQVNNTCPPHVQLLR-N2H9F0S0G0	18
Fut8 KO	alpha-L-iduronidase	FQVNNTCPPHVQLLR			N2H8F0S0G0	FQVNNTCPPHVQLLR-N2H8F0S0G0	10
Fut8 KO	alpha-L-iduronidase	FQVNNTCPPHVQLLR			N2H7F0S0G0	FQVNNTCPPHVQLLR-N2H7F0S0G0	4
Fut8 KO	alpha-L-iduronidase	FQVNNTCPPHVQLLR			N2H9F0S0G0	FQVNNTCPPHVQLLR-N2H9F0S0G0	18
Fut8 KO	alpha-L-iduronidase	FQVNNTCPPHVQLLR			N2H9F0S0G0	FQVNNTCPPHVQLLR-N2H9F0S0G0	18
Fut8 KO	alpha-L-iduronidase	FQVNNTCPPHVQLLR			N2H6F0S0G0	FQVNNTCPPHVQLLR-N2H6F0S0G0	3
Fut8 KO	alpha-L-iduronidase	FQVNNTCPPHVQLLR			N2H8F0S0G0	FQVNNTCPPHVQLLR-N2H8F0S0G0	10
Fut8 KO	alpha-L-iduronidase	FQVNNTCPPHVQLLR			N2H9F0S0G0	FQVNNTCPPHVQLLR-N2H9F0S0G0	18
Fut8 KO	alpha-L-iduronidase	FQVNNTCPPHVQLLR			N2H9F0S0G0	FQVNNTCPPHVQLLR-N2H9F0S0G0	18
Fut8 KO	alpha-L-iduronidase	FQVNNTCPPHVQLLR			N2H5F0S0G0	FQVNNTCPPHVQLLR-N2H5F0S0G0	1
Fut8 KO	alpha-L-iduronidase	HCANGTNFFTGEVGVR			N6H5F0S0G0	HCANGTNFFTGEVGVR-N6H5F0S0G0	4
Fut8 KO	alpha-L-iduronidase	HCANGTNFFTGEVGVR			N2H9F0S0G0	HCANGTNFFTGEVGVR-N2H9F0S0G0	6
Fut8 KO	alpha-L-iduronidase	HCANGTNFFTGEVGVR			N6H5F0S0G0	HCANGTNFFTGEVGVR-N6H5F0S0G0	4
Fut8 KO	alpha-L-iduronidase	HCANGTNFFTGEVGVR			N2H9F0S0G0	HCANGTNFFTGEVGVR-N2H9F0S0G0	6
Fut8 KO	alpha-L-iduronidase	HCANGTNFFTGEVGVR			N2H7F0S0G0	HCANGTNFFTGEVGVR-N2H7F0S0G0	3
Fut8 KO	alpha-L-iduronidase	HCANGTNFFTGEVGVR			N2H8F0S0G0	HCANGTNFFTGEVGVR-N2H8F0S0G0	2
Fut8 KO	alpha-L-iduronidase	HCANGTNFFTGEVGVR			N2H9F0S0G0	HCANGTNFFTGEVGVR-N2H9F0S0G0	6
Fut8 KO	alpha-L-iduronidase	HCANGTNFFTGEVGVR			N6H5F0S0G0	HCANGTNFFTGEVGVR-N6H5F0S0G0	4
Fut8 KO	alpha-L-iduronidase	HCANGTNFFTGEVGVR			N2H7F0S0G0	HCANGTNFFTGEVGVR-N2H7F0S0G0	3
Fut8 KO	alpha-L-iduronidase	HCANGTNFFTGEVGVR			N2H6F0S0G0	HCANGTNFFTGEVGVR-N2H6F0S0G0	2
Fut8 KO	alpha-L-iduronidase	HCANGTNFFTGEVGVR			N2H4F0S0G0	HCANGTNFFTGEVGVR-N2H4F0S0G0	2
Fut8 KO	alpha-L-iduronidase	HCANGTNFFTGEVGVR			N6H5F0S0G0	HCANGTNFFTGEVGVR-N6H5F0S0G0	4
Fut8 KO	alpha-L-iduronidase	FQVNNTCPPHVQLLR			N2H9F0S0G0	FQVNNTCPPHVQLLR-N2H9F0S0G0	18
Fut8 KO	alpha-L-iduronidase	FQVNNTCPPHVQLLR			N2H9F0S0G0	FQVNNTCPPHVQLLR-N2H9F0S0G0	18
Fut8 KO	alpha-L-iduronidase	FQVNNTCPPHVQLLR			N6H5F0S0G0	FQVNNTCPPHVQLLR-N6H5F0S0G0	2
Fut8 KO	alpha-L-iduronidase	FQVNNTCPPHVQLLR			N2H8F0S0G0	FQVNNTCPPHVQLLR-N2H8F0S0G0	10
Fut8 KO	alpha-L-iduronidase	FQVNNTCPPHVQLLR			N2H9F0S0G0	FQVNNTCPPHVQLLR-N2H9F0S0G0	18
Fut8 KO	alpha-L-iduronidase	FQVNNTCPPHVQLLR			N2H9F0S0G0	FQVNNTCPPHVQLLR-N2H9F0S0G0	18
Fut8 KO	alpha-L-iduronidase	FQVNNTCPPHVQLLR			N6H5F0S0G0	FQVNNTCPPHVQLLR-N6H5F0S0G0	2
Fut8 KO	alpha-L-iduronidase	FQVNNTCPPHVQLLR			N2H8F0S0G0	FQVNNTCPPHVQLLR-N2H8F0S0G0	10
Fut8 KO	alpha-L-iduronidase	FQVNNTCPPHVQLLR			N2H9F0S0G0	FQVNNTCPPHVQLLR-N2H9F0S0G0	18
Fut8 KO	alpha-L-iduronidase	FQVNNTCPPHVQLLR			N2H7F0S0G0	FQVNNTCPPHVQLLR-N2H7F0S0G0	4
Fut8 KO	alpha-L-iduronidase	FQVNNTCPPHVQLLR			N2H7F0S0G0	FQVNNTCPPHVQLLR-N2H7F0S0G0	4
Fut8 KO	alpha-L-iduronidase	FQVNNTCPPHVQLLR			N2H9F0S0G0	FQVNNTCPPHVQLLR-N2H9F0S0G0	18
Fut8 KO	alpha-L-iduronidase	FQVNNTCPPHVQLLR			N2H8F0S0G0	FQVNNTCPPHVQLLR-N2H8F0S0G0	10
Fut8 KO	alpha-L-iduronidase	FQVNNTCPPHVQLLR			N2H8F0S0G0	FQVNNTCPPHVQLLR-N2H8F0S0G0	10
Fut8 KO	alpha-L-iduronidase	FQVNNTCPPHVQLLR			N2H8F0S0G0	FQVNNTCPPHVQLLR-N2H8F0S0G0	10
Fut8 KO	alpha-L-iduronidase	FQVNNTCPPHVQLLR			N2H10F0S0G0	FQVNNTCPPHVQLLR-N2H10F0S0G0	2
Fut8 KO	alpha-L-iduronidase	FQVNNTCPPHVQLLR			N2H6F0S0G0	FQVNNTCPPHVQLLR-N2H6F0S0G0	3
Fut8 KO	alpha-L-iduronidase	FQVNNTCPPHVQLLR			N2H9F0S0G0	FQVNNTCPPHVQLLR-N2H9F0S0G0	18
Fut8 KO	alpha-L-iduronidase	FQVNNTCPPHVQLLR			N2H8F0S0G0	FQVNNTCPPHVQLLR-N2H8F0S0G0	10
Fut8 KO	alpha-L-iduronidase	FQVNNTCPPHVQLLR			N2H6F0S0G0	FQVNNTCPPHVQLLR-N2H6F0S0G0	3
Fut8 KO	alpha-L-iduronidase	FQVNNTCPPHVQLLR			N2H9F0S0G0	FQVNNTCPPHVQLLR-N2H9F0S0G0	18
Fut8 KO	alpha-L-iduronidase	FQVNNTCPPHVQLLR			N2H8F0S0G0	FQVNNTCPPHVQLLR-N2H8F0S0G0	10
Fut8 KO	alpha-L-iduronidase	FQVNNTCPPHVQLLR			N2H9F0S0G0	FQVNNTCPPHVQLLR-N2H9F0S0G0	18
Fut8 KO	alpha-mannosidase 2	DSVINLSESVEDGPK			N2H10F0S0G0	DSVINLSESVEDGPK-N2H10F0S0G0	2
Fut8 KO	alpha-mannosidase 2	GSPGNGSQGSAHLLSPQSALQADPK			N4H5F2S1G0	GSPGNGSQGSAHLLSPQSALQADPK-N4H5F2S1G0	1
Fut8 KO	alpha-mannosidase 2	GSPGNGSQGSAHLLSPQSALQADPK			N4H5F1S2G0	GSPGNGSQGSAHLLSPQSALQADPK-N4H5F1S2G0	1
Fut8 KO	alpha-mannosidase 2	GSPGNGSQGSAHLLSPQSALQADPK			N2H10F0S0G0	GSPGNGSQGSAHLLSPQSALQADPK-N2H10F0S0G0	1
Fut8 KO	alpha-mannosidase 2	DSVINLSESVEDGPK			N2H9F0S0G0	DSVINLSESVEDGPK-N2H9F0S0G0	2
Fut8 KO	alpha-mannosidase 2	DSVINLSESVEDGPK			N2H8F0S0G0	DSVINLSESVEDGPK-N2H8F0S0G0	2
Fut8 KO	alpha-mannosidase 2	DSVINLSESVEDGPK			N2H8F0S0G0	DSVINLSESVEDGPK-N2H8F0S0G0	2
Fut8 KO	alpha-mannosidase 2	DSVINLSESVEDGPK			N2H9F0S0G0	DSVINLSESVEDGPK-N2H9F0S0G0	2
Fut8 KO	alpha-mannosidase 2	DSVINLSESVEDGPK			N2H10F0S0G0	DSVINLSESVEDGPK-N2H10F0S0G0	2
Fut8 KO	alpha-mannosidase 2	GSPGNGSQGSAHLLSPQSALQADPK			N7H8F1S0G0	GSPGNGSQGSAHLLSPQSALQADPK-N7H8F1S0G0	1
Fut8 KO	alpha-mannosidase 2	GSPGNGSQGSAHLLSPQSALQADPK			N6H7F0S0G0	GSPGNGSQGSAHLLSPQSALQADPK-N6H7F0S0G0	1
Fut8 KO	alpha-mannosidase 2	GSPGNGSQGSAHLLSPQSALQADPK			N2H8F0S0G0	GSPGNGSQGSAHLLSPQSALQADPK-N2H8F0S0G0	1
Fut8 KO	alpha-N-acetylgalactosaminidase	VNYTLIANICNLWR			N2H10F0S0G0	VNYTLIANICNLWR-N2H10F0S0G0	5
Fut8 KO	alpha-N-acetylgalactosaminidase	VNYTLIANICNLWR			N2H10F0S0G0	VNYTLIANICNLWR-N2H10F0S0G0	5
Fut8 KO	alpha-N-acetylgalactosaminidase	VNYTLIANICNLWR			N2H9F0S0G0	VNYTLIANICNLWR-N2H9F0S0G0	1
Fut8 KO	alpha-N-acetylgalactosaminidase	VNYTLIANICNLWR			N2H10F0S0G0	VNYTLIANICNLWR-N2H10F0S0G0	5
Fut8 KO	alpha-N-acetylgalactosaminidase	VNYTLIANICNLWR			N6H5F0S0G0	VNYTLIANICNLWR-N6H5F0S0G0	3
Fut8 KO	alpha-N-acetylgalactosaminidase	VNYTLIANICNLWR			N6H5F0S0G0	VNYTLIANICNLWR-N6H5F0S0G0	3
Fut8 KO	alpha-N-acetylgalactosaminidase	VNYTLIANICNLWR			N6H5F0S0G0	VNYTLIANICNLWR-N6H5F0S0G0	3
Fut8 KO	alpha-N-acetylgalactosaminidase	VNYTLIANICNLWR			N2H6F0S0G0	VNYTLIANICNLWR-N2H6F0S0G0	1
Fut8 KO	alpha-N-acetylgalactosaminidase	VNYTLIANICNLWR			N2H10F0S0G0	VNYTLIANICNLWR-N2H10F0S0G0	5
Fut8 KO	alpha-N-acetylgalactosaminidase	VNYTLIANICNLWR			N2H10F0S0G0	VNYTLIANICNLWR-N2H10F0S0G0	5
Fut8 KO	alpha-N-acetylglucosaminidase	LLLTAAPNLTTSK			N2H10F0S0G0	LLLTAAPNLTTSK-N2H10F0S0G0	3
Fut8 KO	alpha-N-acetylglucosaminidase	LLLTAAPNLTTSK			N2H9F0S0G0	LLLTAAPNLTTSK-N2H9F0S0G0	3
Fut8 KO	alpha-N-acetylglucosaminidase	LLLTAAPNLTTSK			N6H5F0S0G0	LLLTAAPNLTTSK-N6H5F0S0G0	1
Fut8 KO	alpha-N-acetylglucosaminidase	LLLTAAPNLTTSK			N2H10F0S0G0	LLLTAAPNLTTSK-N2H10F0S0G0	3
Fut8 KO	alpha-N-acetylglucosaminidase	LLLTAAPNLTTSK			N2H9F0S0G0	LLLTAAPNLTTSK-N2H9F0S0G0	3
Fut8 KO	alpha-N-acetylglucosaminidase	LLLTAAPNLTTSK			N2H8F0S0G0	LLLTAAPNLTTSK-N2H8F0S0G0	1
Fut8 KO	alpha-N-acetylglucosaminidase	LLLTAAPNLTTSK			N2H10F0S0G0	LLLTAAPNLTTSK-N2H10F0S0G0	3
Fut8 KO	alpha-N-acetylglucosaminidase	LLLTAAPNLTTSK			N2H9F0S0G0	LLLTAAPNLTTSK-N2H9F0S0G0	3
Fut8 KO	alpha-N-acetylglucosaminidase	LLLTAAPNLTTSK			N2H6F0S0G0	LLLTAAPNLTTSK-N2H6F0S0G0	1
Fut8 KO	alpha-N-acetylglucosaminidase	LLLTAAPNLTTSK			N2H7F0S0G0	LLLTAAPNLTTSK-N2H7F0S0G0	1
Fut8 KO	amiloride-sensitive amine oxidase [copper-containing]	VDLDVAGTNNSFHTLHTR			N2H9F0S0G0	VDLDVAGTNNSFHTLHTR-N2H9F0S0G0	3
Fut8 KO	amiloride-sensitive amine oxidase [copper-containing]	VDLDVAGTNNSFHTLHTR			N2H6F0S0G0	VDLDVAGTNNSFHTLHTR-N2H6F0S0G0	2
Fut8 KO	amiloride-sensitive amine oxidase [copper-containing]	VDLDVAGTNNSFHTLHTR			N6H5F0S0G0	VDLDVAGTNNSFHTLHTR-N6H5F0S0G0	1
Fut8 KO	amiloride-sensitive amine oxidase [copper-containing]	VDLDVAGTNNSFHTLHTR			N2H7F0S0G0	VDLDVAGTNNSFHTLHTR-N2H7F0S0G0	1
Fut8 KO	amiloride-sensitive amine oxidase [copper-containing]	VDLDVAGTNNSFHTLHTR			N2H6F0S0G0	VDLDVAGTNNSFHTLHTR-N2H6F0S0G0	2
Fut8 KO	amiloride-sensitive amine oxidase [copper-containing]	VDLDVAGTNNSFHTLHTR			N2H9F0S0G0	VDLDVAGTNNSFHTLHTR-N2H9F0S0G0	3
Fut8 KO	amiloride-sensitive amine oxidase [copper-containing]	VDLDVAGTNNSFHTLHTR			N2H9F0S0G0	VDLDVAGTNNSFHTLHTR-N2H9F0S0G0	3
Fut8 KO	amyloid beta A4 protein	EQNYSDDVLANMISEPR			N2H8F0S0G0	EQNYSDDVLANMISEPR-N2H8F0S0G0	16
Fut8 KO	amyloid beta A4 protein	EQNYSDDVLANMISEPR			N2H9F0S0G0	EQNYSDDVLANMISEPR-N2H9F0S0G0	9
Fut8 KO	amyloid beta A4 protein	EQNYSDDVLANMISEPR			N2H9F0S0G0	EQNYSDDVLANMISEPR-N2H9F0S0G0	9
Fut8 KO	amyloid beta A4 protein	EQNYSDDVLANMISEPR			N2H8F0S0G0	EQNYSDDVLANMISEPR-N2H8F0S0G0	16
Fut8 KO	amyloid beta A4 protein	EQNYSDDVLANMISEPR			N2H8F0S0G0	EQNYSDDVLANMISEPR-N2H8F0S0G0	16
Fut8 KO	amyloid beta A4 protein	EQNYSDDVLANMISEPR			N2H8F0S0G0	EQNYSDDVLANMISEPR-N2H8F0S0G0	16
Fut8 KO	amyloid beta A4 protein	EQNYSDDVLANMISEPR			N2H8F0S0G0	EQNYSDDVLANMISEPR-N2H8F0S0G0	16
Fut8 KO	amyloid beta A4 protein	EQNYSDDVLANMISEPR			N2H9F0S0G0	EQNYSDDVLANMISEPR-N2H9F0S0G0	9
Fut8 KO	amyloid beta A4 protein	EQNYSDDVLANMISEPR			N2H5F0S0G0	EQNYSDDVLANMISEPR-N2H5F0S0G0	3
Fut8 KO	amyloid beta A4 protein	EQNYSDDVLANMISEPR			N2H8F0S0G0	EQNYSDDVLANMISEPR-N2H8F0S0G0	16
Fut8 KO	amyloid beta A4 protein	EQNYSDDVLANMISEPR			N2H8F0S0G0	EQNYSDDVLANMISEPR-N2H8F0S0G0	16
Fut8 KO	amyloid beta A4 protein	EQNYSDDVLANMISEPR			N2H6F0S0G0	EQNYSDDVLANMISEPR-N2H6F0S0G0	3
Fut8 KO	amyloid beta A4 protein	EQNYSDDVLANMISEPR			N2H10F0S0G0	EQNYSDDVLANMISEPR-N2H10F0S0G0	1
Fut8 KO	amyloid beta A4 protein	EQNYSDDVLANMISEPR			N2H8F0S0G0	EQNYSDDVLANMISEPR-N2H8F0S0G0	16
Fut8 KO	amyloid beta A4 protein	EQNYSDDVLANMISEPR			N2H8F0S0G0	EQNYSDDVLANMISEPR-N2H8F0S0G0	16
Fut8 KO	amyloid beta A4 protein	EQNYSDDVLANMISEPR			N2H8F0S0G0	EQNYSDDVLANMISEPR-N2H8F0S0G0	16
Fut8 KO	amyloid beta A4 protein	EQNYSDDVLANMISEPR			N2H9F0S0G0	EQNYSDDVLANMISEPR-N2H9F0S0G0	9
Fut8 KO	amyloid beta A4 protein	EQNYSDDVLANMISEPR			N2H9F0S0G0	EQNYSDDVLANMISEPR-N2H9F0S0G0	9
Fut8 KO	amyloid beta A4 protein	EQNYSDDVLANMISEPR			N2H9F0S0G0	EQNYSDDVLANMISEPR-N2H9F0S0G0	9
Fut8 KO	amyloid beta A4 protein	EQNYSDDVLANMISEPR			N2H7F0S0G0	EQNYSDDVLANMISEPR-N2H7F0S0G0	2
Fut8 KO	amyloid beta A4 protein	EQNYSDDVLANMISEPR			N2H8F0S0G0	EQNYSDDVLANMISEPR-N2H8F0S0G0	16
Fut8 KO	amyloid beta A4 protein	EQNYSDDVLANMISEPR			N2H6F0S0G0	EQNYSDDVLANMISEPR-N2H6F0S0G0	3
Fut8 KO	amyloid beta A4 protein	EQNYSDDVLANMISEPR			N2H5F0S0G0	EQNYSDDVLANMISEPR-N2H5F0S0G0	3
Fut8 KO	amyloid beta A4 protein	EQNYSDDVLANMISEPR			N2H8F0S0G0	EQNYSDDVLANMISEPR-N2H8F0S0G0	16
Fut8 KO	amyloid beta A4 protein	EQNYSDDVLANMISEPR			N2H7F0S0G0	EQNYSDDVLANMISEPR-N2H7F0S0G0	2
Fut8 KO	amyloid beta A4 protein	EQNYSDDVLANMISEPR			N2H8F0S0G0	EQNYSDDVLANMISEPR-N2H8F0S0G0	16
Fut8 KO	amyloid beta A4 protein	EQNYSDDVLANMISEPR			N2H9F0S0G0	EQNYSDDVLANMISEPR-N2H9F0S0G0	9
Fut8 KO	amyloid beta A4 protein	EQNYSDDVLANMISEPR			N2H8F0S0G0	EQNYSDDVLANMISEPR-N2H8F0S0G0	16
Fut8 KO	amyloid beta A4 protein	EQNYSDDVLANMISEPR			N2H6F0S0G0	EQNYSDDVLANMISEPR-N2H6F0S0G0	3
Fut8 KO	amyloid beta A4 protein	EQNYSDDVLANMISEPR			N2H9F0S0G0	EQNYSDDVLANMISEPR-N2H9F0S0G0	9
Fut8 KO	amyloid beta A4 protein	EQNYSDDVLANMISEPR			N2H5F0S0G0	EQNYSDDVLANMISEPR-N2H5F0S0G0	3
Fut8 KO	amyloid beta A4 protein	EQNYSDDVLANMISEPR			N2H8F0S0G0	EQNYSDDVLANMISEPR-N2H8F0S0G0	16
Fut8 KO	amyloid beta A4 protein	EQNYSDDVLANMISEPR			N2H8F0S0G0	EQNYSDDVLANMISEPR-N2H8F0S0G0	16
Fut8 KO	amyloid beta A4 protein	EQNYSDDVLANMISEPR			N2H9F0S0G0	EQNYSDDVLANMISEPR-N2H9F0S0G0	9
Fut8 KO	amyloid-like protein 2	RNQSLSLLYK			N2H5F0S0G0	RNQSLSLLYK-N2H5F0S0G0	1
Fut8 KO	amyloid-like protein 2	NQSLSLLYK			N2H6F0S0G0	NQSLSLLYK-N2H6F0S0G0	3
Fut8 KO	amyloid-like protein 2	RNQSLSLLYK			N2H8F0S0G0	RNQSLSLLYK-N2H8F0S0G0	2
Fut8 KO	amyloid-like protein 2	NQSLSLLYK			N2H9F0S0G0	NQSLSLLYK-N2H9F0S0G0	2
Fut8 KO	amyloid-like protein 2	NQSLSLLYK			N2H9F0S0G0	NQSLSLLYK-N2H9F0S0G0	2
Fut8 KO	amyloid-like protein 2	NQSLSLLYK			N2H8F0S0G0	NQSLSLLYK-N2H8F0S0G0	2
Fut8 KO	amyloid-like protein 2	NQSLSLLYK			N2H8F0S0G0	NQSLSLLYK-N2H8F0S0G0	2
Fut8 KO	amyloid-like protein 2	NQSLSLLYK			N2H6F0S0G0	NQSLSLLYK-N2H6F0S0G0	3
Fut8 KO	amyloid-like protein 2	NQSLSLLYK			N2H6F0S0G0	NQSLSLLYK-N2H6F0S0G0	3
Fut8 KO	amyloid-like protein 2	RNQSLSLLYK			N2H7F0S0G0	RNQSLSLLYK-N2H7F0S0G0	1
Fut8 KO	amyloid-like protein 2	RNQSLSLLYK			N2H8F0S0G0	RNQSLSLLYK-N2H8F0S0G0	2
Fut8 KO	angiopoietin-4	YSLLVNASSSSTGLK			N2H8F0S0G0	YSLLVNASSSSTGLK-N2H8F0S0G0	1
Fut8 KO	angiopoietin-4	YSLLVNASSSSTGLK			N2H6F0S0G0	YSLLVNASSSSTGLK-N2H6F0S0G0	1
Fut8 KO	anoctamin-6	NADKENPYIGLGNYTLCR			N2H8F0S0G0	NADKENPYIGLGNYTLCR-N2H8F0S0G0	4
Fut8 KO	anoctamin-6	NADKENPYIGLGNYTLCR			N2H8F0S0G0	NADKENPYIGLGNYTLCR-N2H8F0S0G0	4
Fut8 KO	anoctamin-6	NADKENPYIGLGNYTLCR			N2H6F0S0G0	NADKENPYIGLGNYTLCR-N2H6F0S0G0	2
Fut8 KO	anoctamin-6	NADKENPYIGLGNYTLCR			N2H8F0S0G0	NADKENPYIGLGNYTLCR-N2H8F0S0G0	4
Fut8 KO	anoctamin-6	NADKENPYIGLGNYTLCR			N2H9F0S0G0	NADKENPYIGLGNYTLCR-N2H9F0S0G0	2
Fut8 KO	anoctamin-6	NADKENPYIGLGNYTLCR			N2H8F0S0G0	NADKENPYIGLGNYTLCR-N2H8F0S0G0	4
Fut8 KO	anoctamin-6	NADKENPYIGLGNYTLCR			N2H9F0S0G0	NADKENPYIGLGNYTLCR-N2H9F0S0G0	2
Fut8 KO	anoctamin-6	NADKENPYIGLGNYTLCR			N2H6F0S0G0	NADKENPYIGLGNYTLCR-N2H6F0S0G0	2
Fut8 KO	anthrax toxin receptor 2	AVTSNSHDGSVLCTFTVNSTYSK			N4H5F2S1G0	AVTSNSHDGSVLCTFTVNSTYSK-N4H5F2S1G0	1
Fut8 KO	anthrax toxin receptor 2	AVTSNSHDGSVLCTFTVNSTYSK			N5H6F4S0G0	AVTSNSHDGSVLCTFTVNSTYSK-N5H6F4S0G0	1
Fut8 KO	aspartyl/asparaginyl beta-hydroxylase	VYEEVLNVTPNDGFAK			N2H6F0S0G0	VYEEVLNVTPNDGFAK-N2H6F0S0G0	2
Fut8 KO	aspartyl/asparaginyl beta-hydroxylase	VYEEVLNVTPNDGFAK			N2H5F0S0G0	VYEEVLNVTPNDGFAK-N2H5F0S0G0	1
Fut8 KO	aspartyl/asparaginyl beta-hydroxylase	VYEEVLNVTPNDGFAK			N2H6F0S0G0	VYEEVLNVTPNDGFAK-N2H6F0S0G0	2
Fut8 KO	ATP-binding cassette sub-family A member 1	YPTPGEAPGVVGNFNK			N2H9F0S0G0	YPTPGEAPGVVGNFNK-N2H9F0S0G0	6
Fut8 KO	ATP-binding cassette sub-family A member 1	YPTPGEAPGVVGNFNK			N2H9F0S0G0	YPTPGEAPGVVGNFNK-N2H9F0S0G0	6
Fut8 KO	ATP-binding cassette sub-family A member 1	YPTPGEAPGVVGNFNK			N2H8F0S0G0	YPTPGEAPGVVGNFNK-N2H8F0S0G0	2
Fut8 KO	ATP-binding cassette sub-family A member 1	LNSTSPLLTQHLAEATR			N4H5F2S1G0	LNSTSPLLTQHLAEATR-N4H5F2S1G0	2
Fut8 KO	ATP-binding cassette sub-family A member 1	LNSTSPLLTQHLAEATR			N2H9F0S0G0	LNSTSPLLTQHLAEATR-N2H9F0S0G0	4
Fut8 KO	ATP-binding cassette sub-family A member 1	LNSTSPLLTQHLAEATR			N2H9F0S0G0	LNSTSPLLTQHLAEATR-N2H9F0S0G0	4
Fut8 KO	ATP-binding cassette sub-family A member 1	EAFNETNQAIQTISR			N2H9F0S0G0	EAFNETNQAIQTISR-N2H9F0S0G0	3
Fut8 KO	ATP-binding cassette sub-family A member 1	EAFNETNQAIQTISR			N2H6F0S0G0	EAFNETNQAIQTISR-N2H6F0S0G0	2
Fut8 KO	ATP-binding cassette sub-family A member 1	EAFNETNQAIQTISR			N2H7F0S0G0	EAFNETNQAIQTISR-N2H7F0S0G0	2
Fut8 KO	ATP-binding cassette sub-family A member 1	EAFNETNQAIQTISR			N2H5F0S0G0	EAFNETNQAIQTISR-N2H5F0S0G0	2
Fut8 KO	ATP-binding cassette sub-family A member 1	LNSTSPLLTQHLAEATR			N7H8F1S0G0	LNSTSPLLTQHLAEATR-N7H8F1S0G0	2
Fut8 KO	ATP-binding cassette sub-family A member 1	LNSTSPLLTQHLAEATR			N5H6F2S2G0	LNSTSPLLTQHLAEATR-N5H6F2S2G0	2
Fut8 KO	ATP-binding cassette sub-family A member 1	EAFNETNQAIQTISR			N6H7F2S0G0	EAFNETNQAIQTISR-N6H7F2S0G0	1
Fut8 KO	ATP-binding cassette sub-family A member 1	LNSTSPLLTQHLAEATR			N5H6F0S2G0	LNSTSPLLTQHLAEATR-N5H6F0S2G0	1
Fut8 KO	ATP-binding cassette sub-family A member 1	LNSTSPLLTQHLAEATR			N4H5F2S1G0	LNSTSPLLTQHLAEATR-N4H5F2S1G0	2
Fut8 KO	ATP-binding cassette sub-family A member 1	LNSTSPLLTQHLAEATR			N5H6F4S0G0	LNSTSPLLTQHLAEATR-N5H6F4S0G0	2
Fut8 KO	ATP-binding cassette sub-family A member 1	LNSTSPLLTQHLAEATR			N6H7F4S0G0	LNSTSPLLTQHLAEATR-N6H7F4S0G0	1
Fut8 KO	ATP-binding cassette sub-family A member 1	VFLQGYQLHLSSLCNGSK			N2H9F0S0G0	VFLQGYQLHLSSLCNGSK-N2H9F0S0G0	1
Fut8 KO	ATP-binding cassette sub-family A member 1	VFLQGYQLHLSSLCNGSK			N2H8F0S0G0	VFLQGYQLHLSSLCNGSK-N2H8F0S0G0	1
Fut8 KO	ATP-binding cassette sub-family A member 1	LNSTSPLLTQHLAEATR			N6H7F2S0G0	LNSTSPLLTQHLAEATR-N6H7F2S0G0	1
Fut8 KO	ATP-binding cassette sub-family A member 1	LNSTSPLLTQHLAEATR			N2H9F0S0G0	LNSTSPLLTQHLAEATR-N2H9F0S0G0	4
Fut8 KO	ATP-binding cassette sub-family A member 1	LNSTSPLLTQHLAEATR			N2H8F0S0G0	LNSTSPLLTQHLAEATR-N2H8F0S0G0	1
Fut8 KO	ATP-binding cassette sub-family A member 1	LNSTSPLLTQHLAEATR			N6H5F0S0G0	LNSTSPLLTQHLAEATR-N6H5F0S0G0	1
Fut8 KO	ATP-binding cassette sub-family A member 1	LNSTSPLLTQHLAEATR			N2H9F0S0G0	LNSTSPLLTQHLAEATR-N2H9F0S0G0	4
Fut8 KO	ATP-binding cassette sub-family A member 1	EAFNETNQAIQTISR			N2H6F0S0G0	EAFNETNQAIQTISR-N2H6F0S0G0	2
Fut8 KO	ATP-binding cassette sub-family A member 1	EAFNETNQAIQTISR			N2H7F0S0G0	EAFNETNQAIQTISR-N2H7F0S0G0	2
Fut8 KO	ATP-binding cassette sub-family A member 1	EAFNETNQAIQTISR			N2H9F0S0G0	EAFNETNQAIQTISR-N2H9F0S0G0	3
Fut8 KO	ATP-binding cassette sub-family A member 1	EAFNETNQAIQTISR			N2H9F0S0G0	EAFNETNQAIQTISR-N2H9F0S0G0	3
Fut8 KO	ATP-binding cassette sub-family A member 1	EAFNETNQAIQTISR			N2H5F0S0G0	EAFNETNQAIQTISR-N2H5F0S0G0	2
Fut8 KO	ATP-binding cassette sub-family A member 1	LNSTSPLLTQHLAEATR			N8H9F1S1G0	LNSTSPLLTQHLAEATR-N8H9F1S1G0	1
Fut8 KO	ATP-binding cassette sub-family A member 1	LNSTSPLLTQHLAEATR			N7H8F1S0G0	LNSTSPLLTQHLAEATR-N7H8F1S0G0	2
Fut8 KO	ATP-binding cassette sub-family A member 1	LNSTSPLLTQHLAEATR			N5H6F2S2G0	LNSTSPLLTQHLAEATR-N5H6F2S2G0	2
Fut8 KO	ATP-binding cassette sub-family A member 1	YPTPGEAPGVVGNFNK			N2H9F0S0G0	YPTPGEAPGVVGNFNK-N2H9F0S0G0	6
Fut8 KO	ATP-binding cassette sub-family A member 1	YPTPGEAPGVVGNFNK			N2H8F0S0G0	YPTPGEAPGVVGNFNK-N2H8F0S0G0	2
Fut8 KO	ATP-binding cassette sub-family A member 1	YPTPGEAPGVVGNFNK			N2H9F0S0G0	YPTPGEAPGVVGNFNK-N2H9F0S0G0	6
Fut8 KO	ATP-binding cassette sub-family A member 1	YPTPGEAPGVVGNFNK			N5H5F0S0G0	YPTPGEAPGVVGNFNK-N5H5F0S0G0	1
Fut8 KO	ATP-binding cassette sub-family A member 1	YPTPGEAPGVVGNFNK			N2H9F0S0G0	YPTPGEAPGVVGNFNK-N2H9F0S0G0	6
Fut8 KO	ATP-binding cassette sub-family A member 1	YPTPGEAPGVVGNFNK			N2H9F0S0G0	YPTPGEAPGVVGNFNK-N2H9F0S0G0	6
Fut8 KO	ATP-binding cassette sub-family A member 1	LNSTSPLLTQHLAEATR			N5H6F4S0G0	LNSTSPLLTQHLAEATR-N5H6F4S0G0	2
Fut8 KO	ATP-binding cassette sub-family A member 2	SPANGSLGPMLNLSSGESR			N2H4F0S0G0	SPANGSLGPMLNLSSGESR-N2H4F0S0G0	5
Fut8 KO	ATP-binding cassette sub-family A member 2	SPANGSLGPMLNLSSGESR			N2H4F0S0G0	SPANGSLGPMLNLSSGESR-N2H4F0S0G0	5
Fut8 KO	ATP-binding cassette sub-family A member 2	SPANGSLGPMLNLSSGESR			N2H4F0S0G0	SPANGSLGPMLNLSSGESR-N2H4F0S0G0	5
Fut8 KO	ATP-binding cassette sub-family A member 2	GNPAAYGITVTNHPMNK			N2H9F0S0G0	GNPAAYGITVTNHPMNK-N2H9F0S0G0	2
Fut8 KO	ATP-binding cassette sub-family A member 2	GNPAAYGITVTNHPMNK			N2H9F0S0G0	GNPAAYGITVTNHPMNK-N2H9F0S0G0	2
Fut8 KO	ATP-binding cassette sub-family A member 2	SPANGSLGPMLNLSSGESR			N2H4F0S0G0	SPANGSLGPMLNLSSGESR-N2H4F0S0G0	5
Fut8 KO	ATP-binding cassette sub-family A member 2	SPANGSLGPMLNLSSGESR			N2H4F0S0G0	SPANGSLGPMLNLSSGESR-N2H4F0S0G0	5
Fut8 KO	attractin	IDSTGNVTNELR			N2H9F0S0G0	IDSTGNVTNELR-N2H9F0S0G0	2
Fut8 KO	attractin	IDSTGNVTNELR			N2H8F0S0G0	IDSTGNVTNELR-N2H8F0S0G0	1
Fut8 KO	attractin	IDSTGNVTNELR			N2H6F0S0G0	IDSTGNVTNELR-N2H6F0S0G0	1
Fut8 KO	attractin	IDSTGNVTNELR			N2H9F0S0G0	IDSTGNVTNELR-N2H9F0S0G0	2
Fut8 KO	basement membrane-specific heparan sulfate proteoglycan core protein	GVNVTMPSQPGVPPLSSTQLQIDPALQEFQLVDLSR			N2H8F0S0G0	GVNVTMPSQPGVPPLSSTQLQIDPALQEFQLVDLSR-N2H8F0S0G0	2
Fut8 KO	basement membrane-specific heparan sulfate proteoglycan core protein	GVNVTMPSQPGVPPLSSTQLQIDPALQEFQLVDLSR			N2H9F0S0G0	GVNVTMPSQPGVPPLSSTQLQIDPALQEFQLVDLSR-N2H9F0S0G0	4
Fut8 KO	basement membrane-specific heparan sulfate proteoglycan core protein	VCTETEFACHSYNECVALEYR			N2H6F0S0G0	VCTETEFACHSYNECVALEYR-N2H6F0S0G0	8
Fut8 KO	basement membrane-specific heparan sulfate proteoglycan core protein	VCTETEFACHSYNECVALEYR			N2H6F0S0G0	VCTETEFACHSYNECVALEYR-N2H6F0S0G0	8
Fut8 KO	basement membrane-specific heparan sulfate proteoglycan core protein	VCTETEFACHSYNECVALEYR			N2H3F0S0G0	VCTETEFACHSYNECVALEYR-N2H3F0S0G0	1
Fut8 KO	basement membrane-specific heparan sulfate proteoglycan core protein	VCTETEFACHSYNECVALEYR			N2H8F0S0G0	VCTETEFACHSYNECVALEYR-N2H8F0S0G0	3
Fut8 KO	basement membrane-specific heparan sulfate proteoglycan core protein	VCTETEFACHSYNECVALEYR			N2H6F0S0G0	VCTETEFACHSYNECVALEYR-N2H6F0S0G0	8
Fut8 KO	basement membrane-specific heparan sulfate proteoglycan core protein	VCTETEFACHSYNECVALEYR			N2H6F0S0G0	VCTETEFACHSYNECVALEYR-N2H6F0S0G0	8
Fut8 KO	basement membrane-specific heparan sulfate proteoglycan core protein	SLTHGSLIVGNSAPVNGTSQGK			N4H5F3S0G0	SLTHGSLIVGNSAPVNGTSQGK-N4H5F3S0G0	9
Fut8 KO	basement membrane-specific heparan sulfate proteoglycan core protein	SLTHGSLIVGNSAPVNGTSQGK			N4H5F2S0G0	SLTHGSLIVGNSAPVNGTSQGK-N4H5F2S0G0	13
Fut8 KO	basement membrane-specific heparan sulfate proteoglycan core protein	SLTHGSLIVGNSAPVNGTSQGK			N4H5F2S0G0	SLTHGSLIVGNSAPVNGTSQGK-N4H5F2S0G0	13
Fut8 KO	basement membrane-specific heparan sulfate proteoglycan core protein	SLTHGSLIVGNSAPVNGTSQGK			N4H5F3S0G0	SLTHGSLIVGNSAPVNGTSQGK-N4H5F3S0G0	9
Fut8 KO	basement membrane-specific heparan sulfate proteoglycan core protein	SLTHGSLIVGNSAPVNGTSQGK			N4H5F2S0G0	SLTHGSLIVGNSAPVNGTSQGK-N4H5F2S0G0	13
Fut8 KO	basement membrane-specific heparan sulfate proteoglycan core protein	SLTHGSLIVGNSAPVNGTSQGK			N4H5F2S0G0	SLTHGSLIVGNSAPVNGTSQGK-N4H5F2S0G0	13
Fut8 KO	basement membrane-specific heparan sulfate proteoglycan core protein	SLTHGSLIVGNSAPVNGTSQGK			N4H5F2S0G0	SLTHGSLIVGNSAPVNGTSQGK-N4H5F2S0G0	13
Fut8 KO	basement membrane-specific heparan sulfate proteoglycan core protein	NQELEDNVHISPNGSIITIVGTRPSNHGAYR			N4H5F2S1G0	NQELEDNVHISPNGSIITIVGTRPSNHGAYR-N4H5F2S1G0	6
Fut8 KO	basement membrane-specific heparan sulfate proteoglycan core protein	NQELEDNVHISPNGSIITIVGTRPSNHGAYR			N4H5F2S1G0	NQELEDNVHISPNGSIITIVGTRPSNHGAYR-N4H5F2S1G0	6
Fut8 KO	basement membrane-specific heparan sulfate proteoglycan core protein	NQELEDNVHISPNGSIITIVGTRPSNHGAYR			N4H5F2S0G0	NQELEDNVHISPNGSIITIVGTRPSNHGAYR-N4H5F2S0G0	13
Fut8 KO	basement membrane-specific heparan sulfate proteoglycan core protein	NQELEDNVHISPNGSIITIVGTRPSNHGAYR			N4H5F0S1G0	NQELEDNVHISPNGSIITIVGTRPSNHGAYR-N4H5F0S1G0	1
Fut8 KO	basement membrane-specific heparan sulfate proteoglycan core protein	NQELEDNVHISPNGSIITIVGTRPSNHGAYR			N4H5F2S0G0	NQELEDNVHISPNGSIITIVGTRPSNHGAYR-N4H5F2S0G0	13
Fut8 KO	basement membrane-specific heparan sulfate proteoglycan core protein	NQELEDNVHISPNGSIITIVGTRPSNHGAYR			N4H5F2S0G0	NQELEDNVHISPNGSIITIVGTRPSNHGAYR-N4H5F2S0G0	13
Fut8 KO	basement membrane-specific heparan sulfate proteoglycan core protein	NQELEDNVHISPNGSIITIVGTRPSNHGAYR			N2H8F0S0G0	NQELEDNVHISPNGSIITIVGTRPSNHGAYR-N2H8F0S0G0	7
Fut8 KO	basement membrane-specific heparan sulfate proteoglycan core protein	NQELEDNVHISPNGSIITIVGTRPSNHGAYR			N2H8F0S0G0	NQELEDNVHISPNGSIITIVGTRPSNHGAYR-N2H8F0S0G0	7
Fut8 KO	basement membrane-specific heparan sulfate proteoglycan core protein	NQELEDNVHISPNGSIITIVGTRPSNHGAYR			N2H6F0S0G0	NQELEDNVHISPNGSIITIVGTRPSNHGAYR-N2H6F0S0G0	8
Fut8 KO	basement membrane-specific heparan sulfate proteoglycan core protein	NQELEDNVHISPNGSIITIVGTRPSNHGAYR			N2H5F0S0G0	NQELEDNVHISPNGSIITIVGTRPSNHGAYR-N2H5F0S0G0	2
Fut8 KO	basement membrane-specific heparan sulfate proteoglycan core protein	NQELEDNVHISPNGSIITIVGTRPSNHGAYR			N2H6F0S0G0	NQELEDNVHISPNGSIITIVGTRPSNHGAYR-N2H6F0S0G0	8
Fut8 KO	basement membrane-specific heparan sulfate proteoglycan core protein	NQELEDNVHISPNGSIITIVGTRPSNHGAYR			N2H8F0S0G0	NQELEDNVHISPNGSIITIVGTRPSNHGAYR-N2H8F0S0G0	7
Fut8 KO	basement membrane-specific heparan sulfate proteoglycan core protein	NQELEDNVHISPNGSIITIVGTRPSNHGAYR			N2H6F0S0G0	NQELEDNVHISPNGSIITIVGTRPSNHGAYR-N2H6F0S0G0	8
Fut8 KO	basement membrane-specific heparan sulfate proteoglycan core protein	NQELEDNVHISPNGSIITIVGTRPSNHGAYR			N4H5F2S0G0	NQELEDNVHISPNGSIITIVGTRPSNHGAYR-N4H5F2S0G0	13
Fut8 KO	basement membrane-specific heparan sulfate proteoglycan core protein	NQELEDNVHISPNGSIITIVGTRPSNHGAYR			N2H8F0S0G0	NQELEDNVHISPNGSIITIVGTRPSNHGAYR-N2H8F0S0G0	7
Fut8 KO	basement membrane-specific heparan sulfate proteoglycan core protein	NQELEDNVHISPNGSIITIVGTRPSNHGAYR			N2H6F0S0G0	NQELEDNVHISPNGSIITIVGTRPSNHGAYR-N2H6F0S0G0	8
Fut8 KO	basement membrane-specific heparan sulfate proteoglycan core protein	NQELEDNVHISPNGSIITIVGTRPSNHGAYR			N2H7F0S0G0	NQELEDNVHISPNGSIITIVGTRPSNHGAYR-N2H7F0S0G0	3
Fut8 KO	basement membrane-specific heparan sulfate proteoglycan core protein	NQELEDNVHISPNGSIITIVGTRPSNHGAYR			N4H5F2S0G0	NQELEDNVHISPNGSIITIVGTRPSNHGAYR-N4H5F2S0G0	13
Fut8 KO	basement membrane-specific heparan sulfate proteoglycan core protein	NQELEDNVHISPNGSIITIVGTRPSNHGAYR			N4H5F2S1G0	NQELEDNVHISPNGSIITIVGTRPSNHGAYR-N4H5F2S1G0	6
Fut8 KO	basement membrane-specific heparan sulfate proteoglycan core protein	NQELEDNVHISPNGSIITIVGTRPSNHGAYR			N4H5F2S1G0	NQELEDNVHISPNGSIITIVGTRPSNHGAYR-N4H5F2S1G0	6
Fut8 KO	basement membrane-specific heparan sulfate proteoglycan core protein	NQELEDNVHISPNGSIITIVGTRPSNHGAYR			N6H7F0S0G0	NQELEDNVHISPNGSIITIVGTRPSNHGAYR-N6H7F0S0G0	1
Fut8 KO	basement membrane-specific heparan sulfate proteoglycan core protein	NQELEDNVHISPNGSIITIVGTRPSNHGAYR			N4H5F2S1G0	NQELEDNVHISPNGSIITIVGTRPSNHGAYR-N4H5F2S1G0	6
Fut8 KO	basement membrane-specific heparan sulfate proteoglycan core protein	NQELEDNVHISPNGSIITIVGTRPSNHGAYR			N4H5F2S0G0	NQELEDNVHISPNGSIITIVGTRPSNHGAYR-N4H5F2S0G0	13
Fut8 KO	basement membrane-specific heparan sulfate proteoglycan core protein	NQELEDNVHISPNGSIITIVGTRPSNHGAYR			N4H5F2S1G0	NQELEDNVHISPNGSIITIVGTRPSNHGAYR-N4H5F2S1G0	6
Fut8 KO	basement membrane-specific heparan sulfate proteoglycan core protein	NQELEDNVHISPNGSIITIVGTRPSNHGAYR			N4H5F2S0G0	NQELEDNVHISPNGSIITIVGTRPSNHGAYR-N4H5F2S0G0	13
Fut8 KO	basement membrane-specific heparan sulfate proteoglycan core protein	NQELEDNVHISPNGSIITIVGTRPSNHGAYR			N4H5F2S0G0	NQELEDNVHISPNGSIITIVGTRPSNHGAYR-N4H5F2S0G0	13
Fut8 KO	basement membrane-specific heparan sulfate proteoglycan core protein	NQELEDNVHISPNGSIITIVGTRPSNHGAYR			N4H5F2S0G0	NQELEDNVHISPNGSIITIVGTRPSNHGAYR-N4H5F2S0G0	13
Fut8 KO	basement membrane-specific heparan sulfate proteoglycan core protein	NQELEDNVHISPNGSIITIVGTRPSNHGAYR			N4H5F3S0G0	NQELEDNVHISPNGSIITIVGTRPSNHGAYR-N4H5F3S0G0	3
Fut8 KO	basement membrane-specific heparan sulfate proteoglycan core protein	GVNVTMPSQPGVPPLSSTQLQIDPALQEFQLVDLSR			N2H6F0S0G0	GVNVTMPSQPGVPPLSSTQLQIDPALQEFQLVDLSR-N2H6F0S0G0	2
Fut8 KO	basement membrane-specific heparan sulfate proteoglycan core protein	NQELEDNVHISPNGSIITIVGTRPSNHGAYR			N4H5F2S0G0	NQELEDNVHISPNGSIITIVGTRPSNHGAYR-N4H5F2S0G0	13
Fut8 KO	basement membrane-specific heparan sulfate proteoglycan core protein	GVNVTMPSQPGVPPLSSTQLQIDPALQEFQLVDLSR			N2H9F0S0G0	GVNVTMPSQPGVPPLSSTQLQIDPALQEFQLVDLSR-N2H9F0S0G0	4
Fut8 KO	basement membrane-specific heparan sulfate proteoglycan core protein	NQELEDNVHISPNGSIITIVGTRPSNHGAYR			N4H5F3S0G0	NQELEDNVHISPNGSIITIVGTRPSNHGAYR-N4H5F3S0G0	3
Fut8 KO	basement membrane-specific heparan sulfate proteoglycan core protein	NQELEDNVHISPNGSIITIVGTRPSNHGAYR			N4H5F2S0G0	NQELEDNVHISPNGSIITIVGTRPSNHGAYR-N4H5F2S0G0	13
Fut8 KO	basement membrane-specific heparan sulfate proteoglycan core protein	GVNVTMPSQPGVPPLSSTQLQIDPALQEFQLVDLSR			N2H9F0S0G0	GVNVTMPSQPGVPPLSSTQLQIDPALQEFQLVDLSR-N2H9F0S0G0	4
Fut8 KO	basement membrane-specific heparan sulfate proteoglycan core protein	NQELEDNVHISPNGSIITIVGTRPSNHGAYR			N4H5F3S0G0	NQELEDNVHISPNGSIITIVGTRPSNHGAYR-N4H5F3S0G0	3
Fut8 KO	basement membrane-specific heparan sulfate proteoglycan core protein	GVNVTMPSQPGVPPLSSTQLQIDPALQEFQLVDLSR			N2H6F0S0G0	GVNVTMPSQPGVPPLSSTQLQIDPALQEFQLVDLSR-N2H6F0S0G0	2
Fut8 KO	basement membrane-specific heparan sulfate proteoglycan core protein	NQELEDNVHISPNGSIITIVGTRPSNHGAYR			N4H5F2S0G0	NQELEDNVHISPNGSIITIVGTRPSNHGAYR-N4H5F2S0G0	13
Fut8 KO	basement membrane-specific heparan sulfate proteoglycan core protein	SLTHGSLIVGNSAPVNGTSQGK			N4H5F3S0G0	SLTHGSLIVGNSAPVNGTSQGK-N4H5F3S0G0	9
Fut8 KO	basement membrane-specific heparan sulfate proteoglycan core protein	SLTHGSLIVGNSAPVNGTSQGK			N4H5F2S0G0	SLTHGSLIVGNSAPVNGTSQGK-N4H5F2S0G0	13
Fut8 KO	basement membrane-specific heparan sulfate proteoglycan core protein	SLTHGSLIVGNSAPVNGTSQGK			N4H5F2S0G0	SLTHGSLIVGNSAPVNGTSQGK-N4H5F2S0G0	13
Fut8 KO	basement membrane-specific heparan sulfate proteoglycan core protein	SLTHGSLIVGNSAPVNGTSQGK			N4H5F3S0G0	SLTHGSLIVGNSAPVNGTSQGK-N4H5F3S0G0	9
Fut8 KO	basement membrane-specific heparan sulfate proteoglycan core protein	SLTHGSLIVGNSAPVNGTSQGK			N4H5F3S0G0	SLTHGSLIVGNSAPVNGTSQGK-N4H5F3S0G0	9
Fut8 KO	basement membrane-specific heparan sulfate proteoglycan core protein	SLTHGSLIVGNSAPVNGTSQGK			N4H5F2S0G0	SLTHGSLIVGNSAPVNGTSQGK-N4H5F2S0G0	13
Fut8 KO	basement membrane-specific heparan sulfate proteoglycan core protein	SLTHGSLIVGNSAPVNGTSQGK			N4H5F2S0G0	SLTHGSLIVGNSAPVNGTSQGK-N4H5F2S0G0	13
Fut8 KO	basement membrane-specific heparan sulfate proteoglycan core protein	SLTHGSLIVGNSAPVNGTSQGK			N4H5F3S0G0	SLTHGSLIVGNSAPVNGTSQGK-N4H5F3S0G0	9
Fut8 KO	basement membrane-specific heparan sulfate proteoglycan core protein	SLTHGSLIVGNSAPVNGTSQGK			N4H5F0S1G0	SLTHGSLIVGNSAPVNGTSQGK-N4H5F0S1G0	1
Fut8 KO	basement membrane-specific heparan sulfate proteoglycan core protein	SLTHGSLIVGNSAPVNGTSQGK			N4H5F3S0G0	SLTHGSLIVGNSAPVNGTSQGK-N4H5F3S0G0	9
Fut8 KO	basement membrane-specific heparan sulfate proteoglycan core protein	NQELEDNVHISPNGSIITIVGTRPSNHGAYR			N2H7F0S0G0	NQELEDNVHISPNGSIITIVGTRPSNHGAYR-N2H7F0S0G0	3
Fut8 KO	basement membrane-specific heparan sulfate proteoglycan core protein	NQELEDNVHISPNGSIITIVGTRPSNHGAYR			N4H5F1S0G0	NQELEDNVHISPNGSIITIVGTRPSNHGAYR-N4H5F1S0G0	1
Fut8 KO	basement membrane-specific heparan sulfate proteoglycan core protein	NQELEDNVHISPNGSIITIVGTRPSNHGAYR			N2H9F0S0G0	NQELEDNVHISPNGSIITIVGTRPSNHGAYR-N2H9F0S0G0	1
Fut8 KO	basement membrane-specific heparan sulfate proteoglycan core protein	NQELEDNVHISPNGSIITIVGTRPSNHGAYR			N4H5F0S0G0	NQELEDNVHISPNGSIITIVGTRPSNHGAYR-N4H5F0S0G0	1
Fut8 KO	basement membrane-specific heparan sulfate proteoglycan core protein	SLTHGSLIVGNSAPVNGTSQGK			N4H5F3S0G0	SLTHGSLIVGNSAPVNGTSQGK-N4H5F3S0G0	9
Fut8 KO	basement membrane-specific heparan sulfate proteoglycan core protein	SLTHGSLIVGNSAPVNGTSQGK			N4H5F2S0G0	SLTHGSLIVGNSAPVNGTSQGK-N4H5F2S0G0	13
Fut8 KO	basement membrane-specific heparan sulfate proteoglycan core protein	NQELEDNVHISPNGSIITIVGTRPSNHGAYR			N2H7F0S0G0	NQELEDNVHISPNGSIITIVGTRPSNHGAYR-N2H7F0S0G0	3
Fut8 KO	basement membrane-specific heparan sulfate proteoglycan core protein	NQELEDNVHISPNGSIITIVGTRPSNHGAYR			N2H6F0S0G0	NQELEDNVHISPNGSIITIVGTRPSNHGAYR-N2H6F0S0G0	8
Fut8 KO	basement membrane-specific heparan sulfate proteoglycan core protein	NQELEDNVHISPNGSIITIVGTRPSNHGAYR			N2H6F0S0G0	NQELEDNVHISPNGSIITIVGTRPSNHGAYR-N2H6F0S0G0	8
Fut8 KO	basement membrane-specific heparan sulfate proteoglycan core protein	NQELEDNVHISPNGSIITIVGTRPSNHGAYR			N2H8F0S0G0	NQELEDNVHISPNGSIITIVGTRPSNHGAYR-N2H8F0S0G0	7
Fut8 KO	basement membrane-specific heparan sulfate proteoglycan core protein	SLTHGSLIVGNSAPVNGTSQGK			N4H5F2S0G0	SLTHGSLIVGNSAPVNGTSQGK-N4H5F2S0G0	13
Fut8 KO	basement membrane-specific heparan sulfate proteoglycan core protein	NQELEDNVHISPNGSIITIVGTRPSNHGAYR			N2H5F0S0G0	NQELEDNVHISPNGSIITIVGTRPSNHGAYR-N2H5F0S0G0	2
Fut8 KO	basement membrane-specific heparan sulfate proteoglycan core protein	VCTETEFACHSYNECVALEYR			N4H5F0S2G0	VCTETEFACHSYNECVALEYR-N4H5F0S2G0	1
Fut8 KO	basement membrane-specific heparan sulfate proteoglycan core protein	VCTETEFACHSYNECVALEYR			N5H6F0S2G0	VCTETEFACHSYNECVALEYR-N5H6F0S2G0	1
Fut8 KO	basement membrane-specific heparan sulfate proteoglycan core protein	VCTETEFACHSYNECVALEYR			N2H6F0S0G0	VCTETEFACHSYNECVALEYR-N2H6F0S0G0	8
Fut8 KO	basement membrane-specific heparan sulfate proteoglycan core protein	VCTETEFACHSYNECVALEYR			N4H5F0S1G0	VCTETEFACHSYNECVALEYR-N4H5F0S1G0	1
Fut8 KO	basement membrane-specific heparan sulfate proteoglycan core protein	VCTETEFACHSYNECVALEYR			N2H6F0S0G0	VCTETEFACHSYNECVALEYR-N2H6F0S0G0	8
Fut8 KO	basement membrane-specific heparan sulfate proteoglycan core protein	VCTETEFACHSYNECVALEYR			N2H5F0S0G0	VCTETEFACHSYNECVALEYR-N2H5F0S0G0	3
Fut8 KO	basement membrane-specific heparan sulfate proteoglycan core protein	VCTETEFACHSYNECVALEYR			N2H8F0S0G0	VCTETEFACHSYNECVALEYR-N2H8F0S0G0	3
Fut8 KO	basement membrane-specific heparan sulfate proteoglycan core protein	VCTETEFACHSYNECVALEYR			N2H5F0S0G0	VCTETEFACHSYNECVALEYR-N2H5F0S0G0	3
Fut8 KO	basement membrane-specific heparan sulfate proteoglycan core protein	VCTETEFACHSYNECVALEYR			N2H8F0S0G0	VCTETEFACHSYNECVALEYR-N2H8F0S0G0	3
Fut8 KO	basement membrane-specific heparan sulfate proteoglycan core protein	VCTETEFACHSYNECVALEYR			N2H7F0S0G0	VCTETEFACHSYNECVALEYR-N2H7F0S0G0	1
Fut8 KO	basement membrane-specific heparan sulfate proteoglycan core protein	VCTETEFACHSYNECVALEYR			N2H6F0S0G0	VCTETEFACHSYNECVALEYR-N2H6F0S0G0	8
Fut8 KO	basement membrane-specific heparan sulfate proteoglycan core protein	VCTETEFACHSYNECVALEYR			N2H6F0S0G0	VCTETEFACHSYNECVALEYR-N2H6F0S0G0	8
Fut8 KO	basement membrane-specific heparan sulfate proteoglycan core protein	VCTETEFACHSYNECVALEYR			N2H5F0S0G0	VCTETEFACHSYNECVALEYR-N2H5F0S0G0	3
Fut8 KO	basement membrane-specific heparan sulfate proteoglycan core protein	SLTHGSLIVGNSAPVNGTSQGK			N2H6F0S0G0	SLTHGSLIVGNSAPVNGTSQGK-N2H6F0S0G0	4
Fut8 KO	basement membrane-specific heparan sulfate proteoglycan core protein	SLTHGSLIVGNSAPVNGTSQGK			N2H6F0S0G0	SLTHGSLIVGNSAPVNGTSQGK-N2H6F0S0G0	4
Fut8 KO	basement membrane-specific heparan sulfate proteoglycan core protein	SLTHGSLIVGNSAPVNGTSQGK			N2H7F0S0G0	SLTHGSLIVGNSAPVNGTSQGK-N2H7F0S0G0	2
Fut8 KO	basement membrane-specific heparan sulfate proteoglycan core protein	SLTHGSLIVGNSAPVNGTSQGK			N2H8F0S0G0	SLTHGSLIVGNSAPVNGTSQGK-N2H8F0S0G0	3
Fut8 KO	basement membrane-specific heparan sulfate proteoglycan core protein	SLTHGSLIVGNSAPVNGTSQGK			N2H8F0S0G0	SLTHGSLIVGNSAPVNGTSQGK-N2H8F0S0G0	3
Fut8 KO	basement membrane-specific heparan sulfate proteoglycan core protein	SLTHGSLIVGNSAPVNGTSQGK			N4H5F0S0G0	SLTHGSLIVGNSAPVNGTSQGK-N4H5F0S0G0	1
Fut8 KO	basement membrane-specific heparan sulfate proteoglycan core protein	SLTHGSLIVGNSAPVNGTSQGK			N2H6F0S0G0	SLTHGSLIVGNSAPVNGTSQGK-N2H6F0S0G0	4
Fut8 KO	basement membrane-specific heparan sulfate proteoglycan core protein	SLTHGSLIVGNSAPVNGTSQGK			N2H7F0S0G0	SLTHGSLIVGNSAPVNGTSQGK-N2H7F0S0G0	2
Fut8 KO	basement membrane-specific heparan sulfate proteoglycan core protein	SLTHGSLIVGNSAPVNGTSQGK			N2H5F0S0G0	SLTHGSLIVGNSAPVNGTSQGK-N2H5F0S0G0	1
Fut8 KO	basement membrane-specific heparan sulfate proteoglycan core protein	SLTHGSLIVGNSAPVNGTSQGK			N2H8F0S0G0	SLTHGSLIVGNSAPVNGTSQGK-N2H8F0S0G0	3
Fut8 KO	basement membrane-specific heparan sulfate proteoglycan core protein	GVNVTMPSQPGVPPLSSTQLQIDPALQEFQLVDLSR			N4H5F2S1G0	GVNVTMPSQPGVPPLSSTQLQIDPALQEFQLVDLSR-N4H5F2S1G0	11
Fut8 KO	basement membrane-specific heparan sulfate proteoglycan core protein	GVNVTMPSQPGVPPLSSTQLQIDPALQEFQLVDLSR			N6H7F0S0G0	GVNVTMPSQPGVPPLSSTQLQIDPALQEFQLVDLSR-N6H7F0S0G0	4
Fut8 KO	basement membrane-specific heparan sulfate proteoglycan core protein	GVNVTMPSQPGVPPLSSTQLQIDPALQEFQLVDLSR			N6H7F0S0G0	GVNVTMPSQPGVPPLSSTQLQIDPALQEFQLVDLSR-N6H7F0S0G0	4
Fut8 KO	basement membrane-specific heparan sulfate proteoglycan core protein	SLTHGSLIVGNSAPVNGTSQGK			N4H5F2S0G0	SLTHGSLIVGNSAPVNGTSQGK-N4H5F2S0G0	13
Fut8 KO	basement membrane-specific heparan sulfate proteoglycan core protein	SLTHGSLIVGNSAPVNGTSQGK			N2H6F0S0G0	SLTHGSLIVGNSAPVNGTSQGK-N2H6F0S0G0	4
Fut8 KO	basement membrane-specific heparan sulfate proteoglycan core protein	GVNVTMPSQPGVPPLSSTQLQIDPALQEFQLVDLSR			N4H5F2S1G0	GVNVTMPSQPGVPPLSSTQLQIDPALQEFQLVDLSR-N4H5F2S1G0	11
Fut8 KO	basement membrane-specific heparan sulfate proteoglycan core protein	SLTHGSLIVGNSAPVNGTSQGK			N4H5F3S0G0	SLTHGSLIVGNSAPVNGTSQGK-N4H5F3S0G0	9
Fut8 KO	basement membrane-specific heparan sulfate proteoglycan core protein	SLTHGSLIVGNSAPVNGTSQGK			N4H5F2S0G0	SLTHGSLIVGNSAPVNGTSQGK-N4H5F2S0G0	13
Fut8 KO	basement membrane-specific heparan sulfate proteoglycan core protein	GVNVTMPSQPGVPPLSSTQLQIDPALQEFQLVDLSR			N4H5F2S1G0	GVNVTMPSQPGVPPLSSTQLQIDPALQEFQLVDLSR-N4H5F2S1G0	11
Fut8 KO	basement membrane-specific heparan sulfate proteoglycan core protein	GVNVTMPSQPGVPPLSSTQLQIDPALQEFQLVDLSR			N4H5F2S1G0	GVNVTMPSQPGVPPLSSTQLQIDPALQEFQLVDLSR-N4H5F2S1G0	11
Fut8 KO	basement membrane-specific heparan sulfate proteoglycan core protein	GVNVTMPSQPGVPPLSSTQLQIDPALQEFQLVDLSR			N4H5F2S1G0	GVNVTMPSQPGVPPLSSTQLQIDPALQEFQLVDLSR-N4H5F2S1G0	11
Fut8 KO	basement membrane-specific heparan sulfate proteoglycan core protein	GVNVTMPSQPGVPPLSSTQLQIDPALQEFQLVDLSR			N6H7F0S0G0	GVNVTMPSQPGVPPLSSTQLQIDPALQEFQLVDLSR-N6H7F0S0G0	4
Fut8 KO	basement membrane-specific heparan sulfate proteoglycan core protein	GVNVTMPSQPGVPPLSSTQLQIDPALQEFQLVDLSR			N4H5F1S2G0	GVNVTMPSQPGVPPLSSTQLQIDPALQEFQLVDLSR-N4H5F1S2G0	1
Fut8 KO	basement membrane-specific heparan sulfate proteoglycan core protein	GVNVTMPSQPGVPPLSSTQLQIDPALQEFQLVDLSR			N4H5F2S1G0	GVNVTMPSQPGVPPLSSTQLQIDPALQEFQLVDLSR-N4H5F2S1G0	11
Fut8 KO	basement membrane-specific heparan sulfate proteoglycan core protein	GVNVTMPSQPGVPPLSSTQLQIDPALQEFQLVDLSR			N4H5F2S1G0	GVNVTMPSQPGVPPLSSTQLQIDPALQEFQLVDLSR-N4H5F2S1G0	11
Fut8 KO	basement membrane-specific heparan sulfate proteoglycan core protein	GVNVTMPSQPGVPPLSSTQLQIDPALQEFQLVDLSR			N4H5F2S1G0	GVNVTMPSQPGVPPLSSTQLQIDPALQEFQLVDLSR-N4H5F2S1G0	11
Fut8 KO	basement membrane-specific heparan sulfate proteoglycan core protein	GVNVTMPSQPGVPPLSSTQLQIDPALQEFQLVDLSR			N4H5F2S1G0	GVNVTMPSQPGVPPLSSTQLQIDPALQEFQLVDLSR-N4H5F2S1G0	11
Fut8 KO	basement membrane-specific heparan sulfate proteoglycan core protein	GVNVTMPSQPGVPPLSSTQLQIDPALQEFQLVDLSR			N6H7F0S0G0	GVNVTMPSQPGVPPLSSTQLQIDPALQEFQLVDLSR-N6H7F0S0G0	4
Fut8 KO	basement membrane-specific heparan sulfate proteoglycan core protein	GVNVTMPSQPGVPPLSSTQLQIDPALQEFQLVDLSR			N6H6F0S0G0	GVNVTMPSQPGVPPLSSTQLQIDPALQEFQLVDLSR-N6H6F0S0G0	1
Fut8 KO	basement membrane-specific heparan sulfate proteoglycan core protein	GVNVTMPSQPGVPPLSSTQLQIDPALQEFQLVDLSR			N4H5F2S1G0	GVNVTMPSQPGVPPLSSTQLQIDPALQEFQLVDLSR-N4H5F2S1G0	11
Fut8 KO	basement membrane-specific heparan sulfate proteoglycan core protein	GVNVTMPSQPGVPPLSSTQLQIDPALQEFQLVDLSR			N4H5F2S1G0	GVNVTMPSQPGVPPLSSTQLQIDPALQEFQLVDLSR-N4H5F2S1G0	11
Fut8 KO	basement membrane-specific heparan sulfate proteoglycan core protein	NQELEDNVHISPNGSIITIVGTRPSNHGAYR			N2H8F0S0G0	NQELEDNVHISPNGSIITIVGTRPSNHGAYR-N2H8F0S0G0	7
Fut8 KO	basement membrane-specific heparan sulfate proteoglycan core protein	GVNVTMPSQPGVPPLSSTQLQIDPALQEFQLVDLSR			N2H8F0S0G0	GVNVTMPSQPGVPPLSSTQLQIDPALQEFQLVDLSR-N2H8F0S0G0	2
Fut8 KO	basement membrane-specific heparan sulfate proteoglycan core protein	GVNVTMPSQPGVPPLSSTQLQIDPALQEFQLVDLSR			N2H9F0S0G0	GVNVTMPSQPGVPPLSSTQLQIDPALQEFQLVDLSR-N2H9F0S0G0	4
Fut8 KO	basement membrane-specific heparan sulfate proteoglycan core protein	NQELEDNVHISPNGSIITIVGTRPSNHGAYR			N2H6F0S0G0	NQELEDNVHISPNGSIITIVGTRPSNHGAYR-N2H6F0S0G0	8
Fut8 KO	basement membrane-specific heparan sulfate proteoglycan core protein	NQELEDNVHISPNGSIITIVGTRPSNHGAYR			N4H5F2S0G0	NQELEDNVHISPNGSIITIVGTRPSNHGAYR-N4H5F2S0G0	13
Fut8 KO	basement membrane-specific heparan sulfate proteoglycan core protein	NQELEDNVHISPNGSIITIVGTRPSNHGAYR			N2H8F0S0G0	NQELEDNVHISPNGSIITIVGTRPSNHGAYR-N2H8F0S0G0	7
Fut8 KO	basement membrane-specific heparan sulfate proteoglycan core protein	NQELEDNVHISPNGSIITIVGTRPSNHGAYR			N2H6F0S0G0	NQELEDNVHISPNGSIITIVGTRPSNHGAYR-N2H6F0S0G0	8
Fut8 KO	basigin	THLTCSLNSSGVDIIGHR	THLTCSLNSSGVDIIGHR-N10H11F4S0G0	0	N10H11F4S0G0	THLTCSLNSSGVDIIGHR-N10H11F4S0G0	1
Fut8 KO	basigin	THLTCSLNSSGVDIIGHR	THLTCSLNSSGVDIIGHR-N7H8F1S2G0	0	N7H8F1S2G0	THLTCSLNSSGVDIIGHR-N7H8F1S2G0	1
Fut8 KO	basigin	THLTCSLNSSGVDIIGHR	THLTCSLNSSGVDIIGHR-N7H8F5S0G0	0	N7H8F5S0G0	THLTCSLNSSGVDIIGHR-N7H8F5S0G0	3
Fut8 KO	basigin	THLTCSLNSSGVDIIGHR	THLTCSLNSSGVDIIGHR-N7H8F5S1G0	0	N7H8F5S1G0	THLTCSLNSSGVDIIGHR-N7H8F5S1G0	2
Fut8 KO	basigin	THLTCSLNSSGVDIIGHR	THLTCSLNSSGVDIIGHR-N8H9F2S0G0	0	N8H9F2S0G0	THLTCSLNSSGVDIIGHR-N8H9F2S0G0	3
Fut8 KO	basigin	THLTCSLNSSGVDIIGHR	THLTCSLNSSGVDIIGHR-N8H9F7S0G0	0	N8H9F7S0G0	THLTCSLNSSGVDIIGHR-N8H9F7S0G0	1
Fut8 KO	basigin	THLTCSLNSSGVDIIGHR	THLTCSLNSSGVDIIGHR-N9H10F2S0G0	0	N9H10F2S0G0	THLTCSLNSSGVDIIGHR-N9H10F2S0G0	3
Fut8 KO	basigin	THLTCSLNSSGVDIIGHR	THLTCSLNSSGVDIIGHR-N9H10F2S0G0	0	N9H10F2S0G0	THLTCSLNSSGVDIIGHR-N9H10F2S0G0	3
Fut8 KO	basigin	THLTCSLNSSGVDIIGHR			N10H11F0S2G0	THLTCSLNSSGVDIIGHR-N10H11F0S2G0	1
Fut8 KO	basigin	SELTISNLDINSDPGTYMCNATNTQGSVQEIMTLR			N2H6F0S0G0	SELTISNLDINSDPGTYMCNATNTQGSVQEIMTLR-N2H6F0S0G0	4
Fut8 KO	basigin	SELTISNLDINSDPGTYMCNATNTQGSVQEIMTLR			N9H10F1S0G0	SELTISNLDINSDPGTYMCNATNTQGSVQEIMTLR-N9H10F1S0G0	1
Fut8 KO	basigin	THLTCSLNSSGVDIIGHR			N7H8F2S0G0	THLTCSLNSSGVDIIGHR-N7H8F2S0G0	8
Fut8 KO	basigin	THLTCSLNSSGVDIIGHR			N6H7F2S0G0	THLTCSLNSSGVDIIGHR-N6H7F2S0G0	6
Fut8 KO	basigin	THLTCSLNSSGVDIIGHR			N7H8F2S0G0	THLTCSLNSSGVDIIGHR-N7H8F2S0G0	8
Fut8 KO	basigin	THLTCSLNSSGVDIIGHR			N7H8F2S0G0	THLTCSLNSSGVDIIGHR-N7H8F2S0G0	8
Fut8 KO	basigin	THLTCSLNSSGVDIIGHR			N5H6F2S0G0	THLTCSLNSSGVDIIGHR-N5H6F2S0G0	7
Fut8 KO	basigin	THLTCSLNSSGVDIIGHR			N6H7F2S0G0	THLTCSLNSSGVDIIGHR-N6H7F2S0G0	6
Fut8 KO	basigin	THLTCSLNSSGVDIIGHR			N5H6F2S0G0	THLTCSLNSSGVDIIGHR-N5H6F2S0G0	7
Fut8 KO	basigin	THLTCSLNSSGVDIIGHR			N5H6F2S0G0	THLTCSLNSSGVDIIGHR-N5H6F2S0G0	7
Fut8 KO	basigin	THLTCSLNSSGVDIIGHR			N6H7F2S0G0	THLTCSLNSSGVDIIGHR-N6H7F2S0G0	6
Fut8 KO	basigin	THLTCSLNSSGVDIIGHR			N4H5F2S0G0	THLTCSLNSSGVDIIGHR-N4H5F2S0G0	1
Fut8 KO	basigin	THLTCSLNSSGVDIIGHR			N2H6F0S0G0	THLTCSLNSSGVDIIGHR-N2H6F0S0G0	26
Fut8 KO	basigin	THLTCSLNSSGVDIIGHR			N6H7F0S0G0	THLTCSLNSSGVDIIGHR-N6H7F0S0G0	3
Fut8 KO	basigin	THLTCSLNSSGVDIIGHR			N6H7F0S0G0	THLTCSLNSSGVDIIGHR-N6H7F0S0G0	3
Fut8 KO	basigin	THLTCSLNSSGVDIIGHR			N2H10F0S0G0	THLTCSLNSSGVDIIGHR-N2H10F0S0G0	1
Fut8 KO	basigin	THLTCSLNSSGVDIIGHR			N2H8F0S0G0	THLTCSLNSSGVDIIGHR-N2H8F0S0G0	7
Fut8 KO	basigin	THLTCSLNSSGVDIIGHR			N2H9F0S0G0	THLTCSLNSSGVDIIGHR-N2H9F0S0G0	4
Fut8 KO	basigin	THLTCSLNSSGVDIIGHR			N2H7F0S0G0	THLTCSLNSSGVDIIGHR-N2H7F0S0G0	4
Fut8 KO	basigin	THLTCSLNSSGVDIIGHR			N2H6F0S0G0	THLTCSLNSSGVDIIGHR-N2H6F0S0G0	26
Fut8 KO	basigin	THLTCSLNSSGVDIIGHR			N2H6F0S0G0	THLTCSLNSSGVDIIGHR-N2H6F0S0G0	26
Fut8 KO	basigin	THLTCSLNSSGVDIIGHR			N2H9F0S0G0	THLTCSLNSSGVDIIGHR-N2H9F0S0G0	4
Fut8 KO	basigin	THLTCSLNSSGVDIIGHR			N2H7F0S0G0	THLTCSLNSSGVDIIGHR-N2H7F0S0G0	4
Fut8 KO	basigin	THLTCSLNSSGVDIIGHR			N2H8F0S0G0	THLTCSLNSSGVDIIGHR-N2H8F0S0G0	7
Fut8 KO	basigin	THLTCSLNSSGVDIIGHR			N2H5F0S0G0	THLTCSLNSSGVDIIGHR-N2H5F0S0G0	7
Fut8 KO	basigin	THLTCSLNSSGVDIIGHR			N2H6F0S0G0	THLTCSLNSSGVDIIGHR-N2H6F0S0G0	26
Fut8 KO	basigin	THLTCSLNSSGVDIIGHR			N2H6F0S0G0	THLTCSLNSSGVDIIGHR-N2H6F0S0G0	26
Fut8 KO	basigin	THLTCSLNSSGVDIIGHR			N2H6F0S0G0	THLTCSLNSSGVDIIGHR-N2H6F0S0G0	26
Fut8 KO	basigin	THLTCSLNSSGVDIIGHR			N2H6F0S0G0	THLTCSLNSSGVDIIGHR-N2H6F0S0G0	26
Fut8 KO	basigin	THLTCSLNSSGVDIIGHR			N9H10F1S1G0	THLTCSLNSSGVDIIGHR-N9H10F1S1G0	9
Fut8 KO	basigin	THLTCSLNSSGVDIIGHR			N8H9F6S1G0	THLTCSLNSSGVDIIGHR-N8H9F6S1G0	10
Fut8 KO	basigin	THLTCSLNSSGVDIIGHR			N8H9F6S1G0	THLTCSLNSSGVDIIGHR-N8H9F6S1G0	10
Fut8 KO	basigin	THLTCSLNSSGVDIIGHR			N6H7F4S2G0	THLTCSLNSSGVDIIGHR-N6H7F4S2G0	2
Fut8 KO	basigin	THLTCSLNSSGVDIIGHR			N9H10F1S1G0	THLTCSLNSSGVDIIGHR-N9H10F1S1G0	9
Fut8 KO	basigin	THLTCSLNSSGVDIIGHR			N8H9F2S1G0	THLTCSLNSSGVDIIGHR-N8H9F2S1G0	1
Fut8 KO	basigin	THLTCSLNSSGVDIIGHR			N8H9F6S1G0	THLTCSLNSSGVDIIGHR-N8H9F6S1G0	10
Fut8 KO	basigin	THLTCSLNSSGVDIIGHR			N8H9F6S1G0	THLTCSLNSSGVDIIGHR-N8H9F6S1G0	10
Fut8 KO	basigin	THLTCSLNSSGVDIIGHR			N9H10F1S1G0	THLTCSLNSSGVDIIGHR-N9H10F1S1G0	9
Fut8 KO	basigin	THLTCSLNSSGVDIIGHR			N8H9F4S2G0	THLTCSLNSSGVDIIGHR-N8H9F4S2G0	2
Fut8 KO	basigin	THLTCSLNSSGVDIIGHR			N8H9F4S2G0	THLTCSLNSSGVDIIGHR-N8H9F4S2G0	2
Fut8 KO	basigin	THLTCSLNSSGVDIIGHR			N2H6F0S0G0	THLTCSLNSSGVDIIGHR-N2H6F0S0G0	26
Fut8 KO	basigin	THLTCSLNSSGVDIIGHR			N6H7F4S1G0	THLTCSLNSSGVDIIGHR-N6H7F4S1G0	17
Fut8 KO	basigin	THLTCSLNSSGVDIIGHR			N8H9F1S0G0	THLTCSLNSSGVDIIGHR-N8H9F1S0G0	9
Fut8 KO	basigin	THLTCSLNSSGVDIIGHR			N7H8F4S1G0	THLTCSLNSSGVDIIGHR-N7H8F4S1G0	10
Fut8 KO	basigin	THLTCSLNSSGVDIIGHR			N6H7F4S1G0	THLTCSLNSSGVDIIGHR-N6H7F4S1G0	17
Fut8 KO	basigin	THLTCSLNSSGVDIIGHR			N6H7F4S1G0	THLTCSLNSSGVDIIGHR-N6H7F4S1G0	17
Fut8 KO	basigin	THLTCSLNSSGVDIIGHR			N9H10F1S0G0	THLTCSLNSSGVDIIGHR-N9H10F1S0G0	19
Fut8 KO	basigin	THLTCSLNSSGVDIIGHR			N9H10F1S0G0	THLTCSLNSSGVDIIGHR-N9H10F1S0G0	19
Fut8 KO	basigin	THLTCSLNSSGVDIIGHR			N9H10F1S0G0	THLTCSLNSSGVDIIGHR-N9H10F1S0G0	19
Fut8 KO	basigin	THLTCSLNSSGVDIIGHR			N9H10F1S0G0	THLTCSLNSSGVDIIGHR-N9H10F1S0G0	19
Fut8 KO	basigin	THLTCSLNSSGVDIIGHR			N8H9F6S0G0	THLTCSLNSSGVDIIGHR-N8H9F6S0G0	21
Fut8 KO	basigin	THLTCSLNSSGVDIIGHR			N8H9F6S0G0	THLTCSLNSSGVDIIGHR-N8H9F6S0G0	21
Fut8 KO	basigin	THLTCSLNSSGVDIIGHR			N11H12F1S0G0	THLTCSLNSSGVDIIGHR-N11H12F1S0G0	4
Fut8 KO	basigin	THLTCSLNSSGVDIIGHR			N8H9F6S0G0	THLTCSLNSSGVDIIGHR-N8H9F6S0G0	21
Fut8 KO	basigin	THLTCSLNSSGVDIIGHR			N7H8F4S1G0	THLTCSLNSSGVDIIGHR-N7H8F4S1G0	10
Fut8 KO	basigin	THLTCSLNSSGVDIIGHR			N9H10F1S0G0	THLTCSLNSSGVDIIGHR-N9H10F1S0G0	19
Fut8 KO	basigin	THLTCSLNSSGVDIIGHR			N8H9F6S0G0	THLTCSLNSSGVDIIGHR-N8H9F6S0G0	21
Fut8 KO	basigin	THLTCSLNSSGVDIIGHR			N11H12F1S0G0	THLTCSLNSSGVDIIGHR-N11H12F1S0G0	4
Fut8 KO	basigin	THLTCSLNSSGVDIIGHR			N8H9F6S0G0	THLTCSLNSSGVDIIGHR-N8H9F6S0G0	21
Fut8 KO	basigin	THLTCSLNSSGVDIIGHR			N6H7F0S2G0	THLTCSLNSSGVDIIGHR-N6H7F0S2G0	1
Fut8 KO	basigin	THLTCSLNSSGVDIIGHR			N9H10F4S1G0	THLTCSLNSSGVDIIGHR-N9H10F4S1G0	1
Fut8 KO	basigin	THLTCSLNSSGVDIIGHR			N8H9F6S0G0	THLTCSLNSSGVDIIGHR-N8H9F6S0G0	21
Fut8 KO	basigin	THLTCSLNSSGVDIIGHR			N8H9F1S0G0	THLTCSLNSSGVDIIGHR-N8H9F1S0G0	9
Fut8 KO	basigin	THLTCSLNSSGVDIIGHR			N7H8F0S3G0	THLTCSLNSSGVDIIGHR-N7H8F0S3G0	1
Fut8 KO	basigin	THLTCSLNSSGVDIIGHR			N5H6F2S2G0	THLTCSLNSSGVDIIGHR-N5H6F2S2G0	7
Fut8 KO	basigin	THLTCSLNSSGVDIIGHR			N8H9F1S0G0	THLTCSLNSSGVDIIGHR-N8H9F1S0G0	9
Fut8 KO	basigin	THLTCSLNSSGVDIIGHR			N5H6F2S2G0	THLTCSLNSSGVDIIGHR-N5H6F2S2G0	7
Fut8 KO	basigin	THLTCSLNSSGVDIIGHR			N6H7F4S1G0	THLTCSLNSSGVDIIGHR-N6H7F4S1G0	17
Fut8 KO	basigin	THLTCSLNSSGVDIIGHR			N7H8F4S1G0	THLTCSLNSSGVDIIGHR-N7H8F4S1G0	10
Fut8 KO	basigin	THLTCSLNSSGVDIIGHR			N6H7F4S1G0	THLTCSLNSSGVDIIGHR-N6H7F4S1G0	17
Fut8 KO	basigin	THLTCSLNSSGVDIIGHR			N7H8F4S1G0	THLTCSLNSSGVDIIGHR-N7H8F4S1G0	10
Fut8 KO	basigin	THLTCSLNSSGVDIIGHR			N8H9F6S0G0	THLTCSLNSSGVDIIGHR-N8H9F6S0G0	21
Fut8 KO	basigin	THLTCSLNSSGVDIIGHR			N9H10F1S0G0	THLTCSLNSSGVDIIGHR-N9H10F1S0G0	19
Fut8 KO	basigin	THLTCSLNSSGVDIIGHR			N6H7F4S1G0	THLTCSLNSSGVDIIGHR-N6H7F4S1G0	17
Fut8 KO	basigin	THLTCSLNSSGVDIIGHR			N6H7F4S1G0	THLTCSLNSSGVDIIGHR-N6H7F4S1G0	17
Fut8 KO	basigin	THLTCSLNSSGVDIIGHR			N8H9F6S0G0	THLTCSLNSSGVDIIGHR-N8H9F6S0G0	21
Fut8 KO	basigin	THLTCSLNSSGVDIIGHR			N7H8F5S1G0	THLTCSLNSSGVDIIGHR-N7H8F5S1G0	2
Fut8 KO	basigin	THLTCSLNSSGVDIIGHR			N9H10F1S0G0	THLTCSLNSSGVDIIGHR-N9H10F1S0G0	19
Fut8 KO	basigin	THLTCSLNSSGVDIIGHR			N7H8F2S0G0	THLTCSLNSSGVDIIGHR-N7H8F2S0G0	8
Fut8 KO	basigin	THLTCSLNSSGVDIIGHR			N6H7F4S0G0	THLTCSLNSSGVDIIGHR-N6H7F4S0G0	28
Fut8 KO	basigin	THLTCSLNSSGVDIIGHR			N7H8F5S0G0	THLTCSLNSSGVDIIGHR-N7H8F5S0G0	3
Fut8 KO	basigin	THLTCSLNSSGVDIIGHR			N7H8F4S0G0	THLTCSLNSSGVDIIGHR-N7H8F4S0G0	22
Fut8 KO	basigin	THLTCSLNSSGVDIIGHR			N8H9F4S0G0	THLTCSLNSSGVDIIGHR-N8H9F4S0G0	12
Fut8 KO	basigin	THLTCSLNSSGVDIIGHR			N7H8F4S0G0	THLTCSLNSSGVDIIGHR-N7H8F4S0G0	22
Fut8 KO	basigin	THLTCSLNSSGVDIIGHR			N7H8F4S0G0	THLTCSLNSSGVDIIGHR-N7H8F4S0G0	22
Fut8 KO	basigin	THLTCSLNSSGVDIIGHR			N6H7F4S0G0	THLTCSLNSSGVDIIGHR-N6H7F4S0G0	28
Fut8 KO	basigin	THLTCSLNSSGVDIIGHR			N8H9F4S0G0	THLTCSLNSSGVDIIGHR-N8H9F4S0G0	12
Fut8 KO	basigin	THLTCSLNSSGVDIIGHR			N7H8F4S0G0	THLTCSLNSSGVDIIGHR-N7H8F4S0G0	22
Fut8 KO	basigin	THLTCSLNSSGVDIIGHR			N6H7F4S0G0	THLTCSLNSSGVDIIGHR-N6H7F4S0G0	28
Fut8 KO	basigin	THLTCSLNSSGVDIIGHR			N5H6F4S0G0	THLTCSLNSSGVDIIGHR-N5H6F4S0G0	8
Fut8 KO	basigin	THLTCSLNSSGVDIIGHR			N6H7F4S0G0	THLTCSLNSSGVDIIGHR-N6H7F4S0G0	28
Fut8 KO	basigin	THLTCSLNSSGVDIIGHR			N6H7F4S0G0	THLTCSLNSSGVDIIGHR-N6H7F4S0G0	28
Fut8 KO	basigin	THLTCSLNSSGVDIIGHR			N6H7F4S0G0	THLTCSLNSSGVDIIGHR-N6H7F4S0G0	28
Fut8 KO	basigin	THLTCSLNSSGVDIIGHR			N7H8F4S0G0	THLTCSLNSSGVDIIGHR-N7H8F4S0G0	22
Fut8 KO	basigin	THLTCSLNSSGVDIIGHR			N7H8F4S0G0	THLTCSLNSSGVDIIGHR-N7H8F4S0G0	22
Fut8 KO	basigin	THLTCSLNSSGVDIIGHR			N6H7F4S0G0	THLTCSLNSSGVDIIGHR-N6H7F4S0G0	28
Fut8 KO	basigin	THLTCSLNSSGVDIIGHR			N8H9F0S0G0	THLTCSLNSSGVDIIGHR-N8H9F0S0G0	3
Fut8 KO	basigin	THLTCSLNSSGVDIIGHR			N7H8F4S0G0	THLTCSLNSSGVDIIGHR-N7H8F4S0G0	22
Fut8 KO	basigin	THLTCSLNSSGVDIIGHR			N6H7F4S0G0	THLTCSLNSSGVDIIGHR-N6H7F4S0G0	28
Fut8 KO	basigin	THLTCSLNSSGVDIIGHR			N8H9F4S0G0	THLTCSLNSSGVDIIGHR-N8H9F4S0G0	12
Fut8 KO	basigin	THLTCSLNSSGVDIIGHR			N5H6F4S0G0	THLTCSLNSSGVDIIGHR-N5H6F4S0G0	8
Fut8 KO	basigin	THLTCSLNSSGVDIIGHR			N6H7F4S0G0	THLTCSLNSSGVDIIGHR-N6H7F4S0G0	28
Fut8 KO	basigin	THLTCSLNSSGVDIIGHR			N6H7F4S0G0	THLTCSLNSSGVDIIGHR-N6H7F4S0G0	28
Fut8 KO	basigin	THLTCSLNSSGVDIIGHR			N5H6F0S3G0	THLTCSLNSSGVDIIGHR-N5H6F0S3G0	4
Fut8 KO	basigin	THLTCSLNSSGVDIIGHR			N5H6F0S3G0	THLTCSLNSSGVDIIGHR-N5H6F0S3G0	4
Fut8 KO	basigin	THLTCSLNSSGVDIIGHR			N5H6F2S2G0	THLTCSLNSSGVDIIGHR-N5H6F2S2G0	7
Fut8 KO	basigin	THLTCSLNSSGVDIIGHR			N6H7F0S3G0	THLTCSLNSSGVDIIGHR-N6H7F0S3G0	2
Fut8 KO	basigin	THLTCSLNSSGVDIIGHR			N2H6F0S0G0	THLTCSLNSSGVDIIGHR-N2H6F0S0G0	26
Fut8 KO	basigin	THLTCSLNSSGVDIIGHR			N2H4F0S0G0	THLTCSLNSSGVDIIGHR-N2H4F0S0G0	2
Fut8 KO	basigin	THLTCSLNSSGVDIIGHR			N4H3F1S0G0	THLTCSLNSSGVDIIGHR-N4H3F1S0G0	2
Fut8 KO	basigin	THLTCSLNSSGVDIIGHR			N2H8F0S0G0	THLTCSLNSSGVDIIGHR-N2H8F0S0G0	7
Fut8 KO	basigin	THLTCSLNSSGVDIIGHR			N2H6F0S0G0	THLTCSLNSSGVDIIGHR-N2H6F0S0G0	26
Fut8 KO	basigin	THLTCSLNSSGVDIIGHR			N7H8F0S1G0	THLTCSLNSSGVDIIGHR-N7H8F0S1G0	1
Fut8 KO	basigin	THLTCSLNSSGVDIIGHR			N7H8F2S0G0	THLTCSLNSSGVDIIGHR-N7H8F2S0G0	8
Fut8 KO	basigin	THLTCSLNSSGVDIIGHR			N8H9F2S0G0	THLTCSLNSSGVDIIGHR-N8H9F2S0G0	3
Fut8 KO	basigin	THLTCSLNSSGVDIIGHR			N6H7F2S0G0	THLTCSLNSSGVDIIGHR-N6H7F2S0G0	6
Fut8 KO	basigin	THLTCSLNSSGVDIIGHR			N5H6F2S0G0	THLTCSLNSSGVDIIGHR-N5H6F2S0G0	7
Fut8 KO	basigin	THLTCSLNSSGVDIIGHR			N7H8F2S0G0	THLTCSLNSSGVDIIGHR-N7H8F2S0G0	8
Fut8 KO	basigin	THLTCSLNSSGVDIIGHR			N6H7F2S0G0	THLTCSLNSSGVDIIGHR-N6H7F2S0G0	6
Fut8 KO	basigin	THLTCSLNSSGVDIIGHR			N2H6F0S0G0	THLTCSLNSSGVDIIGHR-N2H6F0S0G0	26
Fut8 KO	basigin	THLTCSLNSSGVDIIGHR			N7H8F2S0G0	THLTCSLNSSGVDIIGHR-N7H8F2S0G0	8
Fut8 KO	basigin	THLTCSLNSSGVDIIGHR			N6H7F2S0G0	THLTCSLNSSGVDIIGHR-N6H7F2S0G0	6
Fut8 KO	basigin	THLTCSLNSSGVDIIGHR			N6H7F0S1G0	THLTCSLNSSGVDIIGHR-N6H7F0S1G0	2
Fut8 KO	basigin	THLTCSLNSSGVDIIGHR			N5H6F2S0G0	THLTCSLNSSGVDIIGHR-N5H6F2S0G0	7
Fut8 KO	basigin	THLTCSLNSSGVDIIGHR			N5H6F2S0G0	THLTCSLNSSGVDIIGHR-N5H6F2S0G0	7
Fut8 KO	basigin	THLTCSLNSSGVDIIGHR			N7H8F2S0G0	THLTCSLNSSGVDIIGHR-N7H8F2S0G0	8
Fut8 KO	basigin	THLTCSLNSSGVDIIGHR			N2H6F0S0G0	THLTCSLNSSGVDIIGHR-N2H6F0S0G0	26
Fut8 KO	basigin	THLTCSLNSSGVDIIGHR			N5H6F2S0G0	THLTCSLNSSGVDIIGHR-N5H6F2S0G0	7
Fut8 KO	basigin	THLTCSLNSSGVDIIGHR			N2H6F0S0G0	THLTCSLNSSGVDIIGHR-N2H6F0S0G0	26
Fut8 KO	basigin	THLTCSLNSSGVDIIGHR			N2H6F0S0G0	THLTCSLNSSGVDIIGHR-N2H6F0S0G0	26
Fut8 KO	basigin	THLTCSLNSSGVDIIGHR			N6H7F0S0G0	THLTCSLNSSGVDIIGHR-N6H7F0S0G0	3
Fut8 KO	basigin	THLTCSLNSSGVDIIGHR			N2H8F0S0G0	THLTCSLNSSGVDIIGHR-N2H8F0S0G0	7
Fut8 KO	basigin	THLTCSLNSSGVDIIGHR			N2H6F0S0G0	THLTCSLNSSGVDIIGHR-N2H6F0S0G0	26
Fut8 KO	basigin	THLTCSLNSSGVDIIGHR			N5H6F0S0G0	THLTCSLNSSGVDIIGHR-N5H6F0S0G0	1
Fut8 KO	basigin	THLTCSLNSSGVDIIGHR			N2H5F0S0G0	THLTCSLNSSGVDIIGHR-N2H5F0S0G0	7
Fut8 KO	basigin	THLTCSLNSSGVDIIGHR			N6H5F0S0G0	THLTCSLNSSGVDIIGHR-N6H5F0S0G0	1
Fut8 KO	basigin	THLTCSLNSSGVDIIGHR			N2H8F0S0G0	THLTCSLNSSGVDIIGHR-N2H8F0S0G0	7
Fut8 KO	basigin	THLTCSLNSSGVDIIGHR			N2H7F0S0G0	THLTCSLNSSGVDIIGHR-N2H7F0S0G0	4
Fut8 KO	basigin	SELTISNLDINSDPGTYMCNATNTQGSVQEIMTLR			N7H8F1S0G0	SELTISNLDINSDPGTYMCNATNTQGSVQEIMTLR-N7H8F1S0G0	2
Fut8 KO	basigin	SELTISNLDINSDPGTYMCNATNTQGSVQEIMTLR			N7H8F1S0G0	SELTISNLDINSDPGTYMCNATNTQGSVQEIMTLR-N7H8F1S0G0	2
Fut8 KO	basigin	THLTCSLNSSGVDIIGHR			N6H6F0S0G0	THLTCSLNSSGVDIIGHR-N6H6F0S0G0	1
Fut8 KO	basigin	THLTCSLNSSGVDIIGHR			N2H9F0S0G0	THLTCSLNSSGVDIIGHR-N2H9F0S0G0	4
Fut8 KO	basigin	THLTCSLNSSGVDIIGHR			N2H6F0S0G0	THLTCSLNSSGVDIIGHR-N2H6F0S0G0	26
Fut8 KO	basigin	THLTCSLNSSGVDIIGHR			N2H7F0S0G0	THLTCSLNSSGVDIIGHR-N2H7F0S0G0	4
Fut8 KO	basigin	THLTCSLNSSGVDIIGHR			N2H6F0S0G0	THLTCSLNSSGVDIIGHR-N2H6F0S0G0	26
Fut8 KO	basigin	THLTCSLNSSGVDIIGHR			N2H5F0S0G0	THLTCSLNSSGVDIIGHR-N2H5F0S0G0	7
Fut8 KO	basigin	THLTCSLNSSGVDIIGHR			N2H6F0S0G0	THLTCSLNSSGVDIIGHR-N2H6F0S0G0	26
Fut8 KO	basigin	THLTCSLNSSGVDIIGHR			N2H8F0S0G0	THLTCSLNSSGVDIIGHR-N2H8F0S0G0	7
Fut8 KO	basigin	THLTCSLNSSGVDIIGHR			N5H3F1S0G0	THLTCSLNSSGVDIIGHR-N5H3F1S0G0	1
Fut8 KO	basigin	THLTCSLNSSGVDIIGHR			N2H8F0S0G0	THLTCSLNSSGVDIIGHR-N2H8F0S0G0	7
Fut8 KO	basigin	THLTCSLNSSGVDIIGHR			N2H9F0S0G0	THLTCSLNSSGVDIIGHR-N2H9F0S0G0	4
Fut8 KO	basigin	THLTCSLNSSGVDIIGHR			N4H3F1S0G0	THLTCSLNSSGVDIIGHR-N4H3F1S0G0	2
Fut8 KO	basigin	THLTCSLNSSGVDIIGHR			N2H5F0S0G0	THLTCSLNSSGVDIIGHR-N2H5F0S0G0	7
Fut8 KO	basigin	THLTCSLNSSGVDIIGHR			N2H6F0S0G0	THLTCSLNSSGVDIIGHR-N2H6F0S0G0	26
Fut8 KO	basigin	THLTCSLNSSGVDIIGHR			N2H4F0S0G0	THLTCSLNSSGVDIIGHR-N2H4F0S0G0	2
Fut8 KO	basigin	THLTCSLNSSGVDIIGHR			N2H5F0S0G0	THLTCSLNSSGVDIIGHR-N2H5F0S0G0	7
Fut8 KO	basigin	THLTCSLNSSGVDIIGHR			N2H6F0S0G0	THLTCSLNSSGVDIIGHR-N2H6F0S0G0	26
Fut8 KO	basigin	THLTCSLNSSGVDIIGHR			N2H5F0S0G0	THLTCSLNSSGVDIIGHR-N2H5F0S0G0	7
Fut8 KO	basigin	THLTCSLNSSGVDIIGHR			N2H3F0S0G0	THLTCSLNSSGVDIIGHR-N2H3F0S0G0	1
Fut8 KO	basigin	THLTCSLNSSGVDIIGHR			N2H6F0S0G0	THLTCSLNSSGVDIIGHR-N2H6F0S0G0	26
Fut8 KO	basigin	THLTCSLNSSGVDIIGHR			N9H10F1S1G0	THLTCSLNSSGVDIIGHR-N9H10F1S1G0	9
Fut8 KO	basigin	THLTCSLNSSGVDIIGHR			N8H9F6S1G0	THLTCSLNSSGVDIIGHR-N8H9F6S1G0	10
Fut8 KO	basigin	THLTCSLNSSGVDIIGHR			N8H9F6S0G0	THLTCSLNSSGVDIIGHR-N8H9F6S0G0	21
Fut8 KO	basigin	THLTCSLNSSGVDIIGHR			N8H9F6S1G0	THLTCSLNSSGVDIIGHR-N8H9F6S1G0	10
Fut8 KO	basigin	THLTCSLNSSGVDIIGHR			N9H10F1S1G0	THLTCSLNSSGVDIIGHR-N9H10F1S1G0	9
Fut8 KO	basigin	THLTCSLNSSGVDIIGHR			N10H11F3S0G0	THLTCSLNSSGVDIIGHR-N10H11F3S0G0	1
Fut8 KO	basigin	THLTCSLNSSGVDIIGHR			N9H10F6S1G0	THLTCSLNSSGVDIIGHR-N9H10F6S1G0	2
Fut8 KO	basigin	THLTCSLNSSGVDIIGHR			N9H10F3S0G0	THLTCSLNSSGVDIIGHR-N9H10F3S0G0	1
Fut8 KO	basigin	THLTCSLNSSGVDIIGHR			N9H10F6S1G0	THLTCSLNSSGVDIIGHR-N9H10F6S1G0	2
Fut8 KO	basigin	THLTCSLNSSGVDIIGHR			N9H10F1S0G0	THLTCSLNSSGVDIIGHR-N9H10F1S0G0	19
Fut8 KO	basigin	THLTCSLNSSGVDIIGHR			N8H9F6S1G0	THLTCSLNSSGVDIIGHR-N8H9F6S1G0	10
Fut8 KO	basigin	THLTCSLNSSGVDIIGHR			N6H7F4S1G0	THLTCSLNSSGVDIIGHR-N6H7F4S1G0	17
Fut8 KO	basigin	THLTCSLNSSGVDIIGHR			N9H10F1S1G0	THLTCSLNSSGVDIIGHR-N9H10F1S1G0	9
Fut8 KO	basigin	THLTCSLNSSGVDIIGHR			N8H9F6S0G0	THLTCSLNSSGVDIIGHR-N8H9F6S0G0	21
Fut8 KO	basigin	THLTCSLNSSGVDIIGHR			N8H9F6S0G0	THLTCSLNSSGVDIIGHR-N8H9F6S0G0	21
Fut8 KO	basigin	THLTCSLNSSGVDIIGHR			N2H6F0S0G0	THLTCSLNSSGVDIIGHR-N2H6F0S0G0	26
Fut8 KO	basigin	THLTCSLNSSGVDIIGHR			N7H8F4S1G0	THLTCSLNSSGVDIIGHR-N7H8F4S1G0	10
Fut8 KO	basigin	THLTCSLNSSGVDIIGHR			N8H9F6S1G0	THLTCSLNSSGVDIIGHR-N8H9F6S1G0	10
Fut8 KO	basigin	THLTCSLNSSGVDIIGHR			N8H9F6S1G0	THLTCSLNSSGVDIIGHR-N8H9F6S1G0	10
Fut8 KO	basigin	THLTCSLNSSGVDIIGHR			N7H8F4S1G0	THLTCSLNSSGVDIIGHR-N7H8F4S1G0	10
Fut8 KO	basigin	SELTISNLDINSDPGTYMCNATNTQGSVQEIMTLR			N2H6F0S0G0	SELTISNLDINSDPGTYMCNATNTQGSVQEIMTLR-N2H6F0S0G0	4
Fut8 KO	basigin	THLTCSLNSSGVDIIGHR			N8H9F1S1G0	THLTCSLNSSGVDIIGHR-N8H9F1S1G0	2
Fut8 KO	basigin	SELTISNLDINSDPGTYMCNATNTQGSVQEIMTLR			N2H6F0S0G0	SELTISNLDINSDPGTYMCNATNTQGSVQEIMTLR-N2H6F0S0G0	4
Fut8 KO	basigin	THLTCSLNSSGVDIIGHR			N9H10F1S1G0	THLTCSLNSSGVDIIGHR-N9H10F1S1G0	9
Fut8 KO	basigin	THLTCSLNSSGVDIIGHR			N8H9F1S0G0	THLTCSLNSSGVDIIGHR-N8H9F1S0G0	9
Fut8 KO	basigin	THLTCSLNSSGVDIIGHR			N8H9F4S0G0	THLTCSLNSSGVDIIGHR-N8H9F4S0G0	12
Fut8 KO	basigin	THLTCSLNSSGVDIIGHR			N8H9F1S0G0	THLTCSLNSSGVDIIGHR-N8H9F1S0G0	9
Fut8 KO	basigin	THLTCSLNSSGVDIIGHR			N8H9F1S1G0	THLTCSLNSSGVDIIGHR-N8H9F1S1G0	2
Fut8 KO	basigin	THLTCSLNSSGVDIIGHR			N8H9F6S1G0	THLTCSLNSSGVDIIGHR-N8H9F6S1G0	10
Fut8 KO	basigin	THLTCSLNSSGVDIIGHR			N9H10F1S1G0	THLTCSLNSSGVDIIGHR-N9H10F1S1G0	9
Fut8 KO	basigin	THLTCSLNSSGVDIIGHR			N9H10F1S1G0	THLTCSLNSSGVDIIGHR-N9H10F1S1G0	9
Fut8 KO	basigin	THLTCSLNSSGVDIIGHR			N2H5F0S0G0	THLTCSLNSSGVDIIGHR-N2H5F0S0G0	7
Fut8 KO	basigin	SELTISNLDINSDPGTYMCNATNTQGSVQEIMTLR			N2H5F0S0G0	SELTISNLDINSDPGTYMCNATNTQGSVQEIMTLR-N2H5F0S0G0	1
Fut8 KO	basigin	THLTCSLNSSGVDIIGHR			N7H8F4S1G0	THLTCSLNSSGVDIIGHR-N7H8F4S1G0	10
Fut8 KO	basigin	THLTCSLNSSGVDIIGHR			N8H9F6S0G0	THLTCSLNSSGVDIIGHR-N8H9F6S0G0	21
Fut8 KO	basigin	THLTCSLNSSGVDIIGHR			N9H10F1S0G0	THLTCSLNSSGVDIIGHR-N9H10F1S0G0	19
Fut8 KO	basigin	THLTCSLNSSGVDIIGHR			N2H6F0S0G0	THLTCSLNSSGVDIIGHR-N2H6F0S0G0	26
Fut8 KO	basigin	THLTCSLNSSGVDIIGHR			N6H7F4S1G0	THLTCSLNSSGVDIIGHR-N6H7F4S1G0	17
Fut8 KO	basigin	THLTCSLNSSGVDIIGHR			N6H7F4S0G0	THLTCSLNSSGVDIIGHR-N6H7F4S0G0	28
Fut8 KO	basigin	THLTCSLNSSGVDIIGHR			N6H7F4S1G0	THLTCSLNSSGVDIIGHR-N6H7F4S1G0	17
Fut8 KO	basigin	THLTCSLNSSGVDIIGHR			N9H10F1S0G0	THLTCSLNSSGVDIIGHR-N9H10F1S0G0	19
Fut8 KO	basigin	THLTCSLNSSGVDIIGHR			N8H9F6S0G0	THLTCSLNSSGVDIIGHR-N8H9F6S0G0	21
Fut8 KO	basigin	THLTCSLNSSGVDIIGHR			N9H10F1S0G0	THLTCSLNSSGVDIIGHR-N9H10F1S0G0	19
Fut8 KO	basigin	THLTCSLNSSGVDIIGHR			N8H9F6S0G0	THLTCSLNSSGVDIIGHR-N8H9F6S0G0	21
Fut8 KO	basigin	THLTCSLNSSGVDIIGHR			N8H9F4S0G0	THLTCSLNSSGVDIIGHR-N8H9F4S0G0	12
Fut8 KO	basigin	THLTCSLNSSGVDIIGHR			N7H8F4S1G0	THLTCSLNSSGVDIIGHR-N7H8F4S1G0	10
Fut8 KO	basigin	THLTCSLNSSGVDIIGHR			N8H9F1S0G0	THLTCSLNSSGVDIIGHR-N8H9F1S0G0	9
Fut8 KO	basigin	THLTCSLNSSGVDIIGHR			N7H8F4S1G0	THLTCSLNSSGVDIIGHR-N7H8F4S1G0	10
Fut8 KO	basigin	THLTCSLNSSGVDIIGHR			N5H6F2S2G0	THLTCSLNSSGVDIIGHR-N5H6F2S2G0	7
Fut8 KO	basigin	THLTCSLNSSGVDIIGHR			N8H9F6S0G0	THLTCSLNSSGVDIIGHR-N8H9F6S0G0	21
Fut8 KO	basigin	THLTCSLNSSGVDIIGHR			N7H8F4S0G0	THLTCSLNSSGVDIIGHR-N7H8F4S0G0	22
Fut8 KO	basigin	THLTCSLNSSGVDIIGHR			N9H10F1S0G0	THLTCSLNSSGVDIIGHR-N9H10F1S0G0	19
Fut8 KO	basigin	THLTCSLNSSGVDIIGHR			N8H9F6S0G0	THLTCSLNSSGVDIIGHR-N8H9F6S0G0	21
Fut8 KO	basigin	THLTCSLNSSGVDIIGHR			N9H10F1S0G0	THLTCSLNSSGVDIIGHR-N9H10F1S0G0	19
Fut8 KO	basigin	THLTCSLNSSGVDIIGHR			N6H7F4S1G0	THLTCSLNSSGVDIIGHR-N6H7F4S1G0	17
Fut8 KO	basigin	THLTCSLNSSGVDIIGHR			N7H8F4S0G0	THLTCSLNSSGVDIIGHR-N7H8F4S0G0	22
Fut8 KO	basigin	THLTCSLNSSGVDIIGHR			N8H9F1S0G0	THLTCSLNSSGVDIIGHR-N8H9F1S0G0	9
Fut8 KO	basigin	THLTCSLNSSGVDIIGHR			N5H6F2S1G0	THLTCSLNSSGVDIIGHR-N5H6F2S1G0	2
Fut8 KO	basigin	THLTCSLNSSGVDIIGHR			N9H10F1S0G0	THLTCSLNSSGVDIIGHR-N9H10F1S0G0	19
Fut8 KO	basigin	THLTCSLNSSGVDIIGHR			N8H9F6S0G0	THLTCSLNSSGVDIIGHR-N8H9F6S0G0	21
Fut8 KO	basigin	THLTCSLNSSGVDIIGHR			N9H10F1S0G0	THLTCSLNSSGVDIIGHR-N9H10F1S0G0	19
Fut8 KO	basigin	THLTCSLNSSGVDIIGHR			N11H12F1S0G0	THLTCSLNSSGVDIIGHR-N11H12F1S0G0	4
Fut8 KO	basigin	THLTCSLNSSGVDIIGHR			N6H7F4S0G0	THLTCSLNSSGVDIIGHR-N6H7F4S0G0	28
Fut8 KO	basigin	THLTCSLNSSGVDIIGHR			N5H6F2S2G0	THLTCSLNSSGVDIIGHR-N5H6F2S2G0	7
Fut8 KO	basigin	THLTCSLNSSGVDIIGHR			N8H9F4S0G0	THLTCSLNSSGVDIIGHR-N8H9F4S0G0	12
Fut8 KO	basigin	THLTCSLNSSGVDIIGHR			N8H9F6S0G0	THLTCSLNSSGVDIIGHR-N8H9F6S0G0	21
Fut8 KO	basigin	THLTCSLNSSGVDIIGHR			N2H6F0S0G0	THLTCSLNSSGVDIIGHR-N2H6F0S0G0	26
Fut8 KO	basigin	THLTCSLNSSGVDIIGHR			N11H12F1S0G0	THLTCSLNSSGVDIIGHR-N11H12F1S0G0	4
Fut8 KO	basigin	THLTCSLNSSGVDIIGHR			N6H7F4S2G0	THLTCSLNSSGVDIIGHR-N6H7F4S2G0	2
Fut8 KO	basigin	THLTCSLNSSGVDIIGHR			N5H6F4S0G0	THLTCSLNSSGVDIIGHR-N5H6F4S0G0	8
Fut8 KO	basigin	THLTCSLNSSGVDIIGHR			N6H7F4S1G0	THLTCSLNSSGVDIIGHR-N6H7F4S1G0	17
Fut8 KO	basigin	THLTCSLNSSGVDIIGHR			N6H7F4S1G0	THLTCSLNSSGVDIIGHR-N6H7F4S1G0	17
Fut8 KO	basigin	THLTCSLNSSGVDIIGHR			N5H6F2S2G0	THLTCSLNSSGVDIIGHR-N5H6F2S2G0	7
Fut8 KO	basigin	THLTCSLNSSGVDIIGHR			N6H7F4S1G0	THLTCSLNSSGVDIIGHR-N6H7F4S1G0	17
Fut8 KO	basigin	THLTCSLNSSGVDIIGHR			N9H10F1S0G0	THLTCSLNSSGVDIIGHR-N9H10F1S0G0	19
Fut8 KO	basigin	THLTCSLNSSGVDIIGHR			N6H7F4S1G0	THLTCSLNSSGVDIIGHR-N6H7F4S1G0	17
Fut8 KO	basigin	THLTCSLNSSGVDIIGHR			N6H7F4S0G0	THLTCSLNSSGVDIIGHR-N6H7F4S0G0	28
Fut8 KO	basigin	THLTCSLNSSGVDIIGHR			N6H7F4S0G0	THLTCSLNSSGVDIIGHR-N6H7F4S0G0	28
Fut8 KO	basigin	THLTCSLNSSGVDIIGHR			N8H9F6S0G0	THLTCSLNSSGVDIIGHR-N8H9F6S0G0	21
Fut8 KO	basigin	THLTCSLNSSGVDIIGHR			N8H9F1S0G0	THLTCSLNSSGVDIIGHR-N8H9F1S0G0	9
Fut8 KO	basigin	THLTCSLNSSGVDIIGHR			N7H8F4S1G0	THLTCSLNSSGVDIIGHR-N7H8F4S1G0	10
Fut8 KO	basigin	THLTCSLNSSGVDIIGHR			N9H10F1S0G0	THLTCSLNSSGVDIIGHR-N9H10F1S0G0	19
Fut8 KO	basigin	THLTCSLNSSGVDIIGHR			N9H10F1S0G0	THLTCSLNSSGVDIIGHR-N9H10F1S0G0	19
Fut8 KO	basigin	THLTCSLNSSGVDIIGHR			N6H7F4S1G0	THLTCSLNSSGVDIIGHR-N6H7F4S1G0	17
Fut8 KO	basigin	THLTCSLNSSGVDIIGHR			N8H9F2S0G0	THLTCSLNSSGVDIIGHR-N8H9F2S0G0	3
Fut8 KO	basigin	THLTCSLNSSGVDIIGHR			N6H7F4S0G0	THLTCSLNSSGVDIIGHR-N6H7F4S0G0	28
Fut8 KO	basigin	THLTCSLNSSGVDIIGHR			N5H6F2S1G0	THLTCSLNSSGVDIIGHR-N5H6F2S1G0	2
Fut8 KO	basigin	THLTCSLNSSGVDIIGHR			N8H9F6S0G0	THLTCSLNSSGVDIIGHR-N8H9F6S0G0	21
Fut8 KO	basigin	THLTCSLNSSGVDIIGHR			N8H9F6S0G0	THLTCSLNSSGVDIIGHR-N8H9F6S0G0	21
Fut8 KO	basigin	THLTCSLNSSGVDIIGHR			N7H8F4S0G0	THLTCSLNSSGVDIIGHR-N7H8F4S0G0	22
Fut8 KO	basigin	THLTCSLNSSGVDIIGHR			N7H8F1S3G0	THLTCSLNSSGVDIIGHR-N7H8F1S3G0	1
Fut8 KO	basigin	THLTCSLNSSGVDIIGHR			N8H9F1S0G0	THLTCSLNSSGVDIIGHR-N8H9F1S0G0	9
Fut8 KO	basigin	THLTCSLNSSGVDIIGHR			N8H9F4S1G0	THLTCSLNSSGVDIIGHR-N8H9F4S1G0	1
Fut8 KO	basigin	THLTCSLNSSGVDIIGHR			N9H10F2S0G0	THLTCSLNSSGVDIIGHR-N9H10F2S0G0	3
Fut8 KO	basigin	THLTCSLNSSGVDIIGHR			N6H7F4S0G0	THLTCSLNSSGVDIIGHR-N6H7F4S0G0	28
Fut8 KO	basigin	THLTCSLNSSGVDIIGHR			N9H10F1S0G0	THLTCSLNSSGVDIIGHR-N9H10F1S0G0	19
Fut8 KO	basigin	THLTCSLNSSGVDIIGHR			N6H7F4S1G0	THLTCSLNSSGVDIIGHR-N6H7F4S1G0	17
Fut8 KO	basigin	THLTCSLNSSGVDIIGHR			N2H6F0S0G0	THLTCSLNSSGVDIIGHR-N2H6F0S0G0	26
Fut8 KO	basigin	THLTCSLNSSGVDIIGHR			N6H7F4S0G0	THLTCSLNSSGVDIIGHR-N6H7F4S0G0	28
Fut8 KO	basigin	THLTCSLNSSGVDIIGHR			N6H7F4S0G0	THLTCSLNSSGVDIIGHR-N6H7F4S0G0	28
Fut8 KO	basigin	THLTCSLNSSGVDIIGHR			N7H8F4S0G0	THLTCSLNSSGVDIIGHR-N7H8F4S0G0	22
Fut8 KO	basigin	THLTCSLNSSGVDIIGHR			N7H8F4S0G0	THLTCSLNSSGVDIIGHR-N7H8F4S0G0	22
Fut8 KO	basigin	THLTCSLNSSGVDIIGHR			N8H9F4S0G0	THLTCSLNSSGVDIIGHR-N8H9F4S0G0	12
Fut8 KO	basigin	THLTCSLNSSGVDIIGHR			N7H8F4S0G0	THLTCSLNSSGVDIIGHR-N7H8F4S0G0	22
Fut8 KO	basigin	THLTCSLNSSGVDIIGHR			N7H8F4S0G0	THLTCSLNSSGVDIIGHR-N7H8F4S0G0	22
Fut8 KO	basigin	THLTCSLNSSGVDIIGHR			N8H9F4S0G0	THLTCSLNSSGVDIIGHR-N8H9F4S0G0	12
Fut8 KO	basigin	THLTCSLNSSGVDIIGHR			N6H7F4S0G0	THLTCSLNSSGVDIIGHR-N6H7F4S0G0	28
Fut8 KO	basigin	THLTCSLNSSGVDIIGHR			N7H8F5S0G0	THLTCSLNSSGVDIIGHR-N7H8F5S0G0	3
Fut8 KO	basigin	THLTCSLNSSGVDIIGHR			N2H6F0S0G0	THLTCSLNSSGVDIIGHR-N2H6F0S0G0	26
Fut8 KO	basigin	THLTCSLNSSGVDIIGHR			N7H8F4S0G0	THLTCSLNSSGVDIIGHR-N7H8F4S0G0	22
Fut8 KO	basigin	THLTCSLNSSGVDIIGHR			N8H9F4S0G0	THLTCSLNSSGVDIIGHR-N8H9F4S0G0	12
Fut8 KO	basigin	THLTCSLNSSGVDIIGHR			N5H6F4S0G0	THLTCSLNSSGVDIIGHR-N5H6F4S0G0	8
Fut8 KO	basigin	THLTCSLNSSGVDIIGHR			N5H6F4S0G0	THLTCSLNSSGVDIIGHR-N5H6F4S0G0	8
Fut8 KO	basigin	THLTCSLNSSGVDIIGHR			N5H6F4S0G0	THLTCSLNSSGVDIIGHR-N5H6F4S0G0	8
Fut8 KO	basigin	THLTCSLNSSGVDIIGHR			N6H7F4S0G0	THLTCSLNSSGVDIIGHR-N6H7F4S0G0	28
Fut8 KO	basigin	THLTCSLNSSGVDIIGHR			N6H7F4S0G0	THLTCSLNSSGVDIIGHR-N6H7F4S0G0	28
Fut8 KO	basigin	THLTCSLNSSGVDIIGHR			N6H7F4S0G0	THLTCSLNSSGVDIIGHR-N6H7F4S0G0	28
Fut8 KO	basigin	THLTCSLNSSGVDIIGHR			N8H9F0S0G0	THLTCSLNSSGVDIIGHR-N8H9F0S0G0	3
Fut8 KO	basigin	THLTCSLNSSGVDIIGHR			N7H8F4S0G0	THLTCSLNSSGVDIIGHR-N7H8F4S0G0	22
Fut8 KO	basigin	THLTCSLNSSGVDIIGHR			N7H8F4S0G0	THLTCSLNSSGVDIIGHR-N7H8F4S0G0	22
Fut8 KO	basigin	THLTCSLNSSGVDIIGHR			N6H7F4S0G0	THLTCSLNSSGVDIIGHR-N6H7F4S0G0	28
Fut8 KO	basigin	THLTCSLNSSGVDIIGHR			N8H9F4S0G0	THLTCSLNSSGVDIIGHR-N8H9F4S0G0	12
Fut8 KO	basigin	THLTCSLNSSGVDIIGHR			N8H9F0S0G0	THLTCSLNSSGVDIIGHR-N8H9F0S0G0	3
Fut8 KO	basigin	THLTCSLNSSGVDIIGHR			N7H8F4S0G0	THLTCSLNSSGVDIIGHR-N7H8F4S0G0	22
Fut8 KO	basigin	THLTCSLNSSGVDIIGHR			N8H9F4S0G0	THLTCSLNSSGVDIIGHR-N8H9F4S0G0	12
Fut8 KO	basigin	THLTCSLNSSGVDIIGHR			N6H7F4S0G0	THLTCSLNSSGVDIIGHR-N6H7F4S0G0	28
Fut8 KO	basigin	THLTCSLNSSGVDIIGHR			N6H7F0S1G0	THLTCSLNSSGVDIIGHR-N6H7F0S1G0	2
Fut8 KO	basigin	THLTCSLNSSGVDIIGHR			N7H8F4S0G0	THLTCSLNSSGVDIIGHR-N7H8F4S0G0	22
Fut8 KO	basigin	THLTCSLNSSGVDIIGHR			N8H9F4S0G0	THLTCSLNSSGVDIIGHR-N8H9F4S0G0	12
Fut8 KO	basigin	THLTCSLNSSGVDIIGHR			N7H8F4S0G0	THLTCSLNSSGVDIIGHR-N7H8F4S0G0	22
Fut8 KO	basigin	THLTCSLNSSGVDIIGHR			N7H8F4S0G0	THLTCSLNSSGVDIIGHR-N7H8F4S0G0	22
Fut8 KO	basigin	THLTCSLNSSGVDIIGHR			N4H5F3S1G0	THLTCSLNSSGVDIIGHR-N4H5F3S1G0	1
Fut8 KO	basigin	THLTCSLNSSGVDIIGHR			N6H7F4S0G0	THLTCSLNSSGVDIIGHR-N6H7F4S0G0	28
Fut8 KO	basigin	THLTCSLNSSGVDIIGHR			N6H7F4S0G0	THLTCSLNSSGVDIIGHR-N6H7F4S0G0	28
Fut8 KO	basigin	THLTCSLNSSGVDIIGHR			N5H6F4S0G0	THLTCSLNSSGVDIIGHR-N5H6F4S0G0	8
Fut8 KO	basigin	THLTCSLNSSGVDIIGHR			N6H7F4S0G0	THLTCSLNSSGVDIIGHR-N6H7F4S0G0	28
Fut8 KO	basigin	THLTCSLNSSGVDIIGHR			N6H7F4S0G0	THLTCSLNSSGVDIIGHR-N6H7F4S0G0	28
Fut8 KO	basigin	THLTCSLNSSGVDIIGHR			N7H8F4S0G0	THLTCSLNSSGVDIIGHR-N7H8F4S0G0	22
Fut8 KO	basigin	THLTCSLNSSGVDIIGHR			N4H5F2S1G0	THLTCSLNSSGVDIIGHR-N4H5F2S1G0	1
Fut8 KO	basigin	THLTCSLNSSGVDIIGHR			N5H6F4S0G0	THLTCSLNSSGVDIIGHR-N5H6F4S0G0	8
Fut8 KO	basigin	SELTISNLDINSDPGTYMCNATNTQGSVQEIMTLR			N2H6F0S0G0	SELTISNLDINSDPGTYMCNATNTQGSVQEIMTLR-N2H6F0S0G0	4
Fut8 KO	basigin	THLTCSLNSSGVDIIGHR			N5H6F0S3G0	THLTCSLNSSGVDIIGHR-N5H6F0S3G0	4
Fut8 KO	basigin	THLTCSLNSSGVDIIGHR			N5H6F0S3G0	THLTCSLNSSGVDIIGHR-N5H6F0S3G0	4
Fut8 KO	basigin	THLTCSLNSSGVDIIGHR			N5H6F2S2G0	THLTCSLNSSGVDIIGHR-N5H6F2S2G0	7
Fut8 KO	basigin	THLTCSLNSSGVDIIGHR			N6H7F0S3G0	THLTCSLNSSGVDIIGHR-N6H7F0S3G0	2
Fut8 KO	beta-1,3-galactosyltransferase 6	DAYENLTAK			N4H5F2S1G0	DAYENLTAK-N4H5F2S1G0	3
Fut8 KO	beta-1,3-galactosyltransferase 6	DAYENLTAK			N4H5F2S1G0	DAYENLTAK-N4H5F2S1G0	3
Fut8 KO	beta-1,3-galactosyltransferase 6	DAYENLTAK			N5H6F4S0G0	DAYENLTAK-N5H6F4S0G0	1
Fut8 KO	beta-1,3-galactosyltransferase 6	DAYENLTAK			N4H5F2S1G0	DAYENLTAK-N4H5F2S1G0	3
Fut8 KO	beta-1,3-glucosyltransferase	SILQQASNLTQDLPR			N2H8F0S0G0	SILQQASNLTQDLPR-N2H8F0S0G0	1
Fut8 KO	beta-1,3-glucosyltransferase	SILQQASNLTQDLPR			N2H7F0S0G0	SILQQASNLTQDLPR-N2H7F0S0G0	1
Fut8 KO	beta-1,3-glucosyltransferase	SILQQASNLTQDLPR			N2H5F0S0G0	SILQQASNLTQDLPR-N2H5F0S0G0	1
Fut8 KO	beta-1,4-galactosyltransferase 3	DVYSNLSHLPGAPVAAGASPAEALPFCPER			N4H5F0S2G0	DVYSNLSHLPGAPVAAGASPAEALPFCPER-N4H5F0S2G0	1
Fut8 KO	beta-1,4-galactosyltransferase 3	DVYSNLSHLPGAPVAAGASPAEALPFCPER			N2H10F0S0G0	DVYSNLSHLPGAPVAAGASPAEALPFCPER-N2H10F0S0G0	1
Fut8 KO	beta-1,4-galactosyltransferase 3	DVYSNLSHLPGAPVAAGASPAEALPFCPER			N2H9F0S0G0	DVYSNLSHLPGAPVAAGASPAEALPFCPER-N2H9F0S0G0	1
Fut8 KO	beta-1,4-galactosyltransferase 3	DVYSNLSHLPGAPVAAGASPAEALPFCPER			N6H5F0S0G0	DVYSNLSHLPGAPVAAGASPAEALPFCPER-N6H5F0S0G0	1
Fut8 KO	beta-galactosidase	HILTTSAPNNITVLELER			N4H5F2S1G0	HILTTSAPNNITVLELER-N4H5F2S1G0	13
Fut8 KO	beta-galactosidase	HILTTSAPNNITVLELER			N4H5F2S0G0	HILTTSAPNNITVLELER-N4H5F2S0G0	8
Fut8 KO	beta-galactosidase	HILTTSAPNNITVLELER			N4H5F2S0G0	HILTTSAPNNITVLELER-N4H5F2S0G0	8
Fut8 KO	beta-galactosidase	HILTTSAPNNITVLELER			N4H5F0S1G0	HILTTSAPNNITVLELER-N4H5F0S1G0	1
Fut8 KO	beta-galactosidase	HILTTSAPNNITVLELER			N2H9F0S0G0	HILTTSAPNNITVLELER-N2H9F0S0G0	5
Fut8 KO	beta-galactosidase	HILTTSAPNNITVLELER			N4H5F2S1G0	HILTTSAPNNITVLELER-N4H5F2S1G0	13
Fut8 KO	beta-galactosidase	HILTTSAPNNITVLELER			N4H5F2S1G0	HILTTSAPNNITVLELER-N4H5F2S1G0	13
Fut8 KO	beta-galactosidase	HILTTSAPNNITVLELER			N4H5F2S1G0	HILTTSAPNNITVLELER-N4H5F2S1G0	13
Fut8 KO	beta-galactosidase	HILTTSAPNNITVLELER			N2H8F0S0G0	HILTTSAPNNITVLELER-N2H8F0S0G0	2
Fut8 KO	beta-galactosidase	HILTTSAPNNITVLELER			N2H9F0S0G0	HILTTSAPNNITVLELER-N2H9F0S0G0	5
Fut8 KO	beta-galactosidase	HILTTSAPNNITVLELER			N2H9F0S0G0	HILTTSAPNNITVLELER-N2H9F0S0G0	5
Fut8 KO	beta-galactosidase	HILTTSAPNNITVLELER			N4H5F0S0G0	HILTTSAPNNITVLELER-N4H5F0S0G0	5
Fut8 KO	beta-galactosidase	NITQAFLIQR			N2H7F0S0G0	NITQAFLIQR-N2H7F0S0G0	17
Fut8 KO	beta-galactosidase	NITQAFLIQR			N2H7F0S0G0	NITQAFLIQR-N2H7F0S0G0	17
Fut8 KO	beta-galactosidase	NITQAFLIQR			N2H6F0S0G0	NITQAFLIQR-N2H6F0S0G0	21
Fut8 KO	beta-galactosidase	NITQAFLIQR			N2H6F0S0G0	NITQAFLIQR-N2H6F0S0G0	21
Fut8 KO	beta-galactosidase	NITQAFLIQR			N2H5F0S0G0	NITQAFLIQR-N2H5F0S0G0	5
Fut8 KO	beta-galactosidase	NITQAFLIQR			N2H7F0S0G0	NITQAFLIQR-N2H7F0S0G0	17
Fut8 KO	beta-galactosidase	NITQAFLIQR			N2H6F0S0G0	NITQAFLIQR-N2H6F0S0G0	21
Fut8 KO	beta-galactosidase	NITQAFLIQR			N2H4F0S0G0	NITQAFLIQR-N2H4F0S0G0	8
Fut8 KO	beta-galactosidase	NITQAFLIQR			N2H6F0S0G0	NITQAFLIQR-N2H6F0S0G0	21
Fut8 KO	beta-galactosidase	NITQAFLIQR			N2H7F0S0G0	NITQAFLIQR-N2H7F0S0G0	17
Fut8 KO	beta-galactosidase	NITQAFLIQR			N2H4F0S0G0	NITQAFLIQR-N2H4F0S0G0	8
Fut8 KO	beta-galactosidase	NITQAFLIQR			N2H7F0S0G0	NITQAFLIQR-N2H7F0S0G0	17
Fut8 KO	beta-galactosidase	NITQAFLIQR			N2H6F0S0G0	NITQAFLIQR-N2H6F0S0G0	21
Fut8 KO	beta-galactosidase	NITQAFLIQR			N2H7F0S0G0	NITQAFLIQR-N2H7F0S0G0	17
Fut8 KO	beta-galactosidase	NITQAFLIQR			N2H7F0S0G0	NITQAFLIQR-N2H7F0S0G0	17
Fut8 KO	beta-galactosidase	NITQAFLIQR			N2H7F0S0G0	NITQAFLIQR-N2H7F0S0G0	17
Fut8 KO	beta-galactosidase	NITQAFLIQR			N2H6F0S0G0	NITQAFLIQR-N2H6F0S0G0	21
Fut8 KO	beta-galactosidase	NITQAFLIQR			N2H6F0S0G0	NITQAFLIQR-N2H6F0S0G0	21
Fut8 KO	beta-galactosidase	NITQAFLIQR			N2H6F0S0G0	NITQAFLIQR-N2H6F0S0G0	21
Fut8 KO	beta-galactosidase	HILTTSAPNNITVLELER			N4H5F2S1G0	HILTTSAPNNITVLELER-N4H5F2S1G0	13
Fut8 KO	beta-galactosidase	NITQAFLIQR			N2H7F0S0G0	NITQAFLIQR-N2H7F0S0G0	17
Fut8 KO	beta-galactosidase	NITQAFLIQR			N2H6F0S0G0	NITQAFLIQR-N2H6F0S0G0	21
Fut8 KO	beta-galactosidase	NITQAFLIQR			N2H6F0S0G0	NITQAFLIQR-N2H6F0S0G0	21
Fut8 KO	beta-galactosidase	NITQAFLIQR			N2H7F0S0G0	NITQAFLIQR-N2H7F0S0G0	17
Fut8 KO	beta-galactosidase	NITQAFLIQR			N2H6F0S0G0	NITQAFLIQR-N2H6F0S0G0	21
Fut8 KO	beta-galactosidase	NITQAFLIQR			N2H5F0S0G0	NITQAFLIQR-N2H5F0S0G0	5
Fut8 KO	beta-galactosidase	NITQAFLIQR			N2H4F0S0G0	NITQAFLIQR-N2H4F0S0G0	8
Fut8 KO	beta-galactosidase	NITQAFLIQR			N2H5F0S0G0	NITQAFLIQR-N2H5F0S0G0	5
Fut8 KO	beta-galactosidase	HILTTSAPNNITVLELER			N4H5F2S1G0	HILTTSAPNNITVLELER-N4H5F2S1G0	13
Fut8 KO	beta-galactosidase	NITQAFLIQR			N2H6F0S0G0	NITQAFLIQR-N2H6F0S0G0	21
Fut8 KO	beta-galactosidase	NITQAFLIQR			N2H9F0S0G0	NITQAFLIQR-N2H9F0S0G0	1
Fut8 KO	beta-galactosidase	NITQAFLIQR			N2H4F0S0G0	NITQAFLIQR-N2H4F0S0G0	8
Fut8 KO	beta-galactosidase	NITQAFLIQR			N2H6F0S0G0	NITQAFLIQR-N2H6F0S0G0	21
Fut8 KO	beta-galactosidase	NITQAFLIQR			N2H7F0S0G0	NITQAFLIQR-N2H7F0S0G0	17
Fut8 KO	beta-galactosidase	NITQAFLIQR			N2H6F0S0G0	NITQAFLIQR-N2H6F0S0G0	21
Fut8 KO	beta-galactosidase	NITQAFLIQR			N2H4F0S0G0	NITQAFLIQR-N2H4F0S0G0	8
Fut8 KO	beta-galactosidase	NITQAFLIQR			N2H6F0S0G0	NITQAFLIQR-N2H6F0S0G0	21
Fut8 KO	beta-galactosidase	HILTTSAPNNITVLELER			N4H5F2S1G0	HILTTSAPNNITVLELER-N4H5F2S1G0	13
Fut8 KO	beta-galactosidase	NITQAFLIQR			N2H5F0S0G0	NITQAFLIQR-N2H5F0S0G0	5
Fut8 KO	beta-galactosidase	NITQAFLIQR			N2H7F0S0G0	NITQAFLIQR-N2H7F0S0G0	17
Fut8 KO	beta-galactosidase	NITQAFLIQR			N2H5F0S0G0	NITQAFLIQR-N2H5F0S0G0	5
Fut8 KO	beta-galactosidase	NITQAFLIQR			N2H6F0S0G0	NITQAFLIQR-N2H6F0S0G0	21
Fut8 KO	beta-galactosidase	NITQAFLIQR			N2H4F0S0G0	NITQAFLIQR-N2H4F0S0G0	8
Fut8 KO	beta-galactosidase	HILTTSAPNNITVLELER			N4H5F2S0G0	HILTTSAPNNITVLELER-N4H5F2S0G0	8
Fut8 KO	beta-galactosidase	HILTTSAPNNITVLELER			N4H5F2S0G0	HILTTSAPNNITVLELER-N4H5F2S0G0	8
Fut8 KO	beta-galactosidase	NITQAFLIQR			N2H4F0S0G0	NITQAFLIQR-N2H4F0S0G0	8
Fut8 KO	beta-galactosidase	HILTTSAPNNITVLELER			N5H6F0S1G0	HILTTSAPNNITVLELER-N5H6F0S1G0	1
Fut8 KO	beta-galactosidase	HILTTSAPNNITVLELER			N4H5F2S0G0	HILTTSAPNNITVLELER-N4H5F2S0G0	8
Fut8 KO	beta-galactosidase	HILTTSAPNNITVLELER			N4H5F2S0G0	HILTTSAPNNITVLELER-N4H5F2S0G0	8
Fut8 KO	beta-galactosidase	NITQAFLIQR			N2H4F0S0G0	NITQAFLIQR-N2H4F0S0G0	8
Fut8 KO	beta-galactosidase	HILTTSAPNNITVLELER			N4H5F2S0G0	HILTTSAPNNITVLELER-N4H5F2S0G0	8
Fut8 KO	beta-galactosidase	HILTTSAPNNITVLELER			N4H5F2S0G0	HILTTSAPNNITVLELER-N4H5F2S0G0	8
Fut8 KO	beta-galactosidase	HILTTSAPNNITVLELER			N2H9F0S0G0	HILTTSAPNNITVLELER-N2H9F0S0G0	5
Fut8 KO	beta-galactosidase	HILTTSAPNNITVLELER			N4H5F0S0G0	HILTTSAPNNITVLELER-N4H5F0S0G0	5
Fut8 KO	beta-galactosidase	HILTTSAPNNITVLELER			N2H9F0S0G0	HILTTSAPNNITVLELER-N2H9F0S0G0	5
Fut8 KO	beta-galactosidase	HILTTSAPNNITVLELER			N2H8F0S0G0	HILTTSAPNNITVLELER-N2H8F0S0G0	2
Fut8 KO	beta-galactosidase	HILTTSAPNNITVLELER			N4H5F0S0G0	HILTTSAPNNITVLELER-N4H5F0S0G0	5
Fut8 KO	beta-galactosidase	HILTTSAPNNITVLELER			N4H5F0S0G0	HILTTSAPNNITVLELER-N4H5F0S0G0	5
Fut8 KO	beta-galactosidase	HILTTSAPNNITVLELER			N4H5F0S0G0	HILTTSAPNNITVLELER-N4H5F0S0G0	5
Fut8 KO	beta-galactosidase	HILTTSAPNNITVLELER			N3H3F0S0G0	HILTTSAPNNITVLELER-N3H3F0S0G0	1
Fut8 KO	beta-galactosidase	HILTTSAPNNITVLELER			N4H5F2S1G0	HILTTSAPNNITVLELER-N4H5F2S1G0	13
Fut8 KO	beta-galactosidase	HILTTSAPNNITVLELER			N4H5F2S1G0	HILTTSAPNNITVLELER-N4H5F2S1G0	13
Fut8 KO	beta-galactosidase	HILTTSAPNNITVLELER			N4H5F2S1G0	HILTTSAPNNITVLELER-N4H5F2S1G0	13
Fut8 KO	beta-galactosidase	HILTTSAPNNITVLELER			N4H5F2S1G0	HILTTSAPNNITVLELER-N4H5F2S1G0	13
Fut8 KO	beta-galactosidase	NITQAFLIQR			N2H10F0S0G0	NITQAFLIQR-N2H10F0S0G0	1
Fut8 KO	beta-galactosidase	TTLPQECNGSMPIFSSPFNGVR			N2H7F0S0G0	TTLPQECNGSMPIFSSPFNGVR-N2H7F0S0G0	1
Fut8 KO	beta-galactosidase	TTLPQECNGSMPIFSSPFNGVR			N2H6F0S0G0	TTLPQECNGSMPIFSSPFNGVR-N2H6F0S0G0	1
Fut8 KO	beta-galactosidase	NITQAFLIQR			N2H7F0S0G0	NITQAFLIQR-N2H7F0S0G0	17
Fut8 KO	beta-galactosidase	HILTTSAPNNITVLELER			N4H5F2S1G0	HILTTSAPNNITVLELER-N4H5F2S1G0	13
Fut8 KO	beta-galactosidase	HILTTSAPNNITVLELER			N4H5F0S2G0	HILTTSAPNNITVLELER-N4H5F0S2G0	1
Fut8 KO	beta-galactosidase	NITQAFLIQR			N2H6F0S0G0	NITQAFLIQR-N2H6F0S0G0	21
Fut8 KO	beta-galactosidase	NITQAFLIQR			N2H8F0S0G0	NITQAFLIQR-N2H8F0S0G0	1
Fut8 KO	beta-galactosidase	NITQAFLIQR			N2H7F0S0G0	NITQAFLIQR-N2H7F0S0G0	17
Fut8 KO	beta-galactosidase	NITQAFLIQR			N2H6F0S0G0	NITQAFLIQR-N2H6F0S0G0	21
Fut8 KO	beta-galactosidase	NITQAFLIQR			N2H7F0S0G0	NITQAFLIQR-N2H7F0S0G0	17
Fut8 KO	beta-galactosidase	NITQAFLIQR			N2H7F0S0G0	NITQAFLIQR-N2H7F0S0G0	17
Fut8 KO	beta-galactosidase	NITQAFLIQR			N2H7F0S0G0	NITQAFLIQR-N2H7F0S0G0	17
Fut8 KO	beta-galactosidase	NITQAFLIQR			N2H6F0S0G0	NITQAFLIQR-N2H6F0S0G0	21
Fut8 KO	beta-galactosidase	NITQAFLIQR			N2H6F0S0G0	NITQAFLIQR-N2H6F0S0G0	21
Fut8 KO	beta-galactosidase	HILTTSAPNNITVLELER			N4H5F2S1G0	HILTTSAPNNITVLELER-N4H5F2S1G0	13
Fut8 KO	beta-galactosidase	NITQAFLIQR			N2H6F0S0G0	NITQAFLIQR-N2H6F0S0G0	21
Fut8 KO	beta-glucuronidase	YGIVVIDECPGVGIVLPQSLGNESLR			N2H5F0S0G0	YGIVVIDECPGVGIVLPQSLGNESLR-N2H5F0S0G0	4
Fut8 KO	beta-glucuronidase	YGIVVIDECPGVGIVLPQSLGNESLR			N2H5F0S0G0	YGIVVIDECPGVGIVLPQSLGNESLR-N2H5F0S0G0	4
Fut8 KO	beta-glucuronidase	YGIVVIDECPGVGIVLPQSLGNESLR			N2H6F0S0G0	YGIVVIDECPGVGIVLPQSLGNESLR-N2H6F0S0G0	12
Fut8 KO	beta-glucuronidase	YGIVVIDECPGVGIVLPQSLGNESLR			N2H6F0S0G0	YGIVVIDECPGVGIVLPQSLGNESLR-N2H6F0S0G0	12
Fut8 KO	beta-glucuronidase	YGIVVIDECPGVGIVLPQSLGNESLR			N2H6F0S0G0	YGIVVIDECPGVGIVLPQSLGNESLR-N2H6F0S0G0	12
Fut8 KO	beta-glucuronidase	YGIVVIDECPGVGIVLPQSLGNESLR			N2H6F0S0G0	YGIVVIDECPGVGIVLPQSLGNESLR-N2H6F0S0G0	12
Fut8 KO	beta-glucuronidase	YGIVVIDECPGVGIVLPQSLGNESLR			N2H6F0S0G0	YGIVVIDECPGVGIVLPQSLGNESLR-N2H6F0S0G0	12
Fut8 KO	beta-glucuronidase	VTIAINNTLTPHTLPPGSIIYK			N2H9F0S0G0	VTIAINNTLTPHTLPPGSIIYK-N2H9F0S0G0	26
Fut8 KO	beta-glucuronidase	VTIAINNTLTPHTLPPGSIIYK			N2H9F0S0G0	VTIAINNTLTPHTLPPGSIIYK-N2H9F0S0G0	26
Fut8 KO	beta-glucuronidase	VTIAINNTLTPHTLPPGSIIYK			N2H9F0S0G0	VTIAINNTLTPHTLPPGSIIYK-N2H9F0S0G0	26
Fut8 KO	beta-glucuronidase	VTIAINNTLTPHTLPPGSIIYK			N2H9F0S0G0	VTIAINNTLTPHTLPPGSIIYK-N2H9F0S0G0	26
Fut8 KO	beta-glucuronidase	VTIAINNTLTPHTLPPGSIIYK			N2H9F0S0G0	VTIAINNTLTPHTLPPGSIIYK-N2H9F0S0G0	26
Fut8 KO	beta-glucuronidase	VTIAINNTLTPHTLPPGSIIYK			N2H9F0S0G0	VTIAINNTLTPHTLPPGSIIYK-N2H9F0S0G0	26
Fut8 KO	beta-glucuronidase	VTIAINNTLTPHTLPPGSIIYK			N2H9F0S0G0	VTIAINNTLTPHTLPPGSIIYK-N2H9F0S0G0	26
Fut8 KO	beta-glucuronidase	VTIAINNTLTPHTLPPGSIIYK			N2H9F0S0G0	VTIAINNTLTPHTLPPGSIIYK-N2H9F0S0G0	26
Fut8 KO	beta-glucuronidase	VTIAINNTLTPHTLPPGSIIYK			N2H9F0S0G0	VTIAINNTLTPHTLPPGSIIYK-N2H9F0S0G0	26
Fut8 KO	beta-glucuronidase	VTIAINNTLTPHTLPPGSIIYK			N2H9F0S0G0	VTIAINNTLTPHTLPPGSIIYK-N2H9F0S0G0	26
Fut8 KO	beta-glucuronidase	VTIAINNTLTPHTLPPGSIIYK			N2H9F0S0G0	VTIAINNTLTPHTLPPGSIIYK-N2H9F0S0G0	26
Fut8 KO	beta-glucuronidase	VTIAINNTLTPHTLPPGSIIYK			N2H9F0S0G0	VTIAINNTLTPHTLPPGSIIYK-N2H9F0S0G0	26
Fut8 KO	beta-glucuronidase	VTIAINNTLTPHTLPPGSIIYK			N2H9F0S0G0	VTIAINNTLTPHTLPPGSIIYK-N2H9F0S0G0	26
Fut8 KO	beta-glucuronidase	VTIAINNTLTPHTLPPGSIIYK			N2H9F0S0G0	VTIAINNTLTPHTLPPGSIIYK-N2H9F0S0G0	26
Fut8 KO	beta-glucuronidase	VTIAINNTLTPHTLPPGSIIYK			N2H9F0S0G0	VTIAINNTLTPHTLPPGSIIYK-N2H9F0S0G0	26
Fut8 KO	beta-glucuronidase	VTIAINNTLTPHTLPPGSIIYK			N2H9F0S0G0	VTIAINNTLTPHTLPPGSIIYK-N2H9F0S0G0	26
Fut8 KO	beta-glucuronidase	VTIAINNTLTPHTLPPGSIIYK			N2H9F0S0G0	VTIAINNTLTPHTLPPGSIIYK-N2H9F0S0G0	26
Fut8 KO	beta-glucuronidase	VTIAINNTLTPHTLPPGSIIYK			N2H9F0S0G0	VTIAINNTLTPHTLPPGSIIYK-N2H9F0S0G0	26
Fut8 KO	beta-glucuronidase	VTIAINNTLTPHTLPPGSIIYK			N2H9F0S0G0	VTIAINNTLTPHTLPPGSIIYK-N2H9F0S0G0	26
Fut8 KO	beta-glucuronidase	VTIAINNTLTPHTLPPGSIIYK			N2H9F0S0G0	VTIAINNTLTPHTLPPGSIIYK-N2H9F0S0G0	26
Fut8 KO	beta-glucuronidase	VTIAINNTLTPHTLPPGSIIYK			N2H9F0S0G0	VTIAINNTLTPHTLPPGSIIYK-N2H9F0S0G0	26
Fut8 KO	beta-glucuronidase	VTIAINNTLTPHTLPPGSIIYK			N2H9F0S0G0	VTIAINNTLTPHTLPPGSIIYK-N2H9F0S0G0	26
Fut8 KO	beta-glucuronidase	YGIVVIDECPGVGIVLPQSLGNESLR			N2H6F0S0G0	YGIVVIDECPGVGIVLPQSLGNESLR-N2H6F0S0G0	12
Fut8 KO	beta-glucuronidase	YGIVVIDECPGVGIVLPQSLGNESLR			N2H5F0S0G0	YGIVVIDECPGVGIVLPQSLGNESLR-N2H5F0S0G0	4
Fut8 KO	beta-glucuronidase	YGIVVIDECPGVGIVLPQSLGNESLR			N2H6F0S0G0	YGIVVIDECPGVGIVLPQSLGNESLR-N2H6F0S0G0	12
Fut8 KO	beta-glucuronidase	YGIVVIDECPGVGIVLPQSLGNESLR			N2H6F0S0G0	YGIVVIDECPGVGIVLPQSLGNESLR-N2H6F0S0G0	12
Fut8 KO	beta-glucuronidase	YGIVVIDECPGVGIVLPQSLGNESLR			N2H6F0S0G0	YGIVVIDECPGVGIVLPQSLGNESLR-N2H6F0S0G0	12
Fut8 KO	beta-glucuronidase	YGIVVIDECPGVGIVLPQSLGNESLR			N2H5F0S0G0	YGIVVIDECPGVGIVLPQSLGNESLR-N2H5F0S0G0	4
Fut8 KO	beta-glucuronidase	VTIAINNTLTPHTLPPGSIIYK			N2H9F0S0G0	VTIAINNTLTPHTLPPGSIIYK-N2H9F0S0G0	26
Fut8 KO	beta-glucuronidase	YGIVVIDECPGVGIVLPQSLGNESLR			N2H6F0S0G0	YGIVVIDECPGVGIVLPQSLGNESLR-N2H6F0S0G0	12
Fut8 KO	beta-glucuronidase	YGIVVIDECPGVGIVLPQSLGNESLR			N2H6F0S0G0	YGIVVIDECPGVGIVLPQSLGNESLR-N2H6F0S0G0	12
Fut8 KO	beta-glucuronidase	VTIAINNTLTPHTLPPGSIIYK			N2H9F0S0G0	VTIAINNTLTPHTLPPGSIIYK-N2H9F0S0G0	26
Fut8 KO	beta-glucuronidase	YGIVVIDECPGVGIVLPQSLGNESLR			N2H6F0S0G0	YGIVVIDECPGVGIVLPQSLGNESLR-N2H6F0S0G0	12
Fut8 KO	beta-glucuronidase	VTIAINNTLTPHTLPPGSIIYK			N2H9F0S0G0	VTIAINNTLTPHTLPPGSIIYK-N2H9F0S0G0	26
Fut8 KO	beta-glucuronidase	VTIAINNTLTPHTLPPGSIIYK			N2H9F0S0G0	VTIAINNTLTPHTLPPGSIIYK-N2H9F0S0G0	26
Fut8 KO	beta-hexosaminidase subunit alpha	LWSSNLTTNMDFAFK			N2H6F0S0G0	LWSSNLTTNMDFAFK-N2H6F0S0G0	3
Fut8 KO	beta-hexosaminidase subunit alpha	LWSSNLTTNMDFAFK			N2H6F0S0G0	LWSSNLTTNMDFAFK-N2H6F0S0G0	3
Fut8 KO	beta-hexosaminidase subunit alpha	LWSSNLTTNMDFAFK			N2H7F0S0G0	LWSSNLTTNMDFAFK-N2H7F0S0G0	2
Fut8 KO	beta-hexosaminidase subunit alpha	LWSSNLTTNMDFAFK			N2H6F0S0G0	LWSSNLTTNMDFAFK-N2H6F0S0G0	3
Fut8 KO	beta-hexosaminidase subunit alpha	SAEGTFFINK			N2H9F0S0G0	SAEGTFFINK-N2H9F0S0G0	8
Fut8 KO	beta-hexosaminidase subunit alpha	SAEGTFFINK			N2H8F0S0G0	SAEGTFFINK-N2H8F0S0G0	10
Fut8 KO	beta-hexosaminidase subunit alpha	SAEGTFFINK			N2H9F0S0G0	SAEGTFFINK-N2H9F0S0G0	8
Fut8 KO	beta-hexosaminidase subunit alpha	SAEGTFFINK			N2H8F0S0G0	SAEGTFFINK-N2H8F0S0G0	10
Fut8 KO	beta-hexosaminidase subunit alpha	SAEGTFFINK			N2H10F0S0G0	SAEGTFFINK-N2H10F0S0G0	1
Fut8 KO	beta-hexosaminidase subunit alpha	SAEGTFFINK			N2H7F0S0G0	SAEGTFFINK-N2H7F0S0G0	9
Fut8 KO	beta-hexosaminidase subunit alpha	SAEGTFFINK			N2H6F0S0G0	SAEGTFFINK-N2H6F0S0G0	3
Fut8 KO	beta-hexosaminidase subunit alpha	SAEGTFFINK			N2H8F0S0G0	SAEGTFFINK-N2H8F0S0G0	10
Fut8 KO	beta-hexosaminidase subunit alpha	SAEGTFFINK			N2H7F0S0G0	SAEGTFFINK-N2H7F0S0G0	9
Fut8 KO	beta-hexosaminidase subunit alpha	SAEGTFFINK			N2H7F0S0G0	SAEGTFFINK-N2H7F0S0G0	9
Fut8 KO	beta-hexosaminidase subunit alpha	LWSSNLTTNMDFAFK			N2H7F0S0G0	LWSSNLTTNMDFAFK-N2H7F0S0G0	2
Fut8 KO	beta-hexosaminidase subunit alpha	LWSSNLTTNMDFAFK			N2H5F0S0G0	LWSSNLTTNMDFAFK-N2H5F0S0G0	1
Fut8 KO	beta-hexosaminidase subunit alpha	SAEGTFFINK			N2H8F0S0G0	SAEGTFFINK-N2H8F0S0G0	10
Fut8 KO	beta-hexosaminidase subunit alpha	SAEGTFFINK			N2H8F0S0G0	SAEGTFFINK-N2H8F0S0G0	10
Fut8 KO	beta-hexosaminidase subunit alpha	SAEGTFFINK			N2H9F0S0G0	SAEGTFFINK-N2H9F0S0G0	8
Fut8 KO	beta-hexosaminidase subunit alpha	SAEGTFFINK			N2H7F0S0G0	SAEGTFFINK-N2H7F0S0G0	9
Fut8 KO	beta-hexosaminidase subunit alpha	SAEGTFFINK			N2H7F0S0G0	SAEGTFFINK-N2H7F0S0G0	9
Fut8 KO	beta-hexosaminidase subunit alpha	SAEGTFFINK			N2H8F0S0G0	SAEGTFFINK-N2H8F0S0G0	10
Fut8 KO	beta-hexosaminidase subunit alpha	SAEGTFFINK			N2H9F0S0G0	SAEGTFFINK-N2H9F0S0G0	8
Fut8 KO	beta-hexosaminidase subunit alpha	SAEGTFFINK			N2H9F0S0G0	SAEGTFFINK-N2H9F0S0G0	8
Fut8 KO	beta-hexosaminidase subunit alpha	SAEGTFFINK			N2H8F0S0G0	SAEGTFFINK-N2H8F0S0G0	10
Fut8 KO	beta-hexosaminidase subunit alpha	SAEGTFFINK			N2H6F0S0G0	SAEGTFFINK-N2H6F0S0G0	3
Fut8 KO	beta-hexosaminidase subunit alpha	SAEGTFFINK			N2H9F0S0G0	SAEGTFFINK-N2H9F0S0G0	8
Fut8 KO	beta-hexosaminidase subunit alpha	SAEGTFFINK			N2H7F0S0G0	SAEGTFFINK-N2H7F0S0G0	9
Fut8 KO	beta-hexosaminidase subunit alpha	SAEGTFFINK			N2H7F0S0G0	SAEGTFFINK-N2H7F0S0G0	9
Fut8 KO	beta-hexosaminidase subunit alpha	SAEGTFFINK			N2H6F0S0G0	SAEGTFFINK-N2H6F0S0G0	3
Fut8 KO	beta-hexosaminidase subunit alpha	SAEGTFFINK			N2H5F0S0G0	SAEGTFFINK-N2H5F0S0G0	1
Fut8 KO	beta-hexosaminidase subunit alpha	SAEGTFFINK			N2H8F0S0G0	SAEGTFFINK-N2H8F0S0G0	10
Fut8 KO	beta-hexosaminidase subunit alpha	SAEGTFFINK			N2H9F0S0G0	SAEGTFFINK-N2H9F0S0G0	8
Fut8 KO	beta-hexosaminidase subunit alpha	SAEGTFFINK			N2H8F0S0G0	SAEGTFFINK-N2H8F0S0G0	10
Fut8 KO	beta-hexosaminidase subunit alpha	SAEGTFFINK			N2H7F0S0G0	SAEGTFFINK-N2H7F0S0G0	9
Fut8 KO	beta-hexosaminidase subunit alpha	SAEGTFFINK			N2H8F0S0G0	SAEGTFFINK-N2H8F0S0G0	10
Fut8 KO	beta-hexosaminidase subunit alpha	SAEGTFFINK			N2H7F0S0G0	SAEGTFFINK-N2H7F0S0G0	9
Fut8 KO	beta-hexosaminidase subunit alpha	SAEGTFFINK			N2H9F0S0G0	SAEGTFFINK-N2H9F0S0G0	8
Fut8 KO	beta-hexosaminidase subunit beta	VSPELLNIAPENFLISHGPNSTADPSCSLLQEAFR			N2H5F0S0G0	VSPELLNIAPENFLISHGPNSTADPSCSLLQEAFR-N2H5F0S0G0	3
Fut8 KO	beta-hexosaminidase subunit beta	VSPELLNIAPENFLISHGPNSTADPSCSLLQEAFR			N2H6F0S0G0	VSPELLNIAPENFLISHGPNSTADPSCSLLQEAFR-N2H6F0S0G0	7
Fut8 KO	beta-hexosaminidase subunit beta	VSPELLNIAPENFLISHGPNSTADPSCSLLQEAFR			N2H7F0S0G0	VSPELLNIAPENFLISHGPNSTADPSCSLLQEAFR-N2H7F0S0G0	5
Fut8 KO	beta-hexosaminidase subunit beta	VSPELLNIAPENFLISHGPNSTADPSCSLLQEAFR			N2H6F0S0G0	VSPELLNIAPENFLISHGPNSTADPSCSLLQEAFR-N2H6F0S0G0	7
Fut8 KO	beta-hexosaminidase subunit beta	VSPELLNIAPENFLISHGPNSTADPSCSLLQEAFR			N2H7F0S0G0	VSPELLNIAPENFLISHGPNSTADPSCSLLQEAFR-N2H7F0S0G0	5
Fut8 KO	beta-hexosaminidase subunit beta	VSPELLNIAPENFLISHGPNSTADPSCSLLQEAFR			N2H7F0S0G0	VSPELLNIAPENFLISHGPNSTADPSCSLLQEAFR-N2H7F0S0G0	5
Fut8 KO	beta-hexosaminidase subunit beta	GLETFSQLVYQDSYGAFTINK			N2H6F0S0G0	GLETFSQLVYQDSYGAFTINK-N2H6F0S0G0	14
Fut8 KO	beta-hexosaminidase subunit beta	GLETFSQLVYQDSYGAFTINK			N2H7F0S0G0	GLETFSQLVYQDSYGAFTINK-N2H7F0S0G0	14
Fut8 KO	beta-hexosaminidase subunit beta	GLETFSQLVYQDSYGAFTINK			N2H6F0S0G0	GLETFSQLVYQDSYGAFTINK-N2H6F0S0G0	14
Fut8 KO	beta-hexosaminidase subunit beta	GLETFSQLVYQDSYGAFTINK			N2H6F0S0G0	GLETFSQLVYQDSYGAFTINK-N2H6F0S0G0	14
Fut8 KO	beta-hexosaminidase subunit beta	GLETFSQLVYQDSYGAFTINK			N2H5F0S0G0	GLETFSQLVYQDSYGAFTINK-N2H5F0S0G0	9
Fut8 KO	beta-hexosaminidase subunit beta	GLETFSQLVYQDSYGAFTINK			N2H6F0S0G0	GLETFSQLVYQDSYGAFTINK-N2H6F0S0G0	14
Fut8 KO	beta-hexosaminidase subunit beta	GLETFSQLVYQDSYGAFTINK			N2H7F0S0G0	GLETFSQLVYQDSYGAFTINK-N2H7F0S0G0	14
Fut8 KO	beta-hexosaminidase subunit beta	GLETFSQLVYQDSYGAFTINK			N2H7F0S0G0	GLETFSQLVYQDSYGAFTINK-N2H7F0S0G0	14
Fut8 KO	beta-hexosaminidase subunit beta	GLETFSQLVYQDSYGAFTINK			N2H4F0S0G0	GLETFSQLVYQDSYGAFTINK-N2H4F0S0G0	1
Fut8 KO	beta-hexosaminidase subunit beta	GLETFSQLVYQDSYGAFTINK			N2H7F0S0G0	GLETFSQLVYQDSYGAFTINK-N2H7F0S0G0	14
Fut8 KO	beta-hexosaminidase subunit beta	GLETFSQLVYQDSYGAFTINK			N2H6F0S0G0	GLETFSQLVYQDSYGAFTINK-N2H6F0S0G0	14
Fut8 KO	beta-hexosaminidase subunit beta	GLETFSQLVYQDSYGAFTINK			N2H7F0S0G0	GLETFSQLVYQDSYGAFTINK-N2H7F0S0G0	14
Fut8 KO	beta-hexosaminidase subunit beta	GLETFSQLVYQDSYGAFTINK			N2H6F0S0G0	GLETFSQLVYQDSYGAFTINK-N2H6F0S0G0	14
Fut8 KO	beta-hexosaminidase subunit beta	GLETFSQLVYQDSYGAFTINK			N2H6F0S0G0	GLETFSQLVYQDSYGAFTINK-N2H6F0S0G0	14
Fut8 KO	beta-hexosaminidase subunit beta	GLETFSQLVYQDSYGAFTINK			N2H5F0S0G0	GLETFSQLVYQDSYGAFTINK-N2H5F0S0G0	9
Fut8 KO	beta-hexosaminidase subunit beta	GLETFSQLVYQDSYGAFTINK			N2H5F0S0G0	GLETFSQLVYQDSYGAFTINK-N2H5F0S0G0	9
Fut8 KO	beta-hexosaminidase subunit beta	GLETFSQLVYQDSYGAFTINK			N2H7F0S0G0	GLETFSQLVYQDSYGAFTINK-N2H7F0S0G0	14
Fut8 KO	beta-hexosaminidase subunit beta	GLETFSQLVYQDSYGAFTINK			N2H7F0S0G0	GLETFSQLVYQDSYGAFTINK-N2H7F0S0G0	14
Fut8 KO	beta-hexosaminidase subunit beta	GLETFSQLVYQDSDGAFTINK			N2H6F0S0G0	GLETFSQLVYQDSDGAFTINK-N2H6F0S0G0	1
Fut8 KO	beta-hexosaminidase subunit beta	GLETFSQLVYQDSDGAFTINK			N2H8F0S0G0	GLETFSQLVYQDSDGAFTINK-N2H8F0S0G0	1
Fut8 KO	beta-hexosaminidase subunit beta	GLETFSQLVYQDSYGAFTINK			N4H5F2S0G0	GLETFSQLVYQDSYGAFTINK-N4H5F2S0G0	1
Fut8 KO	beta-hexosaminidase subunit beta	VSPELLNIAPENFLISHGPNSTADPSCSLLQEAFR			N7H8F1S0G0	VSPELLNIAPENFLISHGPNSTADPSCSLLQEAFR-N7H8F1S0G0	1
Fut8 KO	beta-hexosaminidase subunit beta	GLETFSQLVYQDSYGAFTINK			N2H6F0S0G0	GLETFSQLVYQDSYGAFTINK-N2H6F0S0G0	14
Fut8 KO	beta-hexosaminidase subunit beta	GLETFSQLVYQDSYGAFTINK			N2H7F0S0G0	GLETFSQLVYQDSYGAFTINK-N2H7F0S0G0	14
Fut8 KO	beta-hexosaminidase subunit beta	GLETFSQLVYQDSYGAFTINK			N2H7F0S0G0	GLETFSQLVYQDSYGAFTINK-N2H7F0S0G0	14
Fut8 KO	beta-hexosaminidase subunit beta	GLETFSQLVYQDSYGAFTINK			N2H7F0S0G0	GLETFSQLVYQDSYGAFTINK-N2H7F0S0G0	14
Fut8 KO	beta-hexosaminidase subunit beta	GLETFSQLVYQDSYGAFTINK			N2H6F0S0G0	GLETFSQLVYQDSYGAFTINK-N2H6F0S0G0	14
Fut8 KO	beta-hexosaminidase subunit beta	GLETFSQLVYQDSYGAFTINK			N2H5F0S0G0	GLETFSQLVYQDSYGAFTINK-N2H5F0S0G0	9
Fut8 KO	beta-hexosaminidase subunit beta	GLETFSQLVYQDSYGAFTINK			N2H6F0S0G0	GLETFSQLVYQDSYGAFTINK-N2H6F0S0G0	14
Fut8 KO	beta-hexosaminidase subunit beta	GLETFSQLVYQDSYGAFTINK			N2H7F0S0G0	GLETFSQLVYQDSYGAFTINK-N2H7F0S0G0	14
Fut8 KO	beta-hexosaminidase subunit beta	GLETFSQLVYQDSYGAFTINK			N2H6F0S0G0	GLETFSQLVYQDSYGAFTINK-N2H6F0S0G0	14
Fut8 KO	beta-hexosaminidase subunit beta	GLETFSQLVYQDSYGAFTINK			N2H7F0S0G0	GLETFSQLVYQDSYGAFTINK-N2H7F0S0G0	14
Fut8 KO	beta-hexosaminidase subunit beta	GLETFSQLVYQDSYGAFTINK			N2H5F0S0G0	GLETFSQLVYQDSYGAFTINK-N2H5F0S0G0	9
Fut8 KO	beta-hexosaminidase subunit beta	GLETFSQLVYQDSYGAFTINK			N2H5F0S0G0	GLETFSQLVYQDSYGAFTINK-N2H5F0S0G0	9
Fut8 KO	beta-hexosaminidase subunit beta	VSPELLNIAPENFLISHGPNSTADPSCSLLQEAFR			N2H6F0S0G0	VSPELLNIAPENFLISHGPNSTADPSCSLLQEAFR-N2H6F0S0G0	7
Fut8 KO	beta-hexosaminidase subunit beta	VSPELLNIAPENFLISHGPNSTADPSCSLLQEAFR			N2H6F0S0G0	VSPELLNIAPENFLISHGPNSTADPSCSLLQEAFR-N2H6F0S0G0	7
Fut8 KO	beta-hexosaminidase subunit beta	VSPELLNIAPENFLISHGPNSTADPSCSLLQEAFR			N2H7F0S0G0	VSPELLNIAPENFLISHGPNSTADPSCSLLQEAFR-N2H7F0S0G0	5
Fut8 KO	beta-hexosaminidase subunit beta	VSPELLNIAPENFLISHGPNSTADPSCSLLQEAFR			N2H6F0S0G0	VSPELLNIAPENFLISHGPNSTADPSCSLLQEAFR-N2H6F0S0G0	7
Fut8 KO	beta-hexosaminidase subunit beta	VSPELLNIAPENFLISHGPNSTADPSCSLLQEAFR			N2H5F0S0G0	VSPELLNIAPENFLISHGPNSTADPSCSLLQEAFR-N2H5F0S0G0	3
Fut8 KO	beta-hexosaminidase subunit beta	VSPELLNIAPENFLISHGPNSTADPSCSLLQEAFR			N2H5F0S0G0	VSPELLNIAPENFLISHGPNSTADPSCSLLQEAFR-N2H5F0S0G0	3
Fut8 KO	beta-hexosaminidase subunit beta	GLETFSQLVYQDSYGAFTINK			N2H5F0S0G0	GLETFSQLVYQDSYGAFTINK-N2H5F0S0G0	9
Fut8 KO	beta-hexosaminidase subunit beta	VSPELLNIAPENFLISHGPNSTADPSCSLLQEAFR			N2H6F0S0G0	VSPELLNIAPENFLISHGPNSTADPSCSLLQEAFR-N2H6F0S0G0	7
Fut8 KO	beta-hexosaminidase subunit beta	VSPELLNIAPENFLISHGPNSTADPSCSLLQEAFR			N2H7F0S0G0	VSPELLNIAPENFLISHGPNSTADPSCSLLQEAFR-N2H7F0S0G0	5
Fut8 KO	beta-hexosaminidase subunit beta	GLETFSQLVYQDSYGAFTINK			N2H6F0S0G0	GLETFSQLVYQDSYGAFTINK-N2H6F0S0G0	14
Fut8 KO	beta-hexosaminidase subunit beta	VSPELLNIAPENFLISHGPNSTADPSCSLLQEAFR			N2H6F0S0G0	VSPELLNIAPENFLISHGPNSTADPSCSLLQEAFR-N2H6F0S0G0	7
Fut8 KO	beta-hexosaminidase subunit beta	GLETFSQLVYQDSYGAFTINK			N2H7F0S0G0	GLETFSQLVYQDSYGAFTINK-N2H7F0S0G0	14
Fut8 KO	beta-hexosaminidase subunit beta	GLETFSQLVYQDSYGAFTINK			N2H6F0S0G0	GLETFSQLVYQDSYGAFTINK-N2H6F0S0G0	14
Fut8 KO	beta-hexosaminidase subunit beta	GLETFSQLVYQDSYGAFTINK			N2H6F0S0G0	GLETFSQLVYQDSYGAFTINK-N2H6F0S0G0	14
Fut8 KO	beta-hexosaminidase subunit beta	GLETFSQLVYQDSYGAFTINK			N2H5F0S0G0	GLETFSQLVYQDSYGAFTINK-N2H5F0S0G0	9
Fut8 KO	beta-hexosaminidase subunit beta	GLETFSQLVYQDSYGAFTINK			N2H5F0S0G0	GLETFSQLVYQDSYGAFTINK-N2H5F0S0G0	9
Fut8 KO	beta-hexosaminidase subunit beta	GLETFSQLVYQDSYGAFTINK			N2H7F0S0G0	GLETFSQLVYQDSYGAFTINK-N2H7F0S0G0	14
Fut8 KO	biotinidase	FNDTEVLQR			N2H6F0S0G0	FNDTEVLQR-N2H6F0S0G0	3
Fut8 KO	biotinidase	FNDTEVLQR			N2H6F0S0G0	FNDTEVLQR-N2H6F0S0G0	3
Fut8 KO	biotinidase	FNDTEVLQR			N2H6F0S0G0	FNDTEVLQR-N2H6F0S0G0	3
Fut8 KO	biotinidase	YQFNTNVVFSNNGTLVDR			N2H6F0S0G0	YQFNTNVVFSNNGTLVDR-N2H6F0S0G0	2
Fut8 KO	biotinidase	YQFNTNVVFSNNGTLVDR			N2H6F0S0G0	YQFNTNVVFSNNGTLVDR-N2H6F0S0G0	2
Fut8 KO	bone marrow stromal antigen 2	SQDNLAQAEAQASTCNR			N6H7F0S0G0	SQDNLAQAEAQASTCNR-N6H7F0S0G0	1
Fut8 KO	bone marrow stromal antigen 2	SQDNLAQAEAQASTCNR			N7H8F4S0G0	SQDNLAQAEAQASTCNR-N7H8F4S0G0	2
Fut8 KO	bone marrow stromal antigen 2	SQDNLAQAEAQASTCNR			N4H5F2S1G0	SQDNLAQAEAQASTCNR-N4H5F2S1G0	6
Fut8 KO	bone marrow stromal antigen 2	SQDNLAQAEAQASTCNR			N6H7F4S0G0	SQDNLAQAEAQASTCNR-N6H7F4S0G0	2
Fut8 KO	bone marrow stromal antigen 2	SQDNLAQAEAQASTCNR			N5H6F2S1G0	SQDNLAQAEAQASTCNR-N5H6F2S1G0	2
Fut8 KO	bone marrow stromal antigen 2	SQDNLAQAEAQASTCNR			N5H6F2S0G0	SQDNLAQAEAQASTCNR-N5H6F2S0G0	2
Fut8 KO	bone marrow stromal antigen 2	SQDNLAQAEAQASTCNR			N4H5F2S0G0	SQDNLAQAEAQASTCNR-N4H5F2S0G0	2
Fut8 KO	bone marrow stromal antigen 2	SQDNLAQAEAQASTCNR			N5H6F4S0G0	SQDNLAQAEAQASTCNR-N5H6F4S0G0	2
Fut8 KO	bone marrow stromal antigen 2	SQDNLAQAEAQASTCNR			N4H5F2S1G0	SQDNLAQAEAQASTCNR-N4H5F2S1G0	6
Fut8 KO	bone marrow stromal antigen 2	SQDNLAQAEAQASTCNR			N6H7F4S1G0	SQDNLAQAEAQASTCNR-N6H7F4S1G0	1
Fut8 KO	bone marrow stromal antigen 2	SQDNLAQAEAQASTCNR			N7H8F4S1G0	SQDNLAQAEAQASTCNR-N7H8F4S1G0	2
Fut8 KO	bone marrow stromal antigen 2	SQDNLAQAEAQASTCNR			N7H8F4S1G0	SQDNLAQAEAQASTCNR-N7H8F4S1G0	2
Fut8 KO	bone marrow stromal antigen 2	SQDNLAQAEAQASTCNR			N4H5F2S1G0	SQDNLAQAEAQASTCNR-N4H5F2S1G0	6
Fut8 KO	bone marrow stromal antigen 2	SQDNLAQAEAQASTCNR			N6H7F4S0G0	SQDNLAQAEAQASTCNR-N6H7F4S0G0	2
Fut8 KO	bone marrow stromal antigen 2	SQDNLAQAEAQASTCNR			N7H8F4S0G0	SQDNLAQAEAQASTCNR-N7H8F4S0G0	2
Fut8 KO	bone marrow stromal antigen 2	SQDNLAQAEAQASTCNR			N5H6F4S0G0	SQDNLAQAEAQASTCNR-N5H6F4S0G0	2
Fut8 KO	bone marrow stromal antigen 2	SQDNLAQAEAQASTCNR			N5H6F2S1G0	SQDNLAQAEAQASTCNR-N5H6F2S1G0	2
Fut8 KO	bone marrow stromal antigen 2	SQDNLAQAEAQASTCNR			N4H5F2S1G0	SQDNLAQAEAQASTCNR-N4H5F2S1G0	6
Fut8 KO	bone marrow stromal antigen 2	SQDNLAQAEAQASTCNR			N2H9F0S0G0	SQDNLAQAEAQASTCNR-N2H9F0S0G0	1
Fut8 KO	bone marrow stromal antigen 2	SQDNLAQAEAQASTCNR			N4H5F2S0G0	SQDNLAQAEAQASTCNR-N4H5F2S0G0	2
Fut8 KO	bone marrow stromal antigen 2	SQDNLAQAEAQASTCNR			N2H8F0S0G0	SQDNLAQAEAQASTCNR-N2H8F0S0G0	1
Fut8 KO	bone marrow stromal antigen 2	SQDNLAQAEAQASTCNR			N4H5F2S1G0	SQDNLAQAEAQASTCNR-N4H5F2S1G0	6
Fut8 KO	bone marrow stromal antigen 2	SQDNLAQAEAQASTCNR			N4H5F2S1G0	SQDNLAQAEAQASTCNR-N4H5F2S1G0	6
Fut8 KO	bone marrow stromal antigen 2	SQDNLAQAEAQASTCNR			N5H6F2S0G0	SQDNLAQAEAQASTCNR-N5H6F2S0G0	2
Fut8 KO	bone marrow stromal antigen 2	SQDNLAQAEAQASTCNR			N4H5F3S0G0	SQDNLAQAEAQASTCNR-N4H5F3S0G0	1
Fut8 KO	bone marrow stromal antigen 2	SQDNLAQAEAQASTCNR			N2H10F0S0G0	SQDNLAQAEAQASTCNR-N2H10F0S0G0	1
Fut8 KO	bone morphogenetic protein 1	AAVPGNSSALGGQSTSGQPQR			N2H8F0S0G0	AAVPGNSSALGGQSTSGQPQR-N2H8F0S0G0	1
Fut8 KO	bone morphogenetic protein 1	AAVPGNSSALGGQSTSGQPQR			N2H9F0S0G0	AAVPGNSSALGGQSTSGQPQR-N2H9F0S0G0	1
Fut8 KO	brother of CDO	ELNGSDNALGVLVTR			N2H9F0S0G0	ELNGSDNALGVLVTR-N2H9F0S0G0	1
Fut8 KO	brother of CDO	ELNGSDNALGVLVTR			N2H8F0S0G0	ELNGSDNALGVLVTR-N2H8F0S0G0	1
Fut8 KO	cadherin-9	VFSIHSENGSIFTLKPLDR			N4H5F2S1G0	VFSIHSENGSIFTLKPLDR-N4H5F2S1G0	1
Fut8 KO	cadherin-9	VFSIHSENGSIFTLKPLDR			N4H5F2S0G0	VFSIHSENGSIFTLKPLDR-N4H5F2S0G0	1
Fut8 KO	calreticulin	SGTIFDNFLITNDEAYAEEFGNETWGVTK			N2H5F0S0G0	SGTIFDNFLITNDEAYAEEFGNETWGVTK-N2H5F0S0G0	8
Fut8 KO	calreticulin	SGTIFDNFLITNDEAYAEEFGNETWGVTK			N2H5F0S0G0	SGTIFDNFLITNDEAYAEEFGNETWGVTK-N2H5F0S0G0	8
Fut8 KO	calreticulin	SGTIFDNFLITNDEAYAEEFGNETWGVTK			N2H5F0S0G0	SGTIFDNFLITNDEAYAEEFGNETWGVTK-N2H5F0S0G0	8
Fut8 KO	calreticulin	SGTIFDNFLITNDEAYAEEFGNETWGVTK			N2H6F0S0G0	SGTIFDNFLITNDEAYAEEFGNETWGVTK-N2H6F0S0G0	2
Fut8 KO	calreticulin	SGTIFDNFLITNDEAYAEEFGNETWGVTK			N2H5F0S0G0	SGTIFDNFLITNDEAYAEEFGNETWGVTK-N2H5F0S0G0	8
Fut8 KO	calreticulin	SGTIFDNFLITNDEAYAEEFGNETWGVTK			N2H5F0S0G0	SGTIFDNFLITNDEAYAEEFGNETWGVTK-N2H5F0S0G0	8
Fut8 KO	calreticulin	SGTIFDNFLITNDEAYAEEFGNETWGVTK			N2H5F0S0G0	SGTIFDNFLITNDEAYAEEFGNETWGVTK-N2H5F0S0G0	8
Fut8 KO	calreticulin	SGTIFDNFLITNDEAYAEEFGNETWGVTK			N2H5F0S0G0	SGTIFDNFLITNDEAYAEEFGNETWGVTK-N2H5F0S0G0	8
Fut8 KO	calreticulin	SGTIFDNFLITNDEAYAEEFGNETWGVTK			N2H6F0S0G0	SGTIFDNFLITNDEAYAEEFGNETWGVTK-N2H6F0S0G0	2
Fut8 KO	calreticulin	SGTIFDNFLITNDEAYAEEFGNETWGVTK			N2H5F0S0G0	SGTIFDNFLITNDEAYAEEFGNETWGVTK-N2H5F0S0G0	8
Fut8 KO	calumenin	GHDLNEDGLVSWEEYKNATYGYALDDPDPDDGFNYK			N7H8F1S0G0	GHDLNEDGLVSWEEYKNATYGYALDDPDPDDGFNYK-N7H8F1S0G0	2
Fut8 KO	calumenin	GHDLNEDGLVSWEEYKNATYGYALDDPDPDDGFNYK			N4H3F1S0G0	GHDLNEDGLVSWEEYKNATYGYALDDPDPDDGFNYK-N4H3F1S0G0	1
Fut8 KO	calumenin	GHDLNEDGLVSWEEYKNATYGYALDDPDPDDGFNYK			N7H8F1S0G0	GHDLNEDGLVSWEEYKNATYGYALDDPDPDDGFNYK-N7H8F1S0G0	2
Fut8 KO	calumenin	NATYGYALDDPDPDDGFNYK			N4H5F2S1G0	NATYGYALDDPDPDDGFNYK-N4H5F2S1G0	4
Fut8 KO	calumenin	NATYGYALDDPDPDDGFNYK			N5H6F4S0G0	NATYGYALDDPDPDDGFNYK-N5H6F4S0G0	3
Fut8 KO	calumenin	NATYGYALDDPDPDDGFNYK			N2H5F0S0G0	NATYGYALDDPDPDDGFNYK-N2H5F0S0G0	10
Fut8 KO	calumenin	NATYGYALDDPDPDDGFNYK			N3H3F0S0G0	NATYGYALDDPDPDDGFNYK-N3H3F0S0G0	4
Fut8 KO	calumenin	NATYGYALDDPDPDDGFNYK			N5H4F0S0G0	NATYGYALDDPDPDDGFNYK-N5H4F0S0G0	8
Fut8 KO	calumenin	NATYGYALDDPDPDDGFNYK			N4H5F2S0G0	NATYGYALDDPDPDDGFNYK-N4H5F2S0G0	5
Fut8 KO	calumenin	NATYGYALDDPDPDDGFNYK			N5H6F2S0G0	NATYGYALDDPDPDDGFNYK-N5H6F2S0G0	2
Fut8 KO	calumenin	NATYGYALDDPDPDDGFNYK			N2H3F0S0G0	NATYGYALDDPDPDDGFNYK-N2H3F0S0G0	4
Fut8 KO	calumenin	NATYGYALDDPDPDDGFNYK			N2H6F0S0G0	NATYGYALDDPDPDDGFNYK-N2H6F0S0G0	11
Fut8 KO	calumenin	NATYGYALDDPDPDDGFNYK			N5H3F1S0G0	NATYGYALDDPDPDDGFNYK-N5H3F1S0G0	5
Fut8 KO	calumenin	NATYGYALDDPDPDDGFNYK			N5H4F0S0G0	NATYGYALDDPDPDDGFNYK-N5H4F0S0G0	8
Fut8 KO	calumenin	NATYGYALDDPDPDDGFNYK			N2H8F0S0G0	NATYGYALDDPDPDDGFNYK-N2H8F0S0G0	2
Fut8 KO	calumenin	NATYGYALDDPDPDDGFNYK			N2H6F0S0G0	NATYGYALDDPDPDDGFNYK-N2H6F0S0G0	11
Fut8 KO	calumenin	NATYGYALDDPDPDDGFNYK			N2H7F0S0G0	NATYGYALDDPDPDDGFNYK-N2H7F0S0G0	6
Fut8 KO	calumenin	NATYGYALDDPDPDDGFNYK			N4H5F2S0G0	NATYGYALDDPDPDDGFNYK-N4H5F2S0G0	5
Fut8 KO	calumenin	NATYGYALDDPDPDDGFNYK			N4H3F1S0G0	NATYGYALDDPDPDDGFNYK-N4H3F1S0G0	7
Fut8 KO	calumenin	NATYGYALDDPDPDDGFNYK			N2H5F0S0G0	NATYGYALDDPDPDDGFNYK-N2H5F0S0G0	10
Fut8 KO	calumenin	NATYGYALDDPDPDDGFNYK			N4H3F1S0G0	NATYGYALDDPDPDDGFNYK-N4H3F1S0G0	7
Fut8 KO	calumenin	NATYGYALDDPDPDDGFNYK			N2H5F0S0G0	NATYGYALDDPDPDDGFNYK-N2H5F0S0G0	10
Fut8 KO	calumenin	NATYGYALDDPDPDDGFNYK			N2H6F0S0G0	NATYGYALDDPDPDDGFNYK-N2H6F0S0G0	11
Fut8 KO	calumenin	NATYGYALDDPDPDDGFNYK			N2H6F0S0G0	NATYGYALDDPDPDDGFNYK-N2H6F0S0G0	11
Fut8 KO	calumenin	NATYGYALDDPDPDDGFNYK			N2H5F0S0G0	NATYGYALDDPDPDDGFNYK-N2H5F0S0G0	10
Fut8 KO	calumenin	NATYGYALDDPDPDDGFNYK			N2H6F0S0G0	NATYGYALDDPDPDDGFNYK-N2H6F0S0G0	11
Fut8 KO	calumenin	NATYGYALDDPDPDDGFNYK			N2H4F0S0G0	NATYGYALDDPDPDDGFNYK-N2H4F0S0G0	2
Fut8 KO	calumenin	NATYGYALDDPDPDDGFNYK			N5H5F0S0G0	NATYGYALDDPDPDDGFNYK-N5H5F0S0G0	1
Fut8 KO	calumenin	NATYGYALDDPDPDDGFNYK			N2H7F0S0G0	NATYGYALDDPDPDDGFNYK-N2H7F0S0G0	6
Fut8 KO	calumenin	NATYGYALDDPDPDDGFNYK			N4H6F0S0G0	NATYGYALDDPDPDDGFNYK-N4H6F0S0G0	1
Fut8 KO	calumenin	NATYGYALDDPDPDDGFNYK			N2H3F1S0G0	NATYGYALDDPDPDDGFNYK-N2H3F1S0G0	2
Fut8 KO	calumenin	NATYGYALDDPDPDDGFNYK			N4H3F1S0G0	NATYGYALDDPDPDDGFNYK-N4H3F1S0G0	7
Fut8 KO	calumenin	NATYGYALDDPDPDDGFNYK			N4H5F0S0G0	NATYGYALDDPDPDDGFNYK-N4H5F0S0G0	2
Fut8 KO	calumenin	NATYGYALDDPDPDDGFNYK			N5H4F0S0G0	NATYGYALDDPDPDDGFNYK-N5H4F0S0G0	8
Fut8 KO	calumenin	NVTYGTYLDDPDPDDGFNYK			N4H5F2S1G0	NVTYGTYLDDPDPDDGFNYK-N4H5F2S1G0	4
Fut8 KO	calumenin	NVTYGTYLDDPDPDDGFNYK			N4H5F2S1G0	NVTYGTYLDDPDPDDGFNYK-N4H5F2S1G0	4
Fut8 KO	calumenin	NVTYGTYLDDPDPDDGFNYK			N5H6F0S1G0	NVTYGTYLDDPDPDDGFNYK-N5H6F0S1G0	1
Fut8 KO	calumenin	NVTYGTYLDDPDPDDGFNYK			N5H6F4S0G0	NVTYGTYLDDPDPDDGFNYK-N5H6F4S0G0	4
Fut8 KO	calumenin	NVTYGTYLDDPDPDDGFNYK			N5H6F2S2G0	NVTYGTYLDDPDPDDGFNYK-N5H6F2S2G0	2
Fut8 KO	calumenin	NVTYGTYLDDPDPDDGFNYK			N2H5F0S0G0	NVTYGTYLDDPDPDDGFNYK-N2H5F0S0G0	11
Fut8 KO	calumenin	NVTYGTYLDDPDPDDGFNYK			N5H6F4S0G0	NVTYGTYLDDPDPDDGFNYK-N5H6F4S0G0	4
Fut8 KO	calumenin	NVTYGTYLDDPDPDDGFNYK			N2H5F0S0G0	NVTYGTYLDDPDPDDGFNYK-N2H5F0S0G0	11
Fut8 KO	calumenin	NVTYGTYLDDPDPDDGFNYK			N2H6F0S0G0	NVTYGTYLDDPDPDDGFNYK-N2H6F0S0G0	12
Fut8 KO	calumenin	NVTYGTYLDDPDPDDGFNYK			N2H5F0S0G0	NVTYGTYLDDPDPDDGFNYK-N2H5F0S0G0	11
Fut8 KO	calumenin	NVTYGTYLDDPDPDDGFNYK			N4H3F1S0G0	NVTYGTYLDDPDPDDGFNYK-N4H3F1S0G0	7
Fut8 KO	calumenin	NVTYGTYLDDPDPDDGFNYK			N3H3F0S0G0	NVTYGTYLDDPDPDDGFNYK-N3H3F0S0G0	8
Fut8 KO	calumenin	NVTYGTYLDDPDPDDGFNYK			N2H4F0S0G0	NVTYGTYLDDPDPDDGFNYK-N2H4F0S0G0	4
Fut8 KO	calumenin	NVTYGTYLDDPDPDDGFNYK			N2H3F0S0G0	NVTYGTYLDDPDPDDGFNYK-N2H3F0S0G0	9
Fut8 KO	calumenin	NVTYGTYLDDPDPDDGFNYK			N4H5F2S0G0	NVTYGTYLDDPDPDDGFNYK-N4H5F2S0G0	8
Fut8 KO	calumenin	NVTYGTYLDDPDPDDGFNYK			N4H4F1S0G0	NVTYGTYLDDPDPDDGFNYK-N4H4F1S0G0	2
Fut8 KO	calumenin	NVTYGTYLDDPDPDDGFNYK			N5H6F0S0G0	NVTYGTYLDDPDPDDGFNYK-N5H6F0S0G0	2
Fut8 KO	calumenin	NVTYGTYLDDPDPDDGFNYK			N2H3F1S0G0	NVTYGTYLDDPDPDDGFNYK-N2H3F1S0G0	2
Fut8 KO	calumenin	NVTYGTYLDDPDPDDGFNYK			N2H6F0S0G0	NVTYGTYLDDPDPDDGFNYK-N2H6F0S0G0	12
Fut8 KO	calumenin	NVTYGTYLDDPDPDDGFNYK			N5H3F1S0G0	NVTYGTYLDDPDPDDGFNYK-N5H3F1S0G0	3
Fut8 KO	calumenin	NVTYGTYLDDPDPDDGFNYK			N11H12F5S0G0	NVTYGTYLDDPDPDDGFNYK-N11H12F5S0G0	3
Fut8 KO	calumenin	NVTYGTYLDDPDPDDGFNYK			N2H3F0S0G0	NVTYGTYLDDPDPDDGFNYK-N2H3F0S0G0	9
Fut8 KO	calumenin	NVTYGTYLDDPDPDDGFNYK			N5H3F1S0G0	NVTYGTYLDDPDPDDGFNYK-N5H3F1S0G0	3
Fut8 KO	calumenin	NVTYGTYLDDPDPDDGFNYK			N4H3F1S0G0	NVTYGTYLDDPDPDDGFNYK-N4H3F1S0G0	7
Fut8 KO	calumenin	NVTYGTYLDDPDPDDGFNYK			N2H6F0S0G0	NVTYGTYLDDPDPDDGFNYK-N2H6F0S0G0	12
Fut8 KO	calumenin	NVTYGTYLDDPDPDDGFNYK			N2H5F0S0G0	NVTYGTYLDDPDPDDGFNYK-N2H5F0S0G0	11
Fut8 KO	calumenin	NVTYGTYLDDPDPDDGFNYK			N2H6F0S0G0	NVTYGTYLDDPDPDDGFNYK-N2H6F0S0G0	12
Fut8 KO	calumenin	NVTYGTYLDDPDPDDGFNYK			N2H3F0S0G0	NVTYGTYLDDPDPDDGFNYK-N2H3F0S0G0	9
Fut8 KO	calumenin	NVTYGTYLDDPDPDDGFNYK			N3H3F0S0G0	NVTYGTYLDDPDPDDGFNYK-N3H3F0S0G0	8
Fut8 KO	calumenin	NVTYGTYLDDPDPDDGFNYK			N2H8F0S0G0	NVTYGTYLDDPDPDDGFNYK-N2H8F0S0G0	5
Fut8 KO	calumenin	NVTYGTYLDDPDPDDGFNYK			N2H3F0S0G0	NVTYGTYLDDPDPDDGFNYK-N2H3F0S0G0	9
Fut8 KO	calumenin	NVTYGTYLDDPDPDDGFNYK			N2H4F0S0G0	NVTYGTYLDDPDPDDGFNYK-N2H4F0S0G0	4
Fut8 KO	calumenin	NVTYGTYLDDPDPDDGFNYK			N4H5F2S0G0	NVTYGTYLDDPDPDDGFNYK-N4H5F2S0G0	8
Fut8 KO	calumenin	NVTYGTYLDDPDPDDGFNYK			N2H3F0S0G0	NVTYGTYLDDPDPDDGFNYK-N2H3F0S0G0	9
Fut8 KO	calumenin	NVTYGTYLDDPDPDDGFNYK			N5H4F1S0G0	NVTYGTYLDDPDPDDGFNYK-N5H4F1S0G0	2
Fut8 KO	calumenin	NVTYGTYLDDPDPDDGFNYK			N5H4F0S0G0	NVTYGTYLDDPDPDDGFNYK-N5H4F0S0G0	3
Fut8 KO	calumenin	NVTYGTYLDDPDPDDGFNYK			N2H5F0S0G0	NVTYGTYLDDPDPDDGFNYK-N2H5F0S0G0	11
Fut8 KO	calumenin	NVTYGTYLDDPDPDDGFNYK			N11H12F6S0G0	NVTYGTYLDDPDPDDGFNYK-N11H12F6S0G0	2
Fut8 KO	calumenin	NVTYGTYLDDPDPDDGFNYK			N2H6F0S0G0	NVTYGTYLDDPDPDDGFNYK-N2H6F0S0G0	12
Fut8 KO	calumenin	NVTYGTYLDDPDPDDGFNYK			N3H3F0S0G0	NVTYGTYLDDPDPDDGFNYK-N3H3F0S0G0	8
Fut8 KO	calumenin	NVTYGTYLDDPDPDDGFNYK			N4H5F2S0G0	NVTYGTYLDDPDPDDGFNYK-N4H5F2S0G0	8
Fut8 KO	calumenin	NATYGYALDDPDPDDGFNYK			N4H5F2S1G0	NATYGYALDDPDPDDGFNYK-N4H5F2S1G0	4
Fut8 KO	calumenin	NATYGYALDDPDPDDGFNYK			N5H6F2S2G0	NATYGYALDDPDPDDGFNYK-N5H6F2S2G0	1
Fut8 KO	calumenin	NATYGYALDDPDPDDGFNYK			N5H6F2S0G0	NATYGYALDDPDPDDGFNYK-N5H6F2S0G0	2
Fut8 KO	calumenin	NATYGYALDDPDPDDGFNYK			N5H6F4S0G0	NATYGYALDDPDPDDGFNYK-N5H6F4S0G0	3
Fut8 KO	calumenin	NATYGYALDDPDPDDGFNYK			N2H5F0S0G0	NATYGYALDDPDPDDGFNYK-N2H5F0S0G0	10
Fut8 KO	calumenin	NATYGYALDDPDPDDGFNYK			N4H5F2S0G0	NATYGYALDDPDPDDGFNYK-N4H5F2S0G0	5
Fut8 KO	calumenin	NATYGYALDDPDPDDGFNYK			N2H6F0S0G0	NATYGYALDDPDPDDGFNYK-N2H6F0S0G0	11
Fut8 KO	calumenin	NATYGYALDDPDPDDGFNYK			N4H5F2S1G0	NATYGYALDDPDPDDGFNYK-N4H5F2S1G0	4
Fut8 KO	calumenin	NATYGYALDDPDPDDGFNYK			N2H9F0S0G0	NATYGYALDDPDPDDGFNYK-N2H9F0S0G0	1
Fut8 KO	calumenin	NATYGYALDDPDPDDGFNYK			N5H4F0S0G0	NATYGYALDDPDPDDGFNYK-N5H4F0S0G0	8
Fut8 KO	calumenin	NATYGYALDDPDPDDGFNYK			N4H5F2S0G0	NATYGYALDDPDPDDGFNYK-N4H5F2S0G0	5
Fut8 KO	calumenin	NVTYGTYLDDPDPDDGFNYK			N5H6F4S0G0	NVTYGTYLDDPDPDDGFNYK-N5H6F4S0G0	4
Fut8 KO	calumenin	NATYGYALDDPDPDDGFNYK			N4H3F1S0G0	NATYGYALDDPDPDDGFNYK-N4H3F1S0G0	7
Fut8 KO	calumenin	NVTYGTYLDDPDPDDGFNYK			N4H5F2S0G0	NVTYGTYLDDPDPDDGFNYK-N4H5F2S0G0	8
Fut8 KO	calumenin	NATYGYALDDPDPDDGFNYK			N4H5F0S0G0	NATYGYALDDPDPDDGFNYK-N4H5F0S0G0	2
Fut8 KO	calumenin	NVTYGTYLDDPDPDDGFNYK			N4H5F2S1G0	NVTYGTYLDDPDPDDGFNYK-N4H5F2S1G0	4
Fut8 KO	calumenin	NATYGYALDDPDPDDGFNYK			N4H5F2S1G0	NATYGYALDDPDPDDGFNYK-N4H5F2S1G0	4
Fut8 KO	calumenin	NATYGYALDDPDPDDGFNYK			N2H3F0S0G0	NATYGYALDDPDPDDGFNYK-N2H3F0S0G0	4
Fut8 KO	calumenin	NATYGYALDDPDPDDGFNYK			N4H3F1S0G0	NATYGYALDDPDPDDGFNYK-N4H3F1S0G0	7
Fut8 KO	calumenin	NATYGYALDDPDPDDGFNYK			N3H3F0S0G0	NATYGYALDDPDPDDGFNYK-N3H3F0S0G0	4
Fut8 KO	calumenin	NVTYGTYLDDPDPDDGFNYK			N5H6F2S2G0	NVTYGTYLDDPDPDDGFNYK-N5H6F2S2G0	2
Fut8 KO	calumenin	NATYGYALDDPDPDDGFNYK			N2H8F0S0G0	NATYGYALDDPDPDDGFNYK-N2H8F0S0G0	2
Fut8 KO	calumenin	NVTYGTYLDDPDPDDGFNYK			N4H5F2S1G0	NVTYGTYLDDPDPDDGFNYK-N4H5F2S1G0	4
Fut8 KO	calumenin	NATYGYALDDPDPDDGFNYK			N5H6F4S0G0	NATYGYALDDPDPDDGFNYK-N5H6F4S0G0	3
Fut8 KO	calumenin	NATYGYALDDPDPDDGFNYK			N2H5F0S0G0	NATYGYALDDPDPDDGFNYK-N2H5F0S0G0	10
Fut8 KO	calumenin	NATYGYALDDPDPDDGFNYK			N4H5F2S0G0	NATYGYALDDPDPDDGFNYK-N4H5F2S0G0	5
Fut8 KO	calumenin	NATYGYALDDPDPDDGFNYK			N4H4F1S0G0	NATYGYALDDPDPDDGFNYK-N4H4F1S0G0	1
Fut8 KO	calumenin	NATYGYALDDPDPDDGFNYK			N2H6F0S0G0	NATYGYALDDPDPDDGFNYK-N2H6F0S0G0	11
Fut8 KO	calumenin	NATYGYALDDPDPDDGFNYK			N5H3F1S0G0	NATYGYALDDPDPDDGFNYK-N5H3F1S0G0	5
Fut8 KO	calumenin	NATYGYALDDPDPDDGFNYK			N2H5F0S0G0	NATYGYALDDPDPDDGFNYK-N2H5F0S0G0	10
Fut8 KO	calumenin	NATYGYALDDPDPDDGFNYK			N4H3F1S0G0	NATYGYALDDPDPDDGFNYK-N4H3F1S0G0	7
Fut8 KO	calumenin	NATYGYALDDPDPDDGFNYK			N2H6F0S0G0	NATYGYALDDPDPDDGFNYK-N2H6F0S0G0	11
Fut8 KO	calumenin	NATYGYALDDPDPDDGFNYK			N5H3F1S0G0	NATYGYALDDPDPDDGFNYK-N5H3F1S0G0	5
Fut8 KO	calumenin	NATYGYALDDPDPDDGFNYK			N2H3F0S0G0	NATYGYALDDPDPDDGFNYK-N2H3F0S0G0	4
Fut8 KO	calumenin	NATYGYALDDPDPDDGFNYK			N3H3F0S0G0	NATYGYALDDPDPDDGFNYK-N3H3F0S0G0	4
Fut8 KO	calumenin	NATYGYALDDPDPDDGFNYK			N2H3F1S0G0	NATYGYALDDPDPDDGFNYK-N2H3F1S0G0	2
Fut8 KO	calumenin	NVTYGTYLDDPDPDDGFNYK			N2H6F0S0G0	NVTYGTYLDDPDPDDGFNYK-N2H6F0S0G0	12
Fut8 KO	calumenin	NATYGYALDDPDPDDGFNYK			N5H3F1S0G0	NATYGYALDDPDPDDGFNYK-N5H3F1S0G0	5
Fut8 KO	calumenin	NATYGYALDDPDPDDGFNYK			N5H4F0S0G0	NATYGYALDDPDPDDGFNYK-N5H4F0S0G0	8
Fut8 KO	calumenin	NATYGYALDDPDPDDGFNYK			N2H7F0S0G0	NATYGYALDDPDPDDGFNYK-N2H7F0S0G0	6
Fut8 KO	calumenin	NATYGYALDDPDPDDGFNYK			N6H7F4S0G0	NATYGYALDDPDPDDGFNYK-N6H7F4S0G0	1
Fut8 KO	calumenin	NVTYGTYLDDPDPDDGFNYK			N5H6F2S0G0	NVTYGTYLDDPDPDDGFNYK-N5H6F2S0G0	2
Fut8 KO	calumenin	NVTYGTYLDDPDPDDGFNYK			N4H5F2S0G0	NVTYGTYLDDPDPDDGFNYK-N4H5F2S0G0	8
Fut8 KO	calumenin	NATYGYALDDPDPDDGFNYK			N5H4F0S0G0	NATYGYALDDPDPDDGFNYK-N5H4F0S0G0	8
Fut8 KO	calumenin	NVTYGTYLDDPDPDDGFNYK			N2H5F0S0G0	NVTYGTYLDDPDPDDGFNYK-N2H5F0S0G0	11
Fut8 KO	calumenin	NATYGYALDDPDPDDGFNYK			N5H4F0S0G0	NATYGYALDDPDPDDGFNYK-N5H4F0S0G0	8
Fut8 KO	calumenin	NATYGYALDDPDPDDGFNYK			N2H4F0S0G0	NATYGYALDDPDPDDGFNYK-N2H4F0S0G0	2
Fut8 KO	calumenin	NVTYGTYLDDPDPDDGFNYK			N2H8F0S0G0	NVTYGTYLDDPDPDDGFNYK-N2H8F0S0G0	5
Fut8 KO	calumenin	NVTYGTYLDDPDPDDGFNYK			N5H6F4S0G0	NVTYGTYLDDPDPDDGFNYK-N5H6F4S0G0	4
Fut8 KO	calumenin	NVTYGTYLDDPDPDDGFNYK			N6H7F0S0G0	NVTYGTYLDDPDPDDGFNYK-N6H7F0S0G0	1
Fut8 KO	calumenin	NATYGYALDDPDPDDGFNYK			N2H7F0S0G0	NATYGYALDDPDPDDGFNYK-N2H7F0S0G0	6
Fut8 KO	calumenin	NATYGYALDDPDPDDGFNYK			N4H5F0S1G0	NATYGYALDDPDPDDGFNYK-N4H5F0S1G0	1
Fut8 KO	calumenin	NATYGYALDDPDPDDGFNYK			N5H4F0S0G0	NATYGYALDDPDPDDGFNYK-N5H4F0S0G0	8
Fut8 KO	calumenin	NVTYGTYLDDPDPDDGFNYK			N4H5F2S0G0	NVTYGTYLDDPDPDDGFNYK-N4H5F2S0G0	8
Fut8 KO	calumenin	NATYGYALDDPDPDDGFNYK			N2H7F0S0G0	NATYGYALDDPDPDDGFNYK-N2H7F0S0G0	6
Fut8 KO	calumenin	NVTYGTYLDDPDPDDGFNYK			N11H12F5S0G0	NVTYGTYLDDPDPDDGFNYK-N11H12F5S0G0	3
Fut8 KO	calumenin	NVTYGTYLDDPDPDDGFNYK			N2H5F0S0G0	NVTYGTYLDDPDPDDGFNYK-N2H5F0S0G0	11
Fut8 KO	calumenin	NVTYGTYLDDPDPDDGFNYK			N2H3F1S0G0	NVTYGTYLDDPDPDDGFNYK-N2H3F1S0G0	2
Fut8 KO	calumenin	NVTYGTYLDDPDPDDGFNYK			N2H3F0S0G0	NVTYGTYLDDPDPDDGFNYK-N2H3F0S0G0	9
Fut8 KO	calumenin	NVTYGTYLDDPDPDDGFNYK			N2H5F0S0G0	NVTYGTYLDDPDPDDGFNYK-N2H5F0S0G0	11
Fut8 KO	calumenin	NVTYGTYLDDPDPDDGFNYK			N2H4F0S0G0	NVTYGTYLDDPDPDDGFNYK-N2H4F0S0G0	4
Fut8 KO	calumenin	NVTYGTYLDDPDPDDGFNYK			N2H4F0S0G0	NVTYGTYLDDPDPDDGFNYK-N2H4F0S0G0	4
Fut8 KO	calumenin	NVTYGTYLDDPDPDDGFNYK			N2H6F0S0G0	NVTYGTYLDDPDPDDGFNYK-N2H6F0S0G0	12
Fut8 KO	calumenin	NVTYGTYLDDPDPDDGFNYK			N3H3F0S0G0	NVTYGTYLDDPDPDDGFNYK-N3H3F0S0G0	8
Fut8 KO	calumenin	NVTYGTYLDDPDPDDGFNYK			N2H8F0S0G0	NVTYGTYLDDPDPDDGFNYK-N2H8F0S0G0	5
Fut8 KO	calumenin	NVTYGTYLDDPDPDDGFNYK			N2H8F0S0G0	NVTYGTYLDDPDPDDGFNYK-N2H8F0S0G0	5
Fut8 KO	calumenin	NVTYGTYLDDPDPDDGFNYK			N11H12F4S0G0	NVTYGTYLDDPDPDDGFNYK-N11H12F4S0G0	1
Fut8 KO	calumenin	NVTYGTYLDDPDPDDGFNYK			N2H6F0S0G0	NVTYGTYLDDPDPDDGFNYK-N2H6F0S0G0	12
Fut8 KO	calumenin	NVTYGTYLDDPDPDDGFNYK			N11H12F5S0G0	NVTYGTYLDDPDPDDGFNYK-N11H12F5S0G0	3
Fut8 KO	calumenin	NVTYGTYLDDPDPDDGFNYK			N2H3F0S0G0	NVTYGTYLDDPDPDDGFNYK-N2H3F0S0G0	9
Fut8 KO	calumenin	NVTYGTYLDDPDPDDGFNYK			N5H3F1S0G0	NVTYGTYLDDPDPDDGFNYK-N5H3F1S0G0	3
Fut8 KO	calumenin	NVTYGTYLDDPDPDDGFNYK			N4H3F1S0G0	NVTYGTYLDDPDPDDGFNYK-N4H3F1S0G0	7
Fut8 KO	calumenin	NVTYGTYLDDPDPDDGFNYK			N4H3F1S0G0	NVTYGTYLDDPDPDDGFNYK-N4H3F1S0G0	7
Fut8 KO	calumenin	NVTYGTYLDDPDPDDGFNYK			N2H6F0S0G0	NVTYGTYLDDPDPDDGFNYK-N2H6F0S0G0	12
Fut8 KO	calumenin	NATYGYALDDPDPDDGFNYK			N2H3F0S0G0	NATYGYALDDPDPDDGFNYK-N2H3F0S0G0	4
Fut8 KO	calumenin	NVTYGTYLDDPDPDDGFNYK			N4H3F1S0G0	NVTYGTYLDDPDPDDGFNYK-N4H3F1S0G0	7
Fut8 KO	calumenin	NVTYGTYLDDPDPDDGFNYK			N4H5F2S0G0	NVTYGTYLDDPDPDDGFNYK-N4H5F2S0G0	8
Fut8 KO	calumenin	NATYGYALDDPDPDDGFNYK			N2H5F0S0G0	NATYGYALDDPDPDDGFNYK-N2H5F0S0G0	10
Fut8 KO	calumenin	NVTYGTYLDDPDPDDGFNYK			N5H4F0S0G0	NVTYGTYLDDPDPDDGFNYK-N5H4F0S0G0	3
Fut8 KO	calumenin	NATYGYALDDPDPDDGFNYK			N3H3F0S0G0	NATYGYALDDPDPDDGFNYK-N3H3F0S0G0	4
Fut8 KO	calumenin	NVTYGTYLDDPDPDDGFNYK			N2H3F0S0G0	NVTYGTYLDDPDPDDGFNYK-N2H3F0S0G0	9
Fut8 KO	calumenin	NVTYGTYLDDPDPDDGFNYK			N5H4F1S0G0	NVTYGTYLDDPDPDDGFNYK-N5H4F1S0G0	2
Fut8 KO	calumenin	NVTYGTYLDDPDPDDGFNYK			N11H12F6S0G0	NVTYGTYLDDPDPDDGFNYK-N11H12F6S0G0	2
Fut8 KO	calumenin	NATYGYALDDPDPDDGFNYK			N2H5F0S0G0	NATYGYALDDPDPDDGFNYK-N2H5F0S0G0	10
Fut8 KO	calumenin	NVTYGTYLDDPDPDDGFNYK			N4H3F1S0G0	NVTYGTYLDDPDPDDGFNYK-N4H3F1S0G0	7
Fut8 KO	calumenin	NVTYGTYLDDPDPDDGFNYK			N3H3F0S0G0	NVTYGTYLDDPDPDDGFNYK-N3H3F0S0G0	8
Fut8 KO	calumenin	NATYGYALDDPDPDDGFNYK			N5H3F1S0G0	NATYGYALDDPDPDDGFNYK-N5H3F1S0G0	5
Fut8 KO	calumenin	NVTYGTYLDDPDPDDGFNYK			N5H6F0S0G0	NVTYGTYLDDPDPDDGFNYK-N5H6F0S0G0	2
Fut8 KO	calumenin	NVTYGTYLDDPDPDDGFNYK			N2H6F0S0G0	NVTYGTYLDDPDPDDGFNYK-N2H6F0S0G0	12
Fut8 KO	calumenin	NATYGYALDDPDPDDGFNYK			N4H3F1S0G0	NATYGYALDDPDPDDGFNYK-N4H3F1S0G0	7
Fut8 KO	calumenin	NVTYGTYLDDPDPDDGFNYK			N2H8F0S0G0	NVTYGTYLDDPDPDDGFNYK-N2H8F0S0G0	5
Fut8 KO	calumenin	NVTYGTYLDDPDPDDGFNYK			N5H6F2S0G0	NVTYGTYLDDPDPDDGFNYK-N5H6F2S0G0	2
Fut8 KO	calumenin	NVTYGTYLDDPDPDDGFNYK			N2H5F1S0G0	NVTYGTYLDDPDPDDGFNYK-N2H5F1S0G0	1
Fut8 KO	calumenin	NVTYGTYLDDPDPDDGFNYK			N3H3F0S0G0	NVTYGTYLDDPDPDDGFNYK-N3H3F0S0G0	8
Fut8 KO	calumenin	NVTYGTYLDDPDPDDGFNYK			N2H7F0S0G0	NVTYGTYLDDPDPDDGFNYK-N2H7F0S0G0	1
Fut8 KO	calumenin	NVTYGTYLDDPDPDDGFNYK			N5H4F0S0G0	NVTYGTYLDDPDPDDGFNYK-N5H4F0S0G0	3
Fut8 KO	calumenin	NVTYGTYLDDPDPDDGFNYK			N3H3F0S0G0	NVTYGTYLDDPDPDDGFNYK-N3H3F0S0G0	8
Fut8 KO	calumenin	NVTYGTYLDDPDPDDGFNYK			N2H5F0S0G0	NVTYGTYLDDPDPDDGFNYK-N2H5F0S0G0	11
Fut8 KO	calumenin	NVTYGTYLDDPDPDDGFNYK			N4H4F1S0G0	NVTYGTYLDDPDPDDGFNYK-N4H4F1S0G0	2
Fut8 KO	calumenin	NATYGYALDDPDPDDGFNYK			N2H7F0S0G0	NATYGYALDDPDPDDGFNYK-N2H7F0S0G0	6
Fut8 KO	calumenin	NATYGYALDDPDPDDGFNYK			N2H6F0S0G0	NATYGYALDDPDPDDGFNYK-N2H6F0S0G0	11
Fut8 KO	calumenin	NVTYGTYLDDPDPDDGFNYK			N5H5F0S0G0	NVTYGTYLDDPDPDDGFNYK-N5H5F0S0G0	1
Fut8 KO	calumenin	NVTYGTYLDDPDPDDGFNYK			N4H5F0S0G0	NVTYGTYLDDPDPDDGFNYK-N4H5F0S0G0	1
Fut8 KO	calumenin	NVTYGTYLDDPDPDDGFNYK			N4H5F2S0G0	NVTYGTYLDDPDPDDGFNYK-N4H5F2S0G0	8
Fut8 KO	calumenin	NVTYGTYLDDPDPDDGFNYK			N2H5F0S0G0	NVTYGTYLDDPDPDDGFNYK-N2H5F0S0G0	11
Fut8 KO	calumenin	NVTYGTYLDDPDPDDGFNYK			N3H3F0S0G0	NVTYGTYLDDPDPDDGFNYK-N3H3F0S0G0	8
Fut8 KO	calumenin	NVTYGTYLDDPDPDDGFNYK			N2H6F0S0G0	NVTYGTYLDDPDPDDGFNYK-N2H6F0S0G0	12
Fut8 KO	calumenin	NVTYGTYLDDPDPDDGFNYK			N4H3F1S0G0	NVTYGTYLDDPDPDDGFNYK-N4H3F1S0G0	7
Fut8 KO	calumenin	GHDLNEDGLVSWEEYKNATYGYALDDPDPDDGFNYK			N5H3F1S0G0	GHDLNEDGLVSWEEYKNATYGYALDDPDPDDGFNYK-N5H3F1S0G0	2
Fut8 KO	calumenin	GHDLNEDGLVSWEEYKNATYGYALDDPDPDDGFNYK			N5H3F1S0G0	GHDLNEDGLVSWEEYKNATYGYALDDPDPDDGFNYK-N5H3F1S0G0	2
Fut8 KO	calumenin	NVTYGTYLDDPDPDDGFNYK			N2H5F0S0G0	NVTYGTYLDDPDPDDGFNYK-N2H5F0S0G0	11
Fut8 KO	calumenin	NATYGYALDDPDPDDGFNYK			N2H5F0S0G0	NATYGYALDDPDPDDGFNYK-N2H5F0S0G0	10
Fut8 KO	calumenin	NATYGYALDDPDPDDGFNYK			N2H6F0S0G0	NATYGYALDDPDPDDGFNYK-N2H6F0S0G0	11
Fut8 KO	calumenin	NVTYGTYLDDPDPDDGFNYK			N2H6F0S0G0	NVTYGTYLDDPDPDDGFNYK-N2H6F0S0G0	12
Fut8 KO	calumenin	NVTYGTYLDDPDPDDGFNYK			N2H3F0S0G0	NVTYGTYLDDPDPDDGFNYK-N2H3F0S0G0	9
Fut8 KO	calumenin	NATYGYALDDPDPDDGFNYK			N2H6F0S0G0	NATYGYALDDPDPDDGFNYK-N2H6F0S0G0	11
Fut8 KO	canopy homolog 3	VVMDIPYELWNETSAEVADLK			N2H6F0S0G0	VVMDIPYELWNETSAEVADLK-N2H6F0S0G0	7
Fut8 KO	canopy homolog 3	VVMDIPYELWNETSAEVADLK			N2H6F0S0G0	VVMDIPYELWNETSAEVADLK-N2H6F0S0G0	7
Fut8 KO	canopy homolog 3	VVMDIPYELWNETSAEVADLK			N2H5F0S0G0	VVMDIPYELWNETSAEVADLK-N2H5F0S0G0	6
Fut8 KO	canopy homolog 3	VVMDIPYELWNETSAEVADLK			N2H6F0S0G0	VVMDIPYELWNETSAEVADLK-N2H6F0S0G0	7
Fut8 KO	canopy homolog 3	VVMDIPYELWNETSAEVADLKK			N2H6F0S0G0	VVMDIPYELWNETSAEVADLKK-N2H6F0S0G0	5
Fut8 KO	canopy homolog 3	VVMDIPYELWNETSAEVADLKK			N2H5F0S0G0	VVMDIPYELWNETSAEVADLKK-N2H5F0S0G0	7
Fut8 KO	canopy homolog 3	VVMDIPYELWNETSAEVADLKK			N2H5F0S0G0	VVMDIPYELWNETSAEVADLKK-N2H5F0S0G0	7
Fut8 KO	canopy homolog 3	VVMDIPYELWNETSAEVADLKK			N2H6F0S0G0	VVMDIPYELWNETSAEVADLKK-N2H6F0S0G0	5
Fut8 KO	canopy homolog 3	VVMDIPYELWNETSAEVADLKK			N2H5F0S0G0	VVMDIPYELWNETSAEVADLKK-N2H5F0S0G0	7
Fut8 KO	canopy homolog 3	VVMDIPYELWNETSAEVADLK			N2H8F0S0G0	VVMDIPYELWNETSAEVADLK-N2H8F0S0G0	2
Fut8 KO	canopy homolog 3	VVMDIPYELWNETSAEVADLK			N2H8F0S0G0	VVMDIPYELWNETSAEVADLK-N2H8F0S0G0	2
Fut8 KO	canopy homolog 3	VVMDIPYELWNETSAEVADLK			N2H5F0S0G0	VVMDIPYELWNETSAEVADLK-N2H5F0S0G0	6
Fut8 KO	canopy homolog 3	VVMDIPYELWNETSAEVADLK			N2H6F0S0G0	VVMDIPYELWNETSAEVADLK-N2H6F0S0G0	7
Fut8 KO	canopy homolog 3	VVMDIPYELWNETSAEVADLK			N2H6F0S0G0	VVMDIPYELWNETSAEVADLK-N2H6F0S0G0	7
Fut8 KO	canopy homolog 3	VVMDIPYELWNETSAEVADLK			N2H6F0S0G0	VVMDIPYELWNETSAEVADLK-N2H6F0S0G0	7
Fut8 KO	canopy homolog 3	VVMDIPYELWNETSAEVADLK			N2H5F0S0G0	VVMDIPYELWNETSAEVADLK-N2H5F0S0G0	6
Fut8 KO	canopy homolog 3	VVMDIPYELWNETSAEVADLK			N2H5F0S0G0	VVMDIPYELWNETSAEVADLK-N2H5F0S0G0	6
Fut8 KO	canopy homolog 3	VVMDIPYELWNETSAEVADLK			N2H5F0S0G0	VVMDIPYELWNETSAEVADLK-N2H5F0S0G0	6
Fut8 KO	canopy homolog 3	VVMDIPYELWNETSAEVADLKK			N2H6F0S0G0	VVMDIPYELWNETSAEVADLKK-N2H6F0S0G0	5
Fut8 KO	canopy homolog 3	VVMDIPYELWNETSAEVADLKK			N2H6F0S0G0	VVMDIPYELWNETSAEVADLKK-N2H6F0S0G0	5
Fut8 KO	canopy homolog 3	VVMDIPYELWNETSAEVADLKK			N2H5F0S0G0	VVMDIPYELWNETSAEVADLKK-N2H5F0S0G0	7
Fut8 KO	canopy homolog 3	VVMDIPYELWNETSAEVADLKK			N2H5F0S0G0	VVMDIPYELWNETSAEVADLKK-N2H5F0S0G0	7
Fut8 KO	canopy homolog 3	VVMDIPYELWNETSAEVADLKK			N2H6F0S0G0	VVMDIPYELWNETSAEVADLKK-N2H6F0S0G0	5
Fut8 KO	canopy homolog 3	VVMDIPYELWNETSAEVADLKK			N2H5F0S0G0	VVMDIPYELWNETSAEVADLKK-N2H5F0S0G0	7
Fut8 KO	canopy homolog 3	VVMDIPYELWNETSAEVADLKK			N2H5F0S0G0	VVMDIPYELWNETSAEVADLKK-N2H5F0S0G0	7
Fut8 KO	canopy homolog 3	VVMDIPYELWNETSAEVADLK			N2H5F0S0G0	VVMDIPYELWNETSAEVADLK-N2H5F0S0G0	6
Fut8 KO	canopy homolog 3	VVMDIPYELWNETSAEVADLK			N2H6F0S0G0	VVMDIPYELWNETSAEVADLK-N2H6F0S0G0	7
Fut8 KO	carboxypeptidase D	GKDLDTDFTSNASQPETK			N4H5F2S1G0	GKDLDTDFTSNASQPETK-N4H5F2S1G0	2
Fut8 KO	carboxypeptidase D	GKDLDTDFTSNASQPETK			N4H5F1S0G0	GKDLDTDFTSNASQPETK-N4H5F1S0G0	2
Fut8 KO	carboxypeptidase D	DLDTDFTSNASQPETK			N2H8F0S0G0	DLDTDFTSNASQPETK-N2H8F0S0G0	2
Fut8 KO	carboxypeptidase D	DLDTDFTSNASQPETK			N4H5F2S0G0	DLDTDFTSNASQPETK-N4H5F2S0G0	4
Fut8 KO	carboxypeptidase D	HIWSLEISNKPNVSEPEEPK			N4H5F0S0G0	HIWSLEISNKPNVSEPEEPK-N4H5F0S0G0	4
Fut8 KO	carboxypeptidase D	HIWSLEISNKPNVSEPEEPK			N2H9F0S0G0	HIWSLEISNKPNVSEPEEPK-N2H9F0S0G0	5
Fut8 KO	carboxypeptidase D	HIWSLEISNKPNVSEPEEPK			N4H5F0S0G0	HIWSLEISNKPNVSEPEEPK-N4H5F0S0G0	4
Fut8 KO	carboxypeptidase D	HIWSLEISNKPNVSEPEEPK			N4H5F2S0G0	HIWSLEISNKPNVSEPEEPK-N4H5F2S0G0	6
Fut8 KO	carboxypeptidase D	HIWSLEISNKPNVSEPEEPK			N2H9F0S0G0	HIWSLEISNKPNVSEPEEPK-N2H9F0S0G0	5
Fut8 KO	carboxypeptidase D	LLNITDVYLLPSLNPDGFER			N4H5F2S1G0	LLNITDVYLLPSLNPDGFER-N4H5F2S1G0	4
Fut8 KO	carboxypeptidase D	LLNITDVYLLPSLNPDGFER			N4H5F2S1G0	LLNITDVYLLPSLNPDGFER-N4H5F2S1G0	4
Fut8 KO	carboxypeptidase D	LLNITDVYLLPSLNPDGFER			N6H7F0S0G0	LLNITDVYLLPSLNPDGFER-N6H7F0S0G0	4
Fut8 KO	carboxypeptidase D	LLNITDVYLLPSLNPDGFER			N6H7F0S0G0	LLNITDVYLLPSLNPDGFER-N6H7F0S0G0	4
Fut8 KO	carboxypeptidase D	LLNITDVYLLPSLNPDGFER			N4H5F0S2G0	LLNITDVYLLPSLNPDGFER-N4H5F0S2G0	1
Fut8 KO	carboxypeptidase D	LLNITDVYLLPSLNPDGFER			N6H5F0S0G0	LLNITDVYLLPSLNPDGFER-N6H5F0S0G0	1
Fut8 KO	carboxypeptidase D	LLNITDVYLLPSLNPDGFER			N2H9F0S0G0	LLNITDVYLLPSLNPDGFER-N2H9F0S0G0	1
Fut8 KO	carboxypeptidase D	LLNITDVYLLPSLNPDGFER			N4H5F2S1G0	LLNITDVYLLPSLNPDGFER-N4H5F2S1G0	4
Fut8 KO	carboxypeptidase D	LLNITDVYLLPSLNPDGFER			N4H5F2S1G0	LLNITDVYLLPSLNPDGFER-N4H5F2S1G0	4
Fut8 KO	carboxypeptidase D	GILNATLSVAEINHPVTTYK			N2H9F0S0G0	GILNATLSVAEINHPVTTYK-N2H9F0S0G0	1
Fut8 KO	carboxypeptidase D	HIWSLEISNKPNVSEPEEPK			N2H9F0S0G0	HIWSLEISNKPNVSEPEEPK-N2H9F0S0G0	5
Fut8 KO	carboxypeptidase D	HIWSLEISNKPNVSEPEEPK			N2H8F0S0G0	HIWSLEISNKPNVSEPEEPK-N2H8F0S0G0	1
Fut8 KO	carboxypeptidase D	GILNATLSVAEINHPVTTYK			N2H8F0S0G0	GILNATLSVAEINHPVTTYK-N2H8F0S0G0	1
Fut8 KO	carboxypeptidase D	HIWSLEISNKPNVSEPEEPK			N4H5F0S0G0	HIWSLEISNKPNVSEPEEPK-N4H5F0S0G0	4
Fut8 KO	carboxypeptidase D	GILNATLSVAEINHPVTTYK			N2H5F0S0G0	GILNATLSVAEINHPVTTYK-N2H5F0S0G0	1
Fut8 KO	carboxypeptidase D	HIWSLEISNKPNVSEPEEPK			N2H9F0S0G0	HIWSLEISNKPNVSEPEEPK-N2H9F0S0G0	5
Fut8 KO	carboxypeptidase D	LLNITDVYLLPSLNPDGFER			N4H5F2S0G0	LLNITDVYLLPSLNPDGFER-N4H5F2S0G0	1
Fut8 KO	carboxypeptidase D	DLDTDFTSNASQPETK			N4H5F2S0G0	DLDTDFTSNASQPETK-N4H5F2S0G0	4
Fut8 KO	carboxypeptidase D	DLDTDFTSNASQPETK			N4H5F2S0G0	DLDTDFTSNASQPETK-N4H5F2S0G0	4
Fut8 KO	carboxypeptidase D	DLDTDFTSNASQPETK			N2H8F0S0G0	DLDTDFTSNASQPETK-N2H8F0S0G0	2
Fut8 KO	carboxypeptidase D	GKDLDTDFTSNASQPETK			N4H5F2S1G0	GKDLDTDFTSNASQPETK-N4H5F2S1G0	2
Fut8 KO	carboxypeptidase D	GKDLDTDFTSNASQPETK			N4H5F0S1G0	GKDLDTDFTSNASQPETK-N4H5F0S1G0	1
Fut8 KO	carboxypeptidase D	GKDLDTDFTSNASQPETK			N2H10F0S0G0	GKDLDTDFTSNASQPETK-N2H10F0S0G0	1
Fut8 KO	carboxypeptidase D	GKDLDTDFTSNASQPETK			N4H5F1S0G0	GKDLDTDFTSNASQPETK-N4H5F1S0G0	2
Fut8 KO	carboxypeptidase D	DLDTDFTSNASQPETK			N4H5F2S0G0	DLDTDFTSNASQPETK-N4H5F2S0G0	4
Fut8 KO	carboxypeptidase D	GKDLDTDFTSNASQPETK			N4H5F2S0G0	GKDLDTDFTSNASQPETK-N4H5F2S0G0	1
Fut8 KO	carboxypeptidase D	GKDLDTDFTSNASQPETK			N4H5F0S0G0	GKDLDTDFTSNASQPETK-N4H5F0S0G0	1
Fut8 KO	carboxypeptidase D	DLDTDFTSNASQPETK			N4H5F1S0G0	DLDTDFTSNASQPETK-N4H5F1S0G0	1
Fut8 KO	carboxypeptidase D	GLVMNYPHITNLTTLGQSAEYR			N2H9F0S0G0	GLVMNYPHITNLTTLGQSAEYR-N2H9F0S0G0	1
Fut8 KO	carboxypeptidase D	GLVMNYPHITNLTTLGQSAEYR			N2H5F0S0G0	GLVMNYPHITNLTTLGQSAEYR-N2H5F0S0G0	1
Fut8 KO	carboxypeptidase D	LLNITDVYLLPSLNPDGFER			N2H8F0S0G0	LLNITDVYLLPSLNPDGFER-N2H8F0S0G0	1
Fut8 KO	carboxypeptidase D	SEGAIQVNFTLVR			N2H6F0S0G0	SEGAIQVNFTLVR-N2H6F0S0G0	1
Fut8 KO	carboxypeptidase D	SEGAIQVNFTLVR			N2H5F0S0G0	SEGAIQVNFTLVR-N2H5F0S0G0	1
Fut8 KO	carboxypeptidase D	HIWSLEISNKPNVSEPEEPK			N5H6F4S0G0	HIWSLEISNKPNVSEPEEPK-N5H6F4S0G0	1
Fut8 KO	carboxypeptidase D	GILNATLSVAEINHPVTTYK			N4H5F0S1G0	GILNATLSVAEINHPVTTYK-N4H5F0S1G0	2
Fut8 KO	carboxypeptidase D	GILNATLSVAEINHPVTTYK			N4H5F0S1G0	GILNATLSVAEINHPVTTYK-N4H5F0S1G0	2
Fut8 KO	carboxypeptidase D	GILNATLSVAEINHPVTTYK			N4H5F2S0G0	GILNATLSVAEINHPVTTYK-N4H5F2S0G0	1
Fut8 KO	carboxypeptidase D	HIWSLEISNKPNVSEPEEPK			N4H5F1S1G0	HIWSLEISNKPNVSEPEEPK-N4H5F1S1G0	1
Fut8 KO	carboxypeptidase D	HIWSLEISNKPNVSEPEEPK			N4H5F2S0G0	HIWSLEISNKPNVSEPEEPK-N4H5F2S0G0	6
Fut8 KO	carboxypeptidase D	HIWSLEISNKPNVSEPEEPK			N4H5F2S0G0	HIWSLEISNKPNVSEPEEPK-N4H5F2S0G0	6
Fut8 KO	carboxypeptidase D	HIWSLEISNKPNVSEPEEPK			N4H5F2S0G0	HIWSLEISNKPNVSEPEEPK-N4H5F2S0G0	6
Fut8 KO	carboxypeptidase D	HIWSLEISNKPNVSEPEEPK			N4H5F2S0G0	HIWSLEISNKPNVSEPEEPK-N4H5F2S0G0	6
Fut8 KO	carboxypeptidase D	HIWSLEISNKPNVSEPEEPK			N4H5F2S0G0	HIWSLEISNKPNVSEPEEPK-N4H5F2S0G0	6
Fut8 KO	carboxypeptidase D	LLNITDVYLLPSLNPDGFER			N6H7F0S0G0	LLNITDVYLLPSLNPDGFER-N6H7F0S0G0	4
Fut8 KO	carboxypeptidase D	HIWSLEISNKPNVSEPEEPK			N2H9F0S0G0	HIWSLEISNKPNVSEPEEPK-N2H9F0S0G0	5
Fut8 KO	carboxypeptidase D	LLNITDVYLLPSLNPDGFER			N6H7F0S0G0	LLNITDVYLLPSLNPDGFER-N6H7F0S0G0	4
Fut8 KO	carboxypeptidase D	HIWSLEISNKPNVSEPEEPK			N4H5F0S0G0	HIWSLEISNKPNVSEPEEPK-N4H5F0S0G0	4
Fut8 KO	cartilage-associated protein	WGLSDEHFQPRPEAVQFVNVTMLQK			N2H9F0S0G0	WGLSDEHFQPRPEAVQFVNVTMLQK-N2H9F0S0G0	8
Fut8 KO	cartilage-associated protein	WGLSDEHFQPRPEAVQFVNVTMLQK			N2H9F0S0G0	WGLSDEHFQPRPEAVQFVNVTMLQK-N2H9F0S0G0	8
Fut8 KO	cartilage-associated protein	WGLSDEHFQPRPEAVQFVNVTMLQK			N2H9F0S0G0	WGLSDEHFQPRPEAVQFVNVTMLQK-N2H9F0S0G0	8
Fut8 KO	cartilage-associated protein	WGLSDEHFQPRPEAVQFVNVTMLQK			N2H8F0S0G0	WGLSDEHFQPRPEAVQFVNVTMLQK-N2H8F0S0G0	9
Fut8 KO	cartilage-associated protein	WGLSDEHFQPRPEAVQFVNVTMLQK			N2H6F0S0G0	WGLSDEHFQPRPEAVQFVNVTMLQK-N2H6F0S0G0	4
Fut8 KO	cartilage-associated protein	WGLSDEHFQPRPEAVQFVNVTMLQK			N2H9F0S0G0	WGLSDEHFQPRPEAVQFVNVTMLQK-N2H9F0S0G0	8
Fut8 KO	cartilage-associated protein	WGLSDEHFQPRPEAVQFVNVTMLQK			N2H8F0S0G0	WGLSDEHFQPRPEAVQFVNVTMLQK-N2H8F0S0G0	9
Fut8 KO	cartilage-associated protein	WGLSDEHFQPRPEAVQFVNVTMLQK			N2H9F0S0G0	WGLSDEHFQPRPEAVQFVNVTMLQK-N2H9F0S0G0	8
Fut8 KO	cartilage-associated protein	WGLSDEHFQPRPEAVQFVNVTMLQK			N2H7F0S0G0	WGLSDEHFQPRPEAVQFVNVTMLQK-N2H7F0S0G0	2
Fut8 KO	cartilage-associated protein	WGLSDEHFQPRPEAVQFVNVTMLQK			N2H8F0S0G0	WGLSDEHFQPRPEAVQFVNVTMLQK-N2H8F0S0G0	9
Fut8 KO	cartilage-associated protein	WGLSDEHFQPRPEAVQFVNVTMLQK			N2H8F0S0G0	WGLSDEHFQPRPEAVQFVNVTMLQK-N2H8F0S0G0	9
Fut8 KO	cartilage-associated protein	WGLSDEHFQPRPEAVQFVNVTMLQK			N2H8F0S0G0	WGLSDEHFQPRPEAVQFVNVTMLQK-N2H8F0S0G0	9
Fut8 KO	cartilage-associated protein	DKWGLSDEHFQPRPEAVQFVNVTMLQK			N2H8F0S0G0	DKWGLSDEHFQPRPEAVQFVNVTMLQK-N2H8F0S0G0	23
Fut8 KO	cartilage-associated protein	DKWGLSDEHFQPRPEAVQFVNVTMLQK			N2H9F0S0G0	DKWGLSDEHFQPRPEAVQFVNVTMLQK-N2H9F0S0G0	10
Fut8 KO	cartilage-associated protein	DKWGLSDEHFQPRPEAVQFVNVTMLQK			N2H8F0S0G0	DKWGLSDEHFQPRPEAVQFVNVTMLQK-N2H8F0S0G0	23
Fut8 KO	cartilage-associated protein	DKWGLSDEHFQPRPEAVQFVNVTMLQK			N2H8F0S0G0	DKWGLSDEHFQPRPEAVQFVNVTMLQK-N2H8F0S0G0	23
Fut8 KO	cartilage-associated protein	DKWGLSDEHFQPRPEAVQFVNVTMLQK			N2H8F0S0G0	DKWGLSDEHFQPRPEAVQFVNVTMLQK-N2H8F0S0G0	23
Fut8 KO	cartilage-associated protein	DKWGLSDEHFQPRPEAVQFVNVTMLQK			N2H6F0S0G0	DKWGLSDEHFQPRPEAVQFVNVTMLQK-N2H6F0S0G0	7
Fut8 KO	cartilage-associated protein	DKWGLSDEHFQPRPEAVQFVNVTMLQK			N2H9F0S0G0	DKWGLSDEHFQPRPEAVQFVNVTMLQK-N2H9F0S0G0	10
Fut8 KO	cartilage-associated protein	DKWGLSDEHFQPRPEAVQFVNVTMLQK			N2H8F0S0G0	DKWGLSDEHFQPRPEAVQFVNVTMLQK-N2H8F0S0G0	23
Fut8 KO	cartilage-associated protein	DKWGLSDEHFQPRPEAVQFVNVTMLQK			N2H9F0S0G0	DKWGLSDEHFQPRPEAVQFVNVTMLQK-N2H9F0S0G0	10
Fut8 KO	cartilage-associated protein	DKWGLSDEHFQPRPEAVQFVNVTMLQK			N2H8F0S0G0	DKWGLSDEHFQPRPEAVQFVNVTMLQK-N2H8F0S0G0	23
Fut8 KO	cartilage-associated protein	DKWGLSDEHFQPRPEAVQFVNVTMLQK			N2H8F0S0G0	DKWGLSDEHFQPRPEAVQFVNVTMLQK-N2H8F0S0G0	23
Fut8 KO	cartilage-associated protein	DKWGLSDEHFQPRPEAVQFVNVTMLQK			N2H6F0S0G0	DKWGLSDEHFQPRPEAVQFVNVTMLQK-N2H6F0S0G0	7
Fut8 KO	cartilage-associated protein	DKWGLSDEHFQPRPEAVQFVNVTMLQK			N2H9F0S0G0	DKWGLSDEHFQPRPEAVQFVNVTMLQK-N2H9F0S0G0	10
Fut8 KO	cartilage-associated protein	DKWGLSDEHFQPRPEAVQFVNVTMLQK			N2H8F0S0G0	DKWGLSDEHFQPRPEAVQFVNVTMLQK-N2H8F0S0G0	23
Fut8 KO	cartilage-associated protein	DKWGLSDEHFQPRPEAVQFVNVTMLQK			N2H6F0S0G0	DKWGLSDEHFQPRPEAVQFVNVTMLQK-N2H6F0S0G0	7
Fut8 KO	cartilage-associated protein	DKWGLSDEHFQPRPEAVQFVNVTMLQK			N2H7F0S0G0	DKWGLSDEHFQPRPEAVQFVNVTMLQK-N2H7F0S0G0	4
Fut8 KO	cartilage-associated protein	DKWGLSDEHFQPRPEAVQFVNVTMLQK			N2H8F0S0G0	DKWGLSDEHFQPRPEAVQFVNVTMLQK-N2H8F0S0G0	23
Fut8 KO	cartilage-associated protein	DKWGLSDEHFQPRPEAVQFVNVTMLQK			N2H9F0S0G0	DKWGLSDEHFQPRPEAVQFVNVTMLQK-N2H9F0S0G0	10
Fut8 KO	cartilage-associated protein	DKWGLSDEHFQPRPEAVQFVNVTMLQK			N2H8F0S0G0	DKWGLSDEHFQPRPEAVQFVNVTMLQK-N2H8F0S0G0	23
Fut8 KO	cartilage-associated protein	DKWGLSDEHFQPRPEAVQFVNVTMLQK			N2H8F0S0G0	DKWGLSDEHFQPRPEAVQFVNVTMLQK-N2H8F0S0G0	23
Fut8 KO	cartilage-associated protein	DKWGLSDEHFQPRPEAVQFVNVTMLQK			N2H8F0S0G0	DKWGLSDEHFQPRPEAVQFVNVTMLQK-N2H8F0S0G0	23
Fut8 KO	cartilage-associated protein	DKWGLSDEHFQPRPEAVQFVNVTMLQK			N2H9F0S0G0	DKWGLSDEHFQPRPEAVQFVNVTMLQK-N2H9F0S0G0	10
Fut8 KO	cartilage-associated protein	DKWGLSDEHFQPRPEAVQFVNVTMLQK			N2H9F0S0G0	DKWGLSDEHFQPRPEAVQFVNVTMLQK-N2H9F0S0G0	10
Fut8 KO	cartilage-associated protein	DKWGLSDEHFQPRPEAVQFVNVTMLQK			N2H8F0S0G0	DKWGLSDEHFQPRPEAVQFVNVTMLQK-N2H8F0S0G0	23
Fut8 KO	cartilage-associated protein	DKWGLSDEHFQPRPEAVQFVNVTMLQK			N2H8F0S0G0	DKWGLSDEHFQPRPEAVQFVNVTMLQK-N2H8F0S0G0	23
Fut8 KO	cartilage-associated protein	DKWGLSDEHFQPRPEAVQFVNVTMLQK			N2H9F0S0G0	DKWGLSDEHFQPRPEAVQFVNVTMLQK-N2H9F0S0G0	10
Fut8 KO	cartilage-associated protein	DKWGLSDEHFQPRPEAVQFVNVTMLQK			N2H8F0S0G0	DKWGLSDEHFQPRPEAVQFVNVTMLQK-N2H8F0S0G0	23
Fut8 KO	cartilage-associated protein	DKWGLSDEHFQPRPEAVQFVNVTMLQK			N2H8F0S0G0	DKWGLSDEHFQPRPEAVQFVNVTMLQK-N2H8F0S0G0	23
Fut8 KO	cartilage-associated protein	DKWGLSDEHFQPRPEAVQFVNVTMLQK			N2H8F0S0G0	DKWGLSDEHFQPRPEAVQFVNVTMLQK-N2H8F0S0G0	23
Fut8 KO	cartilage-associated protein	DKWGLSDEHFQPRPEAVQFVNVTMLQK			N2H7F0S0G0	DKWGLSDEHFQPRPEAVQFVNVTMLQK-N2H7F0S0G0	4
Fut8 KO	cartilage-associated protein	DKWGLSDEHFQPRPEAVQFVNVTMLQK			N2H9F0S0G0	DKWGLSDEHFQPRPEAVQFVNVTMLQK-N2H9F0S0G0	10
Fut8 KO	cartilage-associated protein	DKWGLSDEHFQPRPEAVQFVNVTMLQK			N2H8F0S0G0	DKWGLSDEHFQPRPEAVQFVNVTMLQK-N2H8F0S0G0	23
Fut8 KO	cartilage-associated protein	DKWGLSDEHFQPRPEAVQFVNVTMLQK			N2H8F0S0G0	DKWGLSDEHFQPRPEAVQFVNVTMLQK-N2H8F0S0G0	23
Fut8 KO	cartilage-associated protein	DKWGLSDEHFQPRPEAVQFVNVTMLQK			N2H6F0S0G0	DKWGLSDEHFQPRPEAVQFVNVTMLQK-N2H6F0S0G0	7
Fut8 KO	cartilage-associated protein	DKWGLSDEHFQPRPEAVQFVNVTMLQK			N2H6F0S0G0	DKWGLSDEHFQPRPEAVQFVNVTMLQK-N2H6F0S0G0	7
Fut8 KO	cartilage-associated protein	DKWGLSDEHFQPRPEAVQFVNVTMLQK			N2H7F0S0G0	DKWGLSDEHFQPRPEAVQFVNVTMLQK-N2H7F0S0G0	4
Fut8 KO	cartilage-associated protein	DKWGLSDEHFQPRPEAVQFVNVTMLQK			N2H6F0S0G0	DKWGLSDEHFQPRPEAVQFVNVTMLQK-N2H6F0S0G0	7
Fut8 KO	cartilage-associated protein	WGLSDEHFQPRPEAVQFVNVTMLQK			N2H8F0S0G0	WGLSDEHFQPRPEAVQFVNVTMLQK-N2H8F0S0G0	9
Fut8 KO	cartilage-associated protein	WGLSDEHFQPRPEAVQFVNVTMLQK			N2H8F0S0G0	WGLSDEHFQPRPEAVQFVNVTMLQK-N2H8F0S0G0	9
Fut8 KO	cartilage-associated protein	WGLSDEHFQPRPEAVQFVNVTMLQK			N2H9F0S0G0	WGLSDEHFQPRPEAVQFVNVTMLQK-N2H9F0S0G0	8
Fut8 KO	cartilage-associated protein	WGLSDEHFQPRPEAVQFVNVTMLQK			N2H8F0S0G0	WGLSDEHFQPRPEAVQFVNVTMLQK-N2H8F0S0G0	9
Fut8 KO	cartilage-associated protein	WGLSDEHFQPRPEAVQFVNVTMLQK			N2H6F0S0G0	WGLSDEHFQPRPEAVQFVNVTMLQK-N2H6F0S0G0	4
Fut8 KO	cartilage-associated protein	WGLSDEHFQPRPEAVQFVNVTMLQK			N2H7F0S0G0	WGLSDEHFQPRPEAVQFVNVTMLQK-N2H7F0S0G0	2
Fut8 KO	cartilage-associated protein	WGLSDEHFQPRPEAVQFVNVTMLQK			N2H9F0S0G0	WGLSDEHFQPRPEAVQFVNVTMLQK-N2H9F0S0G0	8
Fut8 KO	cartilage-associated protein	WGLSDEHFQPRPEAVQFVNVTMLQK			N2H6F0S0G0	WGLSDEHFQPRPEAVQFVNVTMLQK-N2H6F0S0G0	4
Fut8 KO	cartilage-associated protein	DKWGLSDEHFQPRPEAVQFVNVTMLQK			N2H6F0S0G0	DKWGLSDEHFQPRPEAVQFVNVTMLQK-N2H6F0S0G0	7
Fut8 KO	cartilage-associated protein	WGLSDEHFQPRPEAVQFVNVTMLQK			N2H9F0S0G0	WGLSDEHFQPRPEAVQFVNVTMLQK-N2H9F0S0G0	8
Fut8 KO	cartilage-associated protein	WGLSDEHFQPRPEAVQFVNVTMLQK			N2H8F0S0G0	WGLSDEHFQPRPEAVQFVNVTMLQK-N2H8F0S0G0	9
Fut8 KO	cartilage-associated protein	DKWGLSDEHFQPRPEAVQFVNVTMLQK			N2H7F0S0G0	DKWGLSDEHFQPRPEAVQFVNVTMLQK-N2H7F0S0G0	4
Fut8 KO	cartilage-associated protein	DKWGLSDEHFQPRPEAVQFVNVTMLQK			N2H8F0S0G0	DKWGLSDEHFQPRPEAVQFVNVTMLQK-N2H8F0S0G0	23
Fut8 KO	cartilage-associated protein	DKWGLSDEHFQPRPEAVQFVNVTMLQK			N2H9F0S0G0	DKWGLSDEHFQPRPEAVQFVNVTMLQK-N2H9F0S0G0	10
Fut8 KO	cartilage-associated protein	WGLSDEHFQPRPEAVQFVNVTMLQK			N2H6F0S0G0	WGLSDEHFQPRPEAVQFVNVTMLQK-N2H6F0S0G0	4
Fut8 KO	cartilage-associated protein	DKWGLSDEHFQPRPEAVQFVNVTMLQK			N2H8F0S0G0	DKWGLSDEHFQPRPEAVQFVNVTMLQK-N2H8F0S0G0	23
Fut8 KO	cartilage-associated protein	DKWGLSDEHFQPRPEAVQFVNVTMLQK			N2H8F0S0G0	DKWGLSDEHFQPRPEAVQFVNVTMLQK-N2H8F0S0G0	23
Fut8 KO	cartilage-associated protein	DKWGLSDEHFQPRPEAVQFVNVTMLQK			N2H8F0S0G0	DKWGLSDEHFQPRPEAVQFVNVTMLQK-N2H8F0S0G0	23
Fut8 KO	cathepsin D	YYEGELSYLNVTR			N2H5F0S0G0	YYEGELSYLNVTR-N2H5F0S0G0	4
Fut8 KO	cathepsin D	YYEGELSYLNVTR			N2H4F0S0G0	YYEGELSYLNVTR-N2H4F0S0G0	8
Fut8 KO	cathepsin D	YYEGELSYLNVTR			N2H3F0S0G0	YYEGELSYLNVTR-N2H3F0S0G0	11
Fut8 KO	cathepsin D	YYEGELSYLNVTR			N2H3F0S0G0	YYEGELSYLNVTR-N2H3F0S0G0	11
Fut8 KO	cathepsin D	YYEGELSYLNVTR			N2H3F0S0G0	YYEGELSYLNVTR-N2H3F0S0G0	11
Fut8 KO	cathepsin D	YYEGELSYLNVTR			N3H3F0S0G0	YYEGELSYLNVTR-N3H3F0S0G0	1
Fut8 KO	cathepsin D	YYEGELSYLNVTR			N2H4F0S0G0	YYEGELSYLNVTR-N2H4F0S0G0	8
Fut8 KO	cathepsin D	YYEGELSYLNVTR			N2H3F0S0G0	YYEGELSYLNVTR-N2H3F0S0G0	11
Fut8 KO	cathepsin D	YYEGELSYLNVTR			N2H3F0S0G0	YYEGELSYLNVTR-N2H3F0S0G0	11
Fut8 KO	cathepsin D	YYEGELSYLNVTR			N2H7F0S0G0	YYEGELSYLNVTR-N2H7F0S0G0	2
Fut8 KO	cathepsin D	YYEGELSYLNVTR			N2H8F0S0G0	YYEGELSYLNVTR-N2H8F0S0G0	4
Fut8 KO	cathepsin D	YYEGELSYLNVTR			N2H6F0S0G0	YYEGELSYLNVTR-N2H6F0S0G0	7
Fut8 KO	cathepsin D	YYEGELSYLNVTR			N2H6F0S0G0	YYEGELSYLNVTR-N2H6F0S0G0	7
Fut8 KO	cathepsin D	YYEGELSYLNVTR			N2H6F0S0G0	YYEGELSYLNVTR-N2H6F0S0G0	7
Fut8 KO	cathepsin D	YYEGELSYLNVTR			N2H4F0S0G0	YYEGELSYLNVTR-N2H4F0S0G0	8
Fut8 KO	cathepsin D	YYEGELSYLNVTR			N2H3F0S0G0	YYEGELSYLNVTR-N2H3F0S0G0	11
Fut8 KO	cathepsin D	NGTSFDIHYGSGSLSGYLSQDTVSVPCK			N2H3F0S0G0	NGTSFDIHYGSGSLSGYLSQDTVSVPCK-N2H3F0S0G0	60
Fut8 KO	cathepsin D	NGTSFDIHYGSGSLSGYLSQDTVSVPCK			N2H3F0S0G0	NGTSFDIHYGSGSLSGYLSQDTVSVPCK-N2H3F0S0G0	60
Fut8 KO	cathepsin D	NGTSFDIHYGSGSLSGYLSQDTVSVPCK			N6H5F0S0G0	NGTSFDIHYGSGSLSGYLSQDTVSVPCK-N6H5F0S0G0	5
Fut8 KO	cathepsin D	NGTSFDIHYGSGSLSGYLSQDTVSVPCK			N4H5F0S0G0	NGTSFDIHYGSGSLSGYLSQDTVSVPCK-N4H5F0S0G0	7
Fut8 KO	cathepsin D	NGTSFDIHYGSGSLSGYLSQDTVSVPCK			N2H6F0S0G0	NGTSFDIHYGSGSLSGYLSQDTVSVPCK-N2H6F0S0G0	30
Fut8 KO	cathepsin D	NGTSFDIHYGSGSLSGYLSQDTVSVPCK			N2H5F0S0G0	NGTSFDIHYGSGSLSGYLSQDTVSVPCK-N2H5F0S0G0	33
Fut8 KO	cathepsin D	NGTSFDIHYGSGSLSGYLSQDTVSVPCK			N2H5F0S0G0	NGTSFDIHYGSGSLSGYLSQDTVSVPCK-N2H5F0S0G0	33
Fut8 KO	cathepsin D	NGTSFDIHYGSGSLSGYLSQDTVSVPCK			N2H3F0S0G0	NGTSFDIHYGSGSLSGYLSQDTVSVPCK-N2H3F0S0G0	60
Fut8 KO	cathepsin D	NGTSFDIHYGSGSLSGYLSQDTVSVPCK			N2H6F0S0G0	NGTSFDIHYGSGSLSGYLSQDTVSVPCK-N2H6F0S0G0	30
Fut8 KO	cathepsin D	NGTSFDIHYGSGSLSGYLSQDTVSVPCK			N2H3F0S0G0	NGTSFDIHYGSGSLSGYLSQDTVSVPCK-N2H3F0S0G0	60
Fut8 KO	cathepsin D	NGTSFDIHYGSGSLSGYLSQDTVSVPCK			N2H4F0S0G0	NGTSFDIHYGSGSLSGYLSQDTVSVPCK-N2H4F0S0G0	9
Fut8 KO	cathepsin D	NGTSFDIHYGSGSLSGYLSQDTVSVPCK			N2H6F0S0G0	NGTSFDIHYGSGSLSGYLSQDTVSVPCK-N2H6F0S0G0	30
Fut8 KO	cathepsin D	NGTSFDIHYGSGSLSGYLSQDTVSVPCK			N2H3F0S0G0	NGTSFDIHYGSGSLSGYLSQDTVSVPCK-N2H3F0S0G0	60
Fut8 KO	cathepsin D	NGTSFDIHYGSGSLSGYLSQDTVSVPCK			N2H9F0S0G0	NGTSFDIHYGSGSLSGYLSQDTVSVPCK-N2H9F0S0G0	9
Fut8 KO	cathepsin D	NGTSFDIHYGSGSLSGYLSQDTVSVPCK			N2H7F0S0G0	NGTSFDIHYGSGSLSGYLSQDTVSVPCK-N2H7F0S0G0	7
Fut8 KO	cathepsin D	NGTSFDIHYGSGSLSGYLSQDTVSVPCK			N4H5F0S0G0	NGTSFDIHYGSGSLSGYLSQDTVSVPCK-N4H5F0S0G0	7
Fut8 KO	cathepsin D	NGTSFDIHYGSGSLSGYLSQDTVSVPCK			N2H5F0S0G0	NGTSFDIHYGSGSLSGYLSQDTVSVPCK-N2H5F0S0G0	33
Fut8 KO	cathepsin D	NGTSFDIHYGSGSLSGYLSQDTVSVPCK			N2H8F0S0G0	NGTSFDIHYGSGSLSGYLSQDTVSVPCK-N2H8F0S0G0	4
Fut8 KO	cathepsin D	NGTSFDIHYGSGSLSGYLSQDTVSVPCK			N2H9F0S0G0	NGTSFDIHYGSGSLSGYLSQDTVSVPCK-N2H9F0S0G0	9
Fut8 KO	cathepsin D	NGTSFDIHYGSGSLSGYLSQDTVSVPCK			N2H3F0S0G0	NGTSFDIHYGSGSLSGYLSQDTVSVPCK-N2H3F0S0G0	60
Fut8 KO	cathepsin D	NGTSFDIHYGSGSLSGYLSQDTVSVPCK			N2H4F0S0G0	NGTSFDIHYGSGSLSGYLSQDTVSVPCK-N2H4F0S0G0	9
Fut8 KO	cathepsin D	NGTSFDIHYGSGSLSGYLSQDTVSVPCK			N2H3F0S0G0	NGTSFDIHYGSGSLSGYLSQDTVSVPCK-N2H3F0S0G0	60
Fut8 KO	cathepsin D	NGTSFDIHYGSGSLSGYLSQDTVSVPCK			N2H3F0S0G0	NGTSFDIHYGSGSLSGYLSQDTVSVPCK-N2H3F0S0G0	60
Fut8 KO	cathepsin D	NGTSFDIHYGSGSLSGYLSQDTVSVPCK			N2H3F0S0G0	NGTSFDIHYGSGSLSGYLSQDTVSVPCK-N2H3F0S0G0	60
Fut8 KO	cathepsin D	NGTSFDIHYGSGSLSGYLSQDTVSVPCK			N2H5F0S0G0	NGTSFDIHYGSGSLSGYLSQDTVSVPCK-N2H5F0S0G0	33
Fut8 KO	cathepsin D	NGTSFDIHYGSGSLSGYLSQDTVSVPCK			N2H9F0S0G0	NGTSFDIHYGSGSLSGYLSQDTVSVPCK-N2H9F0S0G0	9
Fut8 KO	cathepsin D	NGTSFDIHYGSGSLSGYLSQDTVSVPCK			N2H6F0S0G0	NGTSFDIHYGSGSLSGYLSQDTVSVPCK-N2H6F0S0G0	30
Fut8 KO	cathepsin D	NGTSFDIHYGSGSLSGYLSQDTVSVPCK			N2H3F0S0G0	NGTSFDIHYGSGSLSGYLSQDTVSVPCK-N2H3F0S0G0	60
Fut8 KO	cathepsin D	NGTSFDIHYGSGSLSGYLSQDTVSVPCK			N2H6F0S0G0	NGTSFDIHYGSGSLSGYLSQDTVSVPCK-N2H6F0S0G0	30
Fut8 KO	cathepsin D	NGTSFDIHYGSGSLSGYLSQDTVSVPCK			N2H5F0S0G0	NGTSFDIHYGSGSLSGYLSQDTVSVPCK-N2H5F0S0G0	33
Fut8 KO	cathepsin D	NGTSFDIHYGSGSLSGYLSQDTVSVPCK			N2H3F0S0G0	NGTSFDIHYGSGSLSGYLSQDTVSVPCK-N2H3F0S0G0	60
Fut8 KO	cathepsin D	NGTSFDIHYGSGSLSGYLSQDTVSVPCK			N2H5F0S0G0	NGTSFDIHYGSGSLSGYLSQDTVSVPCK-N2H5F0S0G0	33
Fut8 KO	cathepsin D	NGTSFDIHYGSGSLSGYLSQDTVSVPCK			N2H3F0S0G0	NGTSFDIHYGSGSLSGYLSQDTVSVPCK-N2H3F0S0G0	60
Fut8 KO	cathepsin D	NGTSFDIHYGSGSLSGYLSQDTVSVPCK			N2H3F0S0G0	NGTSFDIHYGSGSLSGYLSQDTVSVPCK-N2H3F0S0G0	60
Fut8 KO	cathepsin D	NGTSFDIHYGSGSLSGYLSQDTVSVPCK			N2H5F0S0G0	NGTSFDIHYGSGSLSGYLSQDTVSVPCK-N2H5F0S0G0	33
Fut8 KO	cathepsin D	NGTSFDIHYGSGSLSGYLSQDTVSVPCK			N2H3F0S0G0	NGTSFDIHYGSGSLSGYLSQDTVSVPCK-N2H3F0S0G0	60
Fut8 KO	cathepsin D	NGTSFDIHYGSGSLSGYLSQDTVSVPCK			N2H6F0S0G0	NGTSFDIHYGSGSLSGYLSQDTVSVPCK-N2H6F0S0G0	30
Fut8 KO	cathepsin D	NGTSFDIHYGSGSLSGYLSQDTVSVPCK			N2H5F0S0G0	NGTSFDIHYGSGSLSGYLSQDTVSVPCK-N2H5F0S0G0	33
Fut8 KO	cathepsin D	NGTSFDIHYGSGSLSGYLSQDTVSVPCK			N2H3F0S0G0	NGTSFDIHYGSGSLSGYLSQDTVSVPCK-N2H3F0S0G0	60
Fut8 KO	cathepsin D	NGTSFDIHYGSGSLSGYLSQDTVSVPCK			N2H5F0S0G0	NGTSFDIHYGSGSLSGYLSQDTVSVPCK-N2H5F0S0G0	33
Fut8 KO	cathepsin D	NGTSFDIHYGSGSLSGYLSQDTVSVPCK			N2H6F0S0G0	NGTSFDIHYGSGSLSGYLSQDTVSVPCK-N2H6F0S0G0	30
Fut8 KO	cathepsin D	NGTSFDIHYGSGSLSGYLSQDTVSVPCK			N2H3F0S0G0	NGTSFDIHYGSGSLSGYLSQDTVSVPCK-N2H3F0S0G0	60
Fut8 KO	cathepsin D	NGTSFDIHYGSGSLSGYLSQDTVSVPCK			N2H6F0S0G0	NGTSFDIHYGSGSLSGYLSQDTVSVPCK-N2H6F0S0G0	30
Fut8 KO	cathepsin D	NGTSFDIHYGSGSLSGYLSQDTVSVPCK			N2H3F0S0G0	NGTSFDIHYGSGSLSGYLSQDTVSVPCK-N2H3F0S0G0	60
Fut8 KO	cathepsin D	NGTSFDIHYGSGSLSGYLSQDTVSVPCK			N2H4F0S0G0	NGTSFDIHYGSGSLSGYLSQDTVSVPCK-N2H4F0S0G0	9
Fut8 KO	cathepsin D	NGTSFDIHYGSGSLSGYLSQDTVSVPCK			N2H3F0S0G0	NGTSFDIHYGSGSLSGYLSQDTVSVPCK-N2H3F0S0G0	60
Fut8 KO	cathepsin D	NGTSFDIHYGSGSLSGYLSQDTVSVPCK			N2H3F0S0G0	NGTSFDIHYGSGSLSGYLSQDTVSVPCK-N2H3F0S0G0	60
Fut8 KO	cathepsin D	NGTSFDIHYGSGSLSGYLSQDTVSVPCK			N2H6F0S0G0	NGTSFDIHYGSGSLSGYLSQDTVSVPCK-N2H6F0S0G0	30
Fut8 KO	cathepsin D	NGTSFDIHYGSGSLSGYLSQDTVSVPCK			N2H7F0S0G0	NGTSFDIHYGSGSLSGYLSQDTVSVPCK-N2H7F0S0G0	7
Fut8 KO	cathepsin D	NGTSFDIHYGSGSLSGYLSQDTVSVPCK			N2H3F0S0G0	NGTSFDIHYGSGSLSGYLSQDTVSVPCK-N2H3F0S0G0	60
Fut8 KO	cathepsin D	NGTSFDIHYGSGSLSGYLSQDTVSVPCK			N2H5F0S0G0	NGTSFDIHYGSGSLSGYLSQDTVSVPCK-N2H5F0S0G0	33
Fut8 KO	cathepsin D	NGTSFDIHYGSGSLSGYLSQDTVSVPCK			N2H9F0S0G0	NGTSFDIHYGSGSLSGYLSQDTVSVPCK-N2H9F0S0G0	9
Fut8 KO	cathepsin D	NGTSFDIHYGSGSLSGYLSQDTVSVPCK			N2H8F0S0G0	NGTSFDIHYGSGSLSGYLSQDTVSVPCK-N2H8F0S0G0	4
Fut8 KO	cathepsin D	NGTSFDIHYGSGSLSGYLSQDTVSVPCK			N2H3F0S0G0	NGTSFDIHYGSGSLSGYLSQDTVSVPCK-N2H3F0S0G0	60
Fut8 KO	cathepsin D	NGTSFDIHYGSGSLSGYLSQDTVSVPCK			N2H5F0S0G0	NGTSFDIHYGSGSLSGYLSQDTVSVPCK-N2H5F0S0G0	33
Fut8 KO	cathepsin D	NGTSFDIHYGSGSLSGYLSQDTVSVPCK			N2H6F0S0G0	NGTSFDIHYGSGSLSGYLSQDTVSVPCK-N2H6F0S0G0	30
Fut8 KO	cathepsin D	NGTSFDIHYGSGSLSGYLSQDTVSVPCK			N4H5F0S0G0	NGTSFDIHYGSGSLSGYLSQDTVSVPCK-N4H5F0S0G0	7
Fut8 KO	cathepsin D	NGTSFDIHYGSGSLSGYLSQDTVSVPCK			N2H7F0S0G0	NGTSFDIHYGSGSLSGYLSQDTVSVPCK-N2H7F0S0G0	7
Fut8 KO	cathepsin D	NGTSFDIHYGSGSLSGYLSQDTVSVPCK			N2H6F0S0G0	NGTSFDIHYGSGSLSGYLSQDTVSVPCK-N2H6F0S0G0	30
Fut8 KO	cathepsin D	NGTSFDIHYGSGSLSGYLSQDTVSVPCK			N6H5F0S0G0	NGTSFDIHYGSGSLSGYLSQDTVSVPCK-N6H5F0S0G0	5
Fut8 KO	cathepsin D	NGTSFDIHYGSGSLSGYLSQDTVSVPCK			N4H5F2S0G0	NGTSFDIHYGSGSLSGYLSQDTVSVPCK-N4H5F2S0G0	3
Fut8 KO	cathepsin D	NGTSFDIHYGSGSLSGYLSQDTVSVPCK			N2H3F0S0G0	NGTSFDIHYGSGSLSGYLSQDTVSVPCK-N2H3F0S0G0	60
Fut8 KO	cathepsin D	NGTSFDIHYGSGSLSGYLSQDTVSVPCK			N2H4F0S0G0	NGTSFDIHYGSGSLSGYLSQDTVSVPCK-N2H4F0S0G0	9
Fut8 KO	cathepsin D	NGTSFDIHYGSGSLSGYLSQDTVSVPCK			N2H9F0S0G0	NGTSFDIHYGSGSLSGYLSQDTVSVPCK-N2H9F0S0G0	9
Fut8 KO	cathepsin D	NGTSFDIHYGSGSLSGYLSQDTVSVPCK			N4H5F2S0G0	NGTSFDIHYGSGSLSGYLSQDTVSVPCK-N4H5F2S0G0	3
Fut8 KO	cathepsin D	YYEGELSYLNVTR			N2H3F0S0G0	YYEGELSYLNVTR-N2H3F0S0G0	11
Fut8 KO	cathepsin D	YYEGELSYLNVTR			N2H4F0S0G0	YYEGELSYLNVTR-N2H4F0S0G0	8
Fut8 KO	cathepsin D	YYEGELSYLNVTR			N2H5F0S0G0	YYEGELSYLNVTR-N2H5F0S0G0	4
Fut8 KO	cathepsin D	YYEGELSYLNVTR			N2H4F0S0G0	YYEGELSYLNVTR-N2H4F0S0G0	8
Fut8 KO	cathepsin D	NGTSFDIHYGSGSLSGYLSQDTVSVPCK			N2H6F0S0G0	NGTSFDIHYGSGSLSGYLSQDTVSVPCK-N2H6F0S0G0	30
Fut8 KO	cathepsin D	YYEGELSYLNVTR			N2H6F0S0G0	YYEGELSYLNVTR-N2H6F0S0G0	7
Fut8 KO	cathepsin D	YYEGELSYLNVTR			N2H3F0S0G0	YYEGELSYLNVTR-N2H3F0S0G0	11
Fut8 KO	cathepsin D	YYEGELSYLNVTR			N2H4F0S0G0	YYEGELSYLNVTR-N2H4F0S0G0	8
Fut8 KO	cathepsin D	YYEGELSYLNVTR			N2H3F1S0G0	YYEGELSYLNVTR-N2H3F1S0G0	1
Fut8 KO	cathepsin D	YYEGELSYLNVTR			N2H3F0S0G0	YYEGELSYLNVTR-N2H3F0S0G0	11
Fut8 KO	cathepsin D	YYEGELSYLNVTR			N2H5F0S0G0	YYEGELSYLNVTR-N2H5F0S0G0	4
Fut8 KO	cathepsin D	NGTSFDIHYGSGSLSGYLSQDTVSVPCK			N2H5F0S0G0	NGTSFDIHYGSGSLSGYLSQDTVSVPCK-N2H5F0S0G0	33
Fut8 KO	cathepsin D	NGTSFDIHYGSGSLSGYLSQDTVSVPCK			N2H3F0S0G0	NGTSFDIHYGSGSLSGYLSQDTVSVPCK-N2H3F0S0G0	60
Fut8 KO	cathepsin D	YYEGELSYLNVTR			N2H3F0S0G0	YYEGELSYLNVTR-N2H3F0S0G0	11
Fut8 KO	cathepsin D	YYEGELSYLNVTR			N2H4F0S0G0	YYEGELSYLNVTR-N2H4F0S0G0	8
Fut8 KO	cathepsin D	NGTSFDIHYGSGSLSGYLSQDTVSVPCK			N2H6F0S0G0	NGTSFDIHYGSGSLSGYLSQDTVSVPCK-N2H6F0S0G0	30
Fut8 KO	cathepsin D	NGTSFDIHYGSGSLSGYLSQDTVSVPCK			N2H3F0S0G0	NGTSFDIHYGSGSLSGYLSQDTVSVPCK-N2H3F0S0G0	60
Fut8 KO	cathepsin D	NGTSFDIHYGSGSLSGYLSQDTVSVPCK			N2H6F0S0G0	NGTSFDIHYGSGSLSGYLSQDTVSVPCK-N2H6F0S0G0	30
Fut8 KO	cathepsin D	NGTSFDIHYGSGSLSGYLSQDTVSVPCK			N2H3F0S0G0	NGTSFDIHYGSGSLSGYLSQDTVSVPCK-N2H3F0S0G0	60
Fut8 KO	cathepsin D	NGTSFDIHYGSGSLSGYLSQDTVSVPCK			N2H5F0S0G0	NGTSFDIHYGSGSLSGYLSQDTVSVPCK-N2H5F0S0G0	33
Fut8 KO	cathepsin D	NGTSFDIHYGSGSLSGYLSQDTVSVPCK			N2H3F0S0G0	NGTSFDIHYGSGSLSGYLSQDTVSVPCK-N2H3F0S0G0	60
Fut8 KO	cathepsin D	NGTSFDIHYGSGSLSGYLSQDTVSVPCK			N2H5F0S0G0	NGTSFDIHYGSGSLSGYLSQDTVSVPCK-N2H5F0S0G0	33
Fut8 KO	cathepsin D	NGTSFDIHYGSGSLSGYLSQDTVSVPCK			N2H5F0S0G0	NGTSFDIHYGSGSLSGYLSQDTVSVPCK-N2H5F0S0G0	33
Fut8 KO	cathepsin D	NGTSFDIHYGSGSLSGYLSQDTVSVPCK			N2H3F0S0G0	NGTSFDIHYGSGSLSGYLSQDTVSVPCK-N2H3F0S0G0	60
Fut8 KO	cathepsin D	NGTSFDIHYGSGSLSGYLSQDTVSVPCK			N2H3F0S0G0	NGTSFDIHYGSGSLSGYLSQDTVSVPCK-N2H3F0S0G0	60
Fut8 KO	cathepsin D	NGTSFDIHYGSGSLSGYLSQDTVSVPCK			N2H5F0S0G0	NGTSFDIHYGSGSLSGYLSQDTVSVPCK-N2H5F0S0G0	33
Fut8 KO	cathepsin D	NGTSFDIHYGSGSLSGYLSQDTVSVPCK			N2H3F0S0G0	NGTSFDIHYGSGSLSGYLSQDTVSVPCK-N2H3F0S0G0	60
Fut8 KO	cathepsin D	NGTSFDIHYGSGSLSGYLSQDTVSVPCK			N2H3F0S0G0	NGTSFDIHYGSGSLSGYLSQDTVSVPCK-N2H3F0S0G0	60
Fut8 KO	cathepsin D	NGTSFDIHYGSGSLSGYLSQDTVSVPCK			N2H3F0S0G0	NGTSFDIHYGSGSLSGYLSQDTVSVPCK-N2H3F0S0G0	60
Fut8 KO	cathepsin D	NGTSFDIHYGSGSLSGYLSQDTVSVPCK			N2H6F0S0G0	NGTSFDIHYGSGSLSGYLSQDTVSVPCK-N2H6F0S0G0	30
Fut8 KO	cathepsin D	NGTSFDIHYGSGSLSGYLSQDTVSVPCK			N4H5F2S0G0	NGTSFDIHYGSGSLSGYLSQDTVSVPCK-N4H5F2S0G0	3
Fut8 KO	cathepsin D	NGTSFDIHYGSGSLSGYLSQDTVSVPCK			N2H6F0S0G0	NGTSFDIHYGSGSLSGYLSQDTVSVPCK-N2H6F0S0G0	30
Fut8 KO	cathepsin D	NGTSFDIHYGSGSLSGYLSQDTVSVPCK			N2H3F0S0G0	NGTSFDIHYGSGSLSGYLSQDTVSVPCK-N2H3F0S0G0	60
Fut8 KO	cathepsin D	NGTSFDIHYGSGSLSGYLSQDTVSVPCK			N2H3F0S0G0	NGTSFDIHYGSGSLSGYLSQDTVSVPCK-N2H3F0S0G0	60
Fut8 KO	cathepsin D	NGTSFDIHYGSGSLSGYLSQDTVSVPCK			N2H5F0S0G0	NGTSFDIHYGSGSLSGYLSQDTVSVPCK-N2H5F0S0G0	33
Fut8 KO	cathepsin D	NGTSFDIHYGSGSLSGYLSQDTVSVPCK			N2H6F0S0G0	NGTSFDIHYGSGSLSGYLSQDTVSVPCK-N2H6F0S0G0	30
Fut8 KO	cathepsin D	NGTSFDIHYGSGSLSGYLSQDTVSVPCK			N6H5F0S0G0	NGTSFDIHYGSGSLSGYLSQDTVSVPCK-N6H5F0S0G0	5
Fut8 KO	cathepsin D	NGTSFDIHYGSGSLSGYLSQDTVSVPCK			N2H9F0S0G0	NGTSFDIHYGSGSLSGYLSQDTVSVPCK-N2H9F0S0G0	9
Fut8 KO	cathepsin D	NGTSFDIHYGSGSLSGYLSQDTVSVPCK			N2H7F0S0G0	NGTSFDIHYGSGSLSGYLSQDTVSVPCK-N2H7F0S0G0	7
Fut8 KO	cathepsin D	NGTSFDIHYGSGSLSGYLSQDTVSVPCK			N2H6F0S0G0	NGTSFDIHYGSGSLSGYLSQDTVSVPCK-N2H6F0S0G0	30
Fut8 KO	cathepsin D	NGTSFDIHYGSGSLSGYLSQDTVSVPCK			N2H6F0S0G0	NGTSFDIHYGSGSLSGYLSQDTVSVPCK-N2H6F0S0G0	30
Fut8 KO	cathepsin D	NGTSFDIHYGSGSLSGYLSQDTVSVPCK			N2H5F0S0G0	NGTSFDIHYGSGSLSGYLSQDTVSVPCK-N2H5F0S0G0	33
Fut8 KO	cathepsin D	NGTSFDIHYGSGSLSGYLSQDTVSVPCK			N4H5F0S0G0	NGTSFDIHYGSGSLSGYLSQDTVSVPCK-N4H5F0S0G0	7
Fut8 KO	cathepsin D	NGTSFDIHYGSGSLSGYLSQDTVSVPCK			N2H5F0S0G0	NGTSFDIHYGSGSLSGYLSQDTVSVPCK-N2H5F0S0G0	33
Fut8 KO	cathepsin D	NGTSFDIHYGSGSLSGYLSQDTVSVPCK			N2H3F0S0G0	NGTSFDIHYGSGSLSGYLSQDTVSVPCK-N2H3F0S0G0	60
Fut8 KO	cathepsin D	NGTSFDIHYGSGSLSGYLSQDTVSVPCK			N2H5F0S0G0	NGTSFDIHYGSGSLSGYLSQDTVSVPCK-N2H5F0S0G0	33
Fut8 KO	cathepsin D	NGTSFDIHYGSGSLSGYLSQDTVSVPCK			N2H3F0S0G0	NGTSFDIHYGSGSLSGYLSQDTVSVPCK-N2H3F0S0G0	60
Fut8 KO	cathepsin D	NGTSFDIHYGSGSLSGYLSQDTVSVPCK			N2H3F0S0G0	NGTSFDIHYGSGSLSGYLSQDTVSVPCK-N2H3F0S0G0	60
Fut8 KO	cathepsin D	NGTSFDIHYGSGSLSGYLSQDTVSVPCK			N2H4F0S0G0	NGTSFDIHYGSGSLSGYLSQDTVSVPCK-N2H4F0S0G0	9
Fut8 KO	cathepsin D	NGTSFDIHYGSGSLSGYLSQDTVSVPCK			N2H5F0S0G0	NGTSFDIHYGSGSLSGYLSQDTVSVPCK-N2H5F0S0G0	33
Fut8 KO	cathepsin D	NGTSFDIHYGSGSLSGYLSQDTVSVPCK			N2H3F0S0G0	NGTSFDIHYGSGSLSGYLSQDTVSVPCK-N2H3F0S0G0	60
Fut8 KO	cathepsin D	NGTSFDIHYGSGSLSGYLSQDTVSVPCK			N2H6F0S0G0	NGTSFDIHYGSGSLSGYLSQDTVSVPCK-N2H6F0S0G0	30
Fut8 KO	cathepsin D	NGTSFDIHYGSGSLSGYLSQDTVSVPCK			N4H5F0S0G0	NGTSFDIHYGSGSLSGYLSQDTVSVPCK-N4H5F0S0G0	7
Fut8 KO	cathepsin D	NGTSFDIHYGSGSLSGYLSQDTVSVPCK			N2H4F0S0G0	NGTSFDIHYGSGSLSGYLSQDTVSVPCK-N2H4F0S0G0	9
Fut8 KO	cathepsin D	NGTSFDIHYGSGSLSGYLSQDTVSVPCK			N6H5F0S0G0	NGTSFDIHYGSGSLSGYLSQDTVSVPCK-N6H5F0S0G0	5
Fut8 KO	cathepsin D	NGTSFDIHYGSGSLSGYLSQDTVSVPCK			N2H3F0S0G0	NGTSFDIHYGSGSLSGYLSQDTVSVPCK-N2H3F0S0G0	60
Fut8 KO	cathepsin D	NGTSFDIHYGSGSLSGYLSQDTVSVPCK			N2H5F0S0G0	NGTSFDIHYGSGSLSGYLSQDTVSVPCK-N2H5F0S0G0	33
Fut8 KO	cathepsin D	NGTSFDIHYGSGSLSGYLSQDTVSVPCK			N2H3F0S0G0	NGTSFDIHYGSGSLSGYLSQDTVSVPCK-N2H3F0S0G0	60
Fut8 KO	cathepsin D	NGTSFDIHYGSGSLSGYLSQDTVSVPCK			N2H8F0S0G0	NGTSFDIHYGSGSLSGYLSQDTVSVPCK-N2H8F0S0G0	4
Fut8 KO	cathepsin D	NGTSFDIHYGSGSLSGYLSQDTVSVPCK			N4H5F0S0G0	NGTSFDIHYGSGSLSGYLSQDTVSVPCK-N4H5F0S0G0	7
Fut8 KO	cathepsin D	NGTSFDIHYGSGSLSGYLSQDTVSVPCK			N2H6F0S0G0	NGTSFDIHYGSGSLSGYLSQDTVSVPCK-N2H6F0S0G0	30
Fut8 KO	cathepsin D	NGTSFDIHYGSGSLSGYLSQDTVSVPCK			N2H6F0S0G0	NGTSFDIHYGSGSLSGYLSQDTVSVPCK-N2H6F0S0G0	30
Fut8 KO	cathepsin D	NGTSFDIHYGSGSLSGYLSQDTVSVPCK			N2H7F0S0G0	NGTSFDIHYGSGSLSGYLSQDTVSVPCK-N2H7F0S0G0	7
Fut8 KO	cathepsin D	NGTSFDIHYGSGSLSGYLSQDTVSVPCK			N2H3F0S0G0	NGTSFDIHYGSGSLSGYLSQDTVSVPCK-N2H3F0S0G0	60
Fut8 KO	cathepsin D	NGTSFDIHYGSGSLSGYLSQDTVSVPCK			N3H3F0S0G0	NGTSFDIHYGSGSLSGYLSQDTVSVPCK-N3H3F0S0G0	2
Fut8 KO	cathepsin D	NGTSFDIHYGSGSLSGYLSQDTVSVPCK			N4H5F0S0G0	NGTSFDIHYGSGSLSGYLSQDTVSVPCK-N4H5F0S0G0	7
Fut8 KO	cathepsin D	NGTSFDIHYGSGSLSGYLSQDTVSVPCK			N2H5F0S0G0	NGTSFDIHYGSGSLSGYLSQDTVSVPCK-N2H5F0S0G0	33
Fut8 KO	cathepsin D	NGTSFDIHYGSGSLSGYLSQDTVSVPCK			N3H3F0S0G0	NGTSFDIHYGSGSLSGYLSQDTVSVPCK-N3H3F0S0G0	2
Fut8 KO	cathepsin D	NGTSFDIHYGSGSLSGYLSQDTVSVPCK			N2H3F0S0G0	NGTSFDIHYGSGSLSGYLSQDTVSVPCK-N2H3F0S0G0	60
Fut8 KO	cathepsin D	NGTSFDIHYGSGSLSGYLSQDTVSVPCK			N2H7F0S0G0	NGTSFDIHYGSGSLSGYLSQDTVSVPCK-N2H7F0S0G0	7
Fut8 KO	cathepsin D	NGTSFDIHYGSGSLSGYLSQDTVSVPCK			N2H5F0S0G0	NGTSFDIHYGSGSLSGYLSQDTVSVPCK-N2H5F0S0G0	33
Fut8 KO	cathepsin D	NGTSFDIHYGSGSLSGYLSQDTVSVPCK			N2H4F0S0G0	NGTSFDIHYGSGSLSGYLSQDTVSVPCK-N2H4F0S0G0	9
Fut8 KO	cathepsin D	NGTSFDIHYGSGSLSGYLSQDTVSVPCK			N2H3F0S0G0	NGTSFDIHYGSGSLSGYLSQDTVSVPCK-N2H3F0S0G0	60
Fut8 KO	cathepsin D	NGTSFDIHYGSGSLSGYLSQDTVSVPCK			N2H9F0S0G0	NGTSFDIHYGSGSLSGYLSQDTVSVPCK-N2H9F0S0G0	9
Fut8 KO	cathepsin D	NGTSFDIHYGSGSLSGYLSQDTVSVPCK			N2H3F0S0G0	NGTSFDIHYGSGSLSGYLSQDTVSVPCK-N2H3F0S0G0	60
Fut8 KO	cathepsin D	NGTSFDIHYGSGSLSGYLSQDTVSVPCK			N2H3F0S0G0	NGTSFDIHYGSGSLSGYLSQDTVSVPCK-N2H3F0S0G0	60
Fut8 KO	cathepsin D	NGTSFDIHYGSGSLSGYLSQDTVSVPCK			N2H6F0S0G0	NGTSFDIHYGSGSLSGYLSQDTVSVPCK-N2H6F0S0G0	30
Fut8 KO	cathepsin D	NGTSFDIHYGSGSLSGYLSQDTVSVPCK			N2H5F0S0G0	NGTSFDIHYGSGSLSGYLSQDTVSVPCK-N2H5F0S0G0	33
Fut8 KO	cathepsin D	NGTSFDIHYGSGSLSGYLSQDTVSVPCK			N2H3F0S0G0	NGTSFDIHYGSGSLSGYLSQDTVSVPCK-N2H3F0S0G0	60
Fut8 KO	cathepsin D	NGTSFDIHYGSGSLSGYLSQDTVSVPCK			N2H5F0S0G0	NGTSFDIHYGSGSLSGYLSQDTVSVPCK-N2H5F0S0G0	33
Fut8 KO	cathepsin D	NGTSFDIHYGSGSLSGYLSQDTVSVPCK			N2H6F0S0G0	NGTSFDIHYGSGSLSGYLSQDTVSVPCK-N2H6F0S0G0	30
Fut8 KO	cathepsin D	NGTSFDIHYGSGSLSGYLSQDTVSVPCK			N2H5F0S0G0	NGTSFDIHYGSGSLSGYLSQDTVSVPCK-N2H5F0S0G0	33
Fut8 KO	cathepsin D	NGTSFDIHYGSGSLSGYLSQDTVSVPCK			N2H6F0S0G0	NGTSFDIHYGSGSLSGYLSQDTVSVPCK-N2H6F0S0G0	30
Fut8 KO	cathepsin D	NGTSFDIHYGSGSLSGYLSQDTVSVPCK			N2H3F0S0G0	NGTSFDIHYGSGSLSGYLSQDTVSVPCK-N2H3F0S0G0	60
Fut8 KO	cathepsin D	NGTSFDIHYGSGSLSGYLSQDTVSVPCK			N2H3F0S0G0	NGTSFDIHYGSGSLSGYLSQDTVSVPCK-N2H3F0S0G0	60
Fut8 KO	cathepsin D	NGTSFDIHYGSGSLSGYLSQDTVSVPCK			N2H5F0S0G0	NGTSFDIHYGSGSLSGYLSQDTVSVPCK-N2H5F0S0G0	33
Fut8 KO	cathepsin D	NGTSFDIHYGSGSLSGYLSQDTVSVPCK			N2H6F0S0G0	NGTSFDIHYGSGSLSGYLSQDTVSVPCK-N2H6F0S0G0	30
Fut8 KO	cathepsin D	NGTSFDIHYGSGSLSGYLSQDTVSVPCK			N2H3F0S0G0	NGTSFDIHYGSGSLSGYLSQDTVSVPCK-N2H3F0S0G0	60
Fut8 KO	cathepsin D	NGTSFDIHYGSGSLSGYLSQDTVSVPCK			N2H3F0S0G0	NGTSFDIHYGSGSLSGYLSQDTVSVPCK-N2H3F0S0G0	60
Fut8 KO	cathepsin D	YYEGELSYLNVTR			N2H9F0S0G0	YYEGELSYLNVTR-N2H9F0S0G0	1
Fut8 KO	cathepsin D	YYEGELSYLNVTR			N2H7F0S0G0	YYEGELSYLNVTR-N2H7F0S0G0	2
Fut8 KO	cathepsin D	YYEGELSYLNVTR			N2H8F0S0G0	YYEGELSYLNVTR-N2H8F0S0G0	4
Fut8 KO	cathepsin D	YYEGELSYLNVTR			N2H6F0S0G0	YYEGELSYLNVTR-N2H6F0S0G0	7
Fut8 KO	cathepsin D	YYEGELSYLNVTR			N2H6F0S0G0	YYEGELSYLNVTR-N2H6F0S0G0	7
Fut8 KO	cathepsin D	YYEGELSYLNVTR			N2H5F0S0G0	YYEGELSYLNVTR-N2H5F0S0G0	4
Fut8 KO	cathepsin D	YYEGELSYLNVTR			N2H8F0S0G0	YYEGELSYLNVTR-N2H8F0S0G0	4
Fut8 KO	cathepsin D	YYEGELSYLNVTR			N2H5F1S0G0	YYEGELSYLNVTR-N2H5F1S0G0	1
Fut8 KO	cathepsin D	YYEGELSYLNVTR			N2H8F0S0G0	YYEGELSYLNVTR-N2H8F0S0G0	4
Fut8 KO	cathepsin D	NGTSFDIHYGSGSLSGYLSQDTVSVPCK			N2H3F0S0G0	NGTSFDIHYGSGSLSGYLSQDTVSVPCK-N2H3F0S0G0	60
Fut8 KO	cathepsin D	NGTSFDIHYGSGSLSGYLSQDTVSVPCK			N2H5F0S0G0	NGTSFDIHYGSGSLSGYLSQDTVSVPCK-N2H5F0S0G0	33
Fut8 KO	cathepsin D	NGTSFDIHYGSGSLSGYLSQDTVSVPCK			N2H3F0S0G0	NGTSFDIHYGSGSLSGYLSQDTVSVPCK-N2H3F0S0G0	60
Fut8 KO	cathepsin D	NGTSFDIHYGSGSLSGYLSQDTVSVPCK			N2H3F0S0G0	NGTSFDIHYGSGSLSGYLSQDTVSVPCK-N2H3F0S0G0	60
Fut8 KO	cathepsin D	NGTSFDIHYGSGSLSGYLSQDTVSVPCK			N2H5F0S0G0	NGTSFDIHYGSGSLSGYLSQDTVSVPCK-N2H5F0S0G0	33
Fut8 KO	cathepsin D	NGTSFDIHYGSGSLSGYLSQDTVSVPCK			N2H3F0S0G0	NGTSFDIHYGSGSLSGYLSQDTVSVPCK-N2H3F0S0G0	60
Fut8 KO	cathepsin D	NGTSFDIHYGSGSLSGYLSQDTVSVPCK			N2H6F0S0G0	NGTSFDIHYGSGSLSGYLSQDTVSVPCK-N2H6F0S0G0	30
Fut8 KO	cathepsin D	NGTSFDIHYGSGSLSGYLSQDTVSVPCK			N2H5F0S0G0	NGTSFDIHYGSGSLSGYLSQDTVSVPCK-N2H5F0S0G0	33
Fut8 KO	cathepsin D	NGTSFDIHYGSGSLSGYLSQDTVSVPCK			N2H3F0S0G0	NGTSFDIHYGSGSLSGYLSQDTVSVPCK-N2H3F0S0G0	60
Fut8 KO	cathepsin D	NGTSFDIHYGSGSLSGYLSQDTVSVPCK			N2H5F0S0G0	NGTSFDIHYGSGSLSGYLSQDTVSVPCK-N2H5F0S0G0	33
Fut8 KO	cathepsin D	NGTSFDIHYGSGSLSGYLSQDTVSVPCK			N2H6F0S0G0	NGTSFDIHYGSGSLSGYLSQDTVSVPCK-N2H6F0S0G0	30
Fut8 KO	cathepsin D	NGTSFDIHYGSGSLSGYLSQDTVSVPCK			N2H3F0S0G0	NGTSFDIHYGSGSLSGYLSQDTVSVPCK-N2H3F0S0G0	60
Fut8 KO	cathepsin D	NGTSFDIHYGSGSLSGYLSQDTVSVPCK			N2H6F0S0G0	NGTSFDIHYGSGSLSGYLSQDTVSVPCK-N2H6F0S0G0	30
Fut8 KO	cathepsin D	NGTSFDIHYGSGSLSGYLSQDTVSVPCK			N2H3F0S0G0	NGTSFDIHYGSGSLSGYLSQDTVSVPCK-N2H3F0S0G0	60
Fut8 KO	cathepsin D	NGTSFDIHYGSGSLSGYLSQDTVSVPCK			N2H4F0S0G0	NGTSFDIHYGSGSLSGYLSQDTVSVPCK-N2H4F0S0G0	9
Fut8 KO	cathepsin D	NGTSFDIHYGSGSLSGYLSQDTVSVPCK			N2H3F0S0G0	NGTSFDIHYGSGSLSGYLSQDTVSVPCK-N2H3F0S0G0	60
Fut8 KO	cathepsin D	NGTSFDIHYGSGSLSGYLSQDTVSVPCK			N2H3F0S0G0	NGTSFDIHYGSGSLSGYLSQDTVSVPCK-N2H3F0S0G0	60
Fut8 KO	cathepsin D	NGTSFDIHYGSGSLSGYLSQDTVSVPCK			N2H6F0S0G0	NGTSFDIHYGSGSLSGYLSQDTVSVPCK-N2H6F0S0G0	30
Fut8 KO	cathepsin D	NGTSFDIHYGSGSLSGYLSQDTVSVPCK			N2H7F0S0G0	NGTSFDIHYGSGSLSGYLSQDTVSVPCK-N2H7F0S0G0	7
Fut8 KO	cathepsin D	NGTSFDIHYGSGSLSGYLSQDTVSVPCK			N2H3F0S0G0	NGTSFDIHYGSGSLSGYLSQDTVSVPCK-N2H3F0S0G0	60
Fut8 KO	cathepsin D	NGTSFDIHYGSGSLSGYLSQDTVSVPCK			N2H5F0S0G0	NGTSFDIHYGSGSLSGYLSQDTVSVPCK-N2H5F0S0G0	33
Fut8 KO	cathepsin D	NGTSFDIHYGSGSLSGYLSQDTVSVPCK			N2H9F0S0G0	NGTSFDIHYGSGSLSGYLSQDTVSVPCK-N2H9F0S0G0	9
Fut8 KO	cathepsin D	YYEGELSYLNVTR			N2H6F0S0G0	YYEGELSYLNVTR-N2H6F0S0G0	7
Fut8 KO	cathepsin D	NGTSFDIHYGSGSLSGYLSQDTVSVPCK			N2H8F0S0G0	NGTSFDIHYGSGSLSGYLSQDTVSVPCK-N2H8F0S0G0	4
Fut8 KO	cathepsin D	YYEGELSYLNVTR			N2H4F0S0G0	YYEGELSYLNVTR-N2H4F0S0G0	8
Fut8 KO	cathepsin D	YYEGELSYLNVTR			N2H3F0S0G0	YYEGELSYLNVTR-N2H3F0S0G0	11
Fut8 KO	cathepsin D	NGTSFDIHYGSGSLSGYLSQDTVSVPCK			N2H3F0S0G0	NGTSFDIHYGSGSLSGYLSQDTVSVPCK-N2H3F0S0G0	60
Fut8 KO	cathepsin D	NGTSFDIHYGSGSLSGYLSQDTVSVPCK			N6H5F0S0G0	NGTSFDIHYGSGSLSGYLSQDTVSVPCK-N6H5F0S0G0	5
Fut8 KO	cathepsin D	NGTSFDIHYGSGSLSGYLSQDTVSVPCK			N2H9F0S0G0	NGTSFDIHYGSGSLSGYLSQDTVSVPCK-N2H9F0S0G0	9
Fut8 KO	cathepsin D	NGTSFDIHYGSGSLSGYLSQDTVSVPCK			N2H4F0S0G0	NGTSFDIHYGSGSLSGYLSQDTVSVPCK-N2H4F0S0G0	9
Fut8 KO	cathepsin L1	YKPEFAAANDTGYVDIPQLEK			N2H5F0S0G0	YKPEFAAANDTGYVDIPQLEK-N2H5F0S0G0	15
Fut8 KO	cathepsin L1	FNQTFNAQWHK			N2H8F0S0G0	FNQTFNAQWHK-N2H8F0S0G0	4
Fut8 KO	cathepsin L1	FNQTFNAQWHK			N2H8F0S0G0	FNQTFNAQWHK-N2H8F0S0G0	4
Fut8 KO	cathepsin L1	FNQTFNAQWHK			N2H9F0S0G0	FNQTFNAQWHK-N2H9F0S0G0	2
Fut8 KO	cathepsin L1	YKPEFAAANDTGYVDIPQLEK			N2H6F0S0G0	YKPEFAAANDTGYVDIPQLEK-N2H6F0S0G0	20
Fut8 KO	cathepsin L1	YKPEFAAANDTGYVDIPQLEK			N2H6F0S0G0	YKPEFAAANDTGYVDIPQLEK-N2H6F0S0G0	20
Fut8 KO	cathepsin L1	YKPEFAAANDTGYVDIPQLEK			N2H9F0S0G0	YKPEFAAANDTGYVDIPQLEK-N2H9F0S0G0	3
Fut8 KO	cathepsin L1	YKPEFAAANDTGYVDIPQLEK			N2H7F0S0G0	YKPEFAAANDTGYVDIPQLEK-N2H7F0S0G0	14
Fut8 KO	cathepsin L1	YKPEFAAANDTGYVDIPQLEK			N2H4F0S0G0	YKPEFAAANDTGYVDIPQLEK-N2H4F0S0G0	6
Fut8 KO	cathepsin L1	YKPEFAAANDTGYVDIPQLEK			N2H5F0S0G0	YKPEFAAANDTGYVDIPQLEK-N2H5F0S0G0	15
Fut8 KO	cathepsin L1	YKPEFAAANDTGYVDIPQLEK			N2H6F0S0G0	YKPEFAAANDTGYVDIPQLEK-N2H6F0S0G0	20
Fut8 KO	cathepsin L1	YKPEFAAANDTGYVDIPQLEK			N2H7F0S0G0	YKPEFAAANDTGYVDIPQLEK-N2H7F0S0G0	14
Fut8 KO	cathepsin L1	YKPEFAAANDTGYVDIPQLEK			N2H7F0S0G0	YKPEFAAANDTGYVDIPQLEK-N2H7F0S0G0	14
Fut8 KO	cathepsin L1	YKPEFAAANDTGYVDIPQLEK			N2H4F0S0G0	YKPEFAAANDTGYVDIPQLEK-N2H4F0S0G0	6
Fut8 KO	cathepsin L1	YKPEFAAANDTGYVDIPQLEK			N2H5F0S0G0	YKPEFAAANDTGYVDIPQLEK-N2H5F0S0G0	15
Fut8 KO	cathepsin L1	YKPEFAAANDTGYVDIPQLEK			N2H6F0S0G0	YKPEFAAANDTGYVDIPQLEK-N2H6F0S0G0	20
Fut8 KO	cathepsin L1	YKPEFAAANDTGYVDIPQLEK			N2H6F0S0G0	YKPEFAAANDTGYVDIPQLEK-N2H6F0S0G0	20
Fut8 KO	cathepsin L1	YKPEFAAANDTGYVDIPQLEK			N2H5F0S0G0	YKPEFAAANDTGYVDIPQLEK-N2H5F0S0G0	15
Fut8 KO	cathepsin L1	YKPEFAAANDTGYVDIPQLEK			N2H5F0S0G0	YKPEFAAANDTGYVDIPQLEK-N2H5F0S0G0	15
Fut8 KO	cathepsin L1	YKPEFAAANDTGYVDIPQLEK			N2H6F0S0G0	YKPEFAAANDTGYVDIPQLEK-N2H6F0S0G0	20
Fut8 KO	cathepsin L1	YKPEFAAANDTGYVDIPQLEK			N2H7F0S0G0	YKPEFAAANDTGYVDIPQLEK-N2H7F0S0G0	14
Fut8 KO	cathepsin L1	YKPEFAAANDTGYVDIPQLEK			N2H6F0S0G0	YKPEFAAANDTGYVDIPQLEK-N2H6F0S0G0	20
Fut8 KO	cathepsin L1	YKPEFAAANDTGYVDIPQLEK			N2H6F0S0G0	YKPEFAAANDTGYVDIPQLEK-N2H6F0S0G0	20
Fut8 KO	cathepsin L1	YKPEFAAANDTGYVDIPQLEK			N2H5F0S0G0	YKPEFAAANDTGYVDIPQLEK-N2H5F0S0G0	15
Fut8 KO	cathepsin L1	YKPEFAAANDTGYVDIPQLEK			N2H6F0S0G0	YKPEFAAANDTGYVDIPQLEK-N2H6F0S0G0	20
Fut8 KO	cathepsin L1	YKPEFAAANDTGYVDIPQLEK			N2H7F0S0G0	YKPEFAAANDTGYVDIPQLEK-N2H7F0S0G0	14
Fut8 KO	cathepsin L1	YKPEFAAANDTGYVDIPQLEK			N2H7F0S0G0	YKPEFAAANDTGYVDIPQLEK-N2H7F0S0G0	14
Fut8 KO	cathepsin L1	FNQTFNAQWHK			N2H8F0S0G0	FNQTFNAQWHK-N2H8F0S0G0	4
Fut8 KO	cathepsin L1	FNQTFNAQWHK			N2H7F0S0G0	FNQTFNAQWHK-N2H7F0S0G0	2
Fut8 KO	cathepsin L1	FNQTFNAQWHK			N2H9F0S0G0	FNQTFNAQWHK-N2H9F0S0G0	2
Fut8 KO	cathepsin L1	FNQTFNAQWHK			N2H8F0S0G0	FNQTFNAQWHK-N2H8F0S0G0	4
Fut8 KO	cathepsin L1	FNQTFNAQWHK			N2H7F0S0G0	FNQTFNAQWHK-N2H7F0S0G0	2
Fut8 KO	cathepsin L1	YKPEFAAANDTGYVDIPQLEK			N5H6F0S0G0	YKPEFAAANDTGYVDIPQLEK-N5H6F0S0G0	1
Fut8 KO	cathepsin L1	YKPEFAAANDTGYVDIPQLEK			N2H9F0S0G0	YKPEFAAANDTGYVDIPQLEK-N2H9F0S0G0	3
Fut8 KO	cathepsin L1	YKPEFAAANDTGYVDIPQLEK			N2H7F0S0G0	YKPEFAAANDTGYVDIPQLEK-N2H7F0S0G0	14
Fut8 KO	cathepsin L1	YKPEFAAANDTGYVDIPQLEK			N2H7F0S0G0	YKPEFAAANDTGYVDIPQLEK-N2H7F0S0G0	14
Fut8 KO	cathepsin L1	YKPEFAAANDTGYVDIPQLEK			N2H5F0S0G0	YKPEFAAANDTGYVDIPQLEK-N2H5F0S0G0	15
Fut8 KO	cathepsin L1	YKPEFAAANDTGYVDIPQLEK			N2H5F0S0G0	YKPEFAAANDTGYVDIPQLEK-N2H5F0S0G0	15
Fut8 KO	cathepsin L1	YKPEFAAANDTGYVDIPQLEK			N2H6F0S0G0	YKPEFAAANDTGYVDIPQLEK-N2H6F0S0G0	20
Fut8 KO	cathepsin L1	YKPEFAAANDTGYVDIPQLEK			N2H6F0S0G0	YKPEFAAANDTGYVDIPQLEK-N2H6F0S0G0	20
Fut8 KO	cathepsin L1	YKPEFAAANDTGYVDIPQLEK			N2H7F0S0G0	YKPEFAAANDTGYVDIPQLEK-N2H7F0S0G0	14
Fut8 KO	cathepsin L1	YKPEFAAANDTGYVDIPQLEK			N2H4F0S0G0	YKPEFAAANDTGYVDIPQLEK-N2H4F0S0G0	6
Fut8 KO	cathepsin L1	YKPEFAAANDTGYVDIPQLEK			N2H4F0S0G0	YKPEFAAANDTGYVDIPQLEK-N2H4F0S0G0	6
Fut8 KO	cathepsin L1	YKPEFAAANDTGYVDIPQLEK			N2H7F0S0G0	YKPEFAAANDTGYVDIPQLEK-N2H7F0S0G0	14
Fut8 KO	cathepsin L1	YKPEFAAANDTGYVDIPQLEK			N2H8F0S0G0	YKPEFAAANDTGYVDIPQLEK-N2H8F0S0G0	2
Fut8 KO	cathepsin L1	YKPEFAAANDTGYVDIPQLEK			N2H7F0S0G0	YKPEFAAANDTGYVDIPQLEK-N2H7F0S0G0	14
Fut8 KO	cathepsin L1	YKPEFAAANDTGYVDIPQLEK			N2H5F1S0G0	YKPEFAAANDTGYVDIPQLEK-N2H5F1S0G0	1
Fut8 KO	cathepsin L1	YKPEFAAANDTGYVDIPQLEK			N2H8F0S0G0	YKPEFAAANDTGYVDIPQLEK-N2H8F0S0G0	2
Fut8 KO	cathepsin L1	YKPEFAAANDTGYVDIPQLEK			N2H6F0S0G0	YKPEFAAANDTGYVDIPQLEK-N2H6F0S0G0	20
Fut8 KO	cathepsin L1	YKPEFAAANDTGYVDIPQLEK			N2H9F0S0G0	YKPEFAAANDTGYVDIPQLEK-N2H9F0S0G0	3
Fut8 KO	cathepsin L1	YKPEFAAANDTGYVDIPQLEK			N2H6F0S0G0	YKPEFAAANDTGYVDIPQLEK-N2H6F0S0G0	20
Fut8 KO	cathepsin L1	YKPEFAAANDTGYVDIPQLEK			N6H5F0S0G0	YKPEFAAANDTGYVDIPQLEK-N6H5F0S0G0	1
Fut8 KO	cathepsin L1	YKPEFAAANDTGYVDIPQLEK			N2H5F0S0G0	YKPEFAAANDTGYVDIPQLEK-N2H5F0S0G0	15
Fut8 KO	cathepsin L1	YKPEFAAANDTGYVDIPQLEK			N2H5F0S0G0	YKPEFAAANDTGYVDIPQLEK-N2H5F0S0G0	15
Fut8 KO	cathepsin L1	YKPEFAAANDTGYVDIPQLEK			N2H4F0S0G0	YKPEFAAANDTGYVDIPQLEK-N2H4F0S0G0	6
Fut8 KO	cathepsin L1	YKPEFAAANDTGYVDIPQLEK			N2H6F0S0G0	YKPEFAAANDTGYVDIPQLEK-N2H6F0S0G0	20
Fut8 KO	cathepsin L1	YKPEFAAANDTGYVDIPQLEK			N2H6F0S0G0	YKPEFAAANDTGYVDIPQLEK-N2H6F0S0G0	20
Fut8 KO	cathepsin L1	YKPEFAAANDTGYVDIPQLEK			N2H4F0S0G0	YKPEFAAANDTGYVDIPQLEK-N2H4F0S0G0	6
Fut8 KO	cathepsin L1	YKPEFAAANDTGYVDIPQLEK			N2H5F0S0G0	YKPEFAAANDTGYVDIPQLEK-N2H5F0S0G0	15
Fut8 KO	cathepsin L1	YKPEFAAANDTGYVDIPQLEK			N2H5F0S0G0	YKPEFAAANDTGYVDIPQLEK-N2H5F0S0G0	15
Fut8 KO	cathepsin L1	YKPEFAAANDTGYVDIPQLEK			N2H6F0S0G0	YKPEFAAANDTGYVDIPQLEK-N2H6F0S0G0	20
Fut8 KO	cathepsin L1	YKPEFAAANDTGYVDIPQLEK			N2H5F0S0G0	YKPEFAAANDTGYVDIPQLEK-N2H5F0S0G0	15
Fut8 KO	cathepsin L1	YKPEFAAANDTGYVDIPQLEK			N2H5F0S0G0	YKPEFAAANDTGYVDIPQLEK-N2H5F0S0G0	15
Fut8 KO	cathepsin L1	YKPEFAAANDTGYVDIPQLEK			N2H6F0S0G0	YKPEFAAANDTGYVDIPQLEK-N2H6F0S0G0	20
Fut8 KO	cathepsin L1	YKPEFAAANDTGYVDIPQLEK			N2H7F0S0G0	YKPEFAAANDTGYVDIPQLEK-N2H7F0S0G0	14
Fut8 KO	cathepsin L1	YKPEFAAANDTGYVDIPQLEK			N2H6F0S0G0	YKPEFAAANDTGYVDIPQLEK-N2H6F0S0G0	20
Fut8 KO	cathepsin L1	YKPEFAAANDTGYVDIPQLEK			N2H6F0S0G0	YKPEFAAANDTGYVDIPQLEK-N2H6F0S0G0	20
Fut8 KO	cathepsin L1	YKPEFAAANDTGYVDIPQLEK			N2H5F0S0G0	YKPEFAAANDTGYVDIPQLEK-N2H5F0S0G0	15
Fut8 KO	cathepsin L1	YKPEFAAANDTGYVDIPQLEK			N2H6F0S0G0	YKPEFAAANDTGYVDIPQLEK-N2H6F0S0G0	20
Fut8 KO	cathepsin L1	YKPEFAAANDTGYVDIPQLEK			N2H7F0S0G0	YKPEFAAANDTGYVDIPQLEK-N2H7F0S0G0	14
Fut8 KO	cathepsin L1	YKPEFAAANDTGYVDIPQLEK			N2H7F0S0G0	YKPEFAAANDTGYVDIPQLEK-N2H7F0S0G0	14
Fut8 KO	cathepsin Z	VCHTIQNYTR			N2H6F0S0G0	VCHTIQNYTR-N2H6F0S0G0	4
Fut8 KO	cathepsin Z	VCHTIQNYTR			N2H7F0S0G0	VCHTIQNYTR-N2H7F0S0G0	2
Fut8 KO	cathepsin Z	VCHTIQNYTR			N2H6F0S0G0	VCHTIQNYTR-N2H6F0S0G0	4
Fut8 KO	cathepsin Z	VCHTIQNYTR			N2H7F0S0G0	VCHTIQNYTR-N2H7F0S0G0	2
Fut8 KO	cathepsin Z	VCHTIQNYTR			N2H6F0S0G0	VCHTIQNYTR-N2H6F0S0G0	4
Fut8 KO	cathepsin Z	VCHTIQNYTR			N2H5F0S0G0	VCHTIQNYTR-N2H5F0S0G0	1
Fut8 KO	cathepsin Z	VCHTIQNYTR			N2H6F0S0G0	VCHTIQNYTR-N2H6F0S0G0	4
Fut8 KO	cation-dependent mannose-6-phosphate receptor	EAGNHSSGAGLVQISK	EAGNHSSGAGLVQISK-N4H5F3S0G0	0	N4H5F3S0G0	EAGNHSSGAGLVQISK-N4H5F3S0G0	4
Fut8 KO	cation-dependent mannose-6-phosphate receptor	EAGNHSSGAGLVQISK			N6H7F0S0G0	EAGNHSSGAGLVQISK-N6H7F0S0G0	5
Fut8 KO	cation-dependent mannose-6-phosphate receptor	EAGNHSSGAGLVQISK			N5H6F2S2G0	EAGNHSSGAGLVQISK-N5H6F2S2G0	3
Fut8 KO	cation-dependent mannose-6-phosphate receptor	EAGNHSSGAGLVQISK			N6H7F4S0G0	EAGNHSSGAGLVQISK-N6H7F4S0G0	7
Fut8 KO	cation-dependent mannose-6-phosphate receptor	EAGNHSSGAGLVQISK			N5H6F4S0G0	EAGNHSSGAGLVQISK-N5H6F4S0G0	12
Fut8 KO	cation-dependent mannose-6-phosphate receptor	EAGNHSSGAGLVQISK			N7H8F4S1G0	EAGNHSSGAGLVQISK-N7H8F4S1G0	2
Fut8 KO	cation-dependent mannose-6-phosphate receptor	EAGNHSSGAGLVQISK			N6H7F4S0G0	EAGNHSSGAGLVQISK-N6H7F4S0G0	7
Fut8 KO	cation-dependent mannose-6-phosphate receptor	EAGNHSSGAGLVQISK			N5H6F2S1G0	EAGNHSSGAGLVQISK-N5H6F2S1G0	4
Fut8 KO	cation-dependent mannose-6-phosphate receptor	EAGNHSSGAGLVQISK			N6H7F4S1G0	EAGNHSSGAGLVQISK-N6H7F4S1G0	3
Fut8 KO	cation-dependent mannose-6-phosphate receptor	EAGNHSSGAGLVQISK			N4H5F2S1G0	EAGNHSSGAGLVQISK-N4H5F2S1G0	8
Fut8 KO	cation-dependent mannose-6-phosphate receptor	EAGNHSSGAGLVQISK			N6H7F0S3G0	EAGNHSSGAGLVQISK-N6H7F0S3G0	1
Fut8 KO	cation-dependent mannose-6-phosphate receptor	EAGNHSSGAGLVQISK			N7H8F4S0G0	EAGNHSSGAGLVQISK-N7H8F4S0G0	2
Fut8 KO	cation-dependent mannose-6-phosphate receptor	EAGNHSSGAGLVQISK			N5H6F2S2G0	EAGNHSSGAGLVQISK-N5H6F2S2G0	3
Fut8 KO	cation-dependent mannose-6-phosphate receptor	EAGNHSSGAGLVQISK			N8H9F0S1G0	EAGNHSSGAGLVQISK-N8H9F0S1G0	1
Fut8 KO	cation-dependent mannose-6-phosphate receptor	EAGNHSSGAGLVQISK			N6H7F0S0G0	EAGNHSSGAGLVQISK-N6H7F0S0G0	5
Fut8 KO	cation-dependent mannose-6-phosphate receptor	EAGNHSSGAGLVQISK			N5H6F2S1G0	EAGNHSSGAGLVQISK-N5H6F2S1G0	4
Fut8 KO	cation-dependent mannose-6-phosphate receptor	EAGNHSSGAGLVQISK			N4H5F2S1G0	EAGNHSSGAGLVQISK-N4H5F2S1G0	8
Fut8 KO	cation-dependent mannose-6-phosphate receptor	EAGNHSSGAGLVQISK			N5H6F2S0G0	EAGNHSSGAGLVQISK-N5H6F2S0G0	9
Fut8 KO	cation-dependent mannose-6-phosphate receptor	EAGNHSSGAGLVQISK			N5H6F4S0G0	EAGNHSSGAGLVQISK-N5H6F4S0G0	12
Fut8 KO	cation-dependent mannose-6-phosphate receptor	EAGNHSSGAGLVQISK			N6H7F2S0G0	EAGNHSSGAGLVQISK-N6H7F2S0G0	4
Fut8 KO	cation-dependent mannose-6-phosphate receptor	EAGNHSSGAGLVQISK			N6H7F4S0G0	EAGNHSSGAGLVQISK-N6H7F4S0G0	7
Fut8 KO	cation-dependent mannose-6-phosphate receptor	EAGNHSSGAGLVQISK			N5H6F4S0G0	EAGNHSSGAGLVQISK-N5H6F4S0G0	12
Fut8 KO	cation-dependent mannose-6-phosphate receptor	EAGNHSSGAGLVQISK			N6H7F0S0G0	EAGNHSSGAGLVQISK-N6H7F0S0G0	5
Fut8 KO	cation-dependent mannose-6-phosphate receptor	EAGNHSSGAGLVQISK			N5H6F4S0G0	EAGNHSSGAGLVQISK-N5H6F4S0G0	12
Fut8 KO	cation-dependent mannose-6-phosphate receptor	EAGNHSSGAGLVQISK			N4H5F3S0G0	EAGNHSSGAGLVQISK-N4H5F3S0G0	4
Fut8 KO	cation-dependent mannose-6-phosphate receptor	EAGNHSSGAGLVQISK			N4H5F2S0G0	EAGNHSSGAGLVQISK-N4H5F2S0G0	8
Fut8 KO	cation-dependent mannose-6-phosphate receptor	EAGNHSSGAGLVQISK			N5H6F2S0G0	EAGNHSSGAGLVQISK-N5H6F2S0G0	9
Fut8 KO	cation-dependent mannose-6-phosphate receptor	EAGNHSSGAGLVQISK			N7H8F2S0G0	EAGNHSSGAGLVQISK-N7H8F2S0G0	2
Fut8 KO	cation-dependent mannose-6-phosphate receptor	EAGNHSSGAGLVQISK			N5H6F4S0G0	EAGNHSSGAGLVQISK-N5H6F4S0G0	12
Fut8 KO	cation-dependent mannose-6-phosphate receptor	EAGNHSSGAGLVQISK			N5H6F2S0G0	EAGNHSSGAGLVQISK-N5H6F2S0G0	9
Fut8 KO	cation-dependent mannose-6-phosphate receptor	EAGNHSSGAGLVQISK			N4H5F2S1G0	EAGNHSSGAGLVQISK-N4H5F2S1G0	8
Fut8 KO	cation-dependent mannose-6-phosphate receptor	EAGNHSSGAGLVQISK			N4H5F2S0G0	EAGNHSSGAGLVQISK-N4H5F2S0G0	8
Fut8 KO	cation-dependent mannose-6-phosphate receptor	EAGNHSSGAGLVQISK			N5H6F2S0G0	EAGNHSSGAGLVQISK-N5H6F2S0G0	9
Fut8 KO	cation-dependent mannose-6-phosphate receptor	EAGNHSSGAGLVQISK			N4H5F2S0G0	EAGNHSSGAGLVQISK-N4H5F2S0G0	8
Fut8 KO	cation-dependent mannose-6-phosphate receptor	EAGNHSSGAGLVQISK			N5H6F2S0G0	EAGNHSSGAGLVQISK-N5H6F2S0G0	9
Fut8 KO	cation-dependent mannose-6-phosphate receptor	EAGNHSSGAGLVQISK			N6H7F2S0G0	EAGNHSSGAGLVQISK-N6H7F2S0G0	4
Fut8 KO	cation-dependent mannose-6-phosphate receptor	EAGNHSSGAGLVQISK			N4H5F3S0G0	EAGNHSSGAGLVQISK-N4H5F3S0G0	4
Fut8 KO	cation-dependent mannose-6-phosphate receptor	EAGNHSSGAGLVQISK			N4H5F0S0G0	EAGNHSSGAGLVQISK-N4H5F0S0G0	6
Fut8 KO	cation-dependent mannose-6-phosphate receptor	EAGNHSSGAGLVQISK			N4H5F0S0G0	EAGNHSSGAGLVQISK-N4H5F0S0G0	6
Fut8 KO	cation-dependent mannose-6-phosphate receptor	EAGNHSSGAGLVQISK			N4H5F0S0G0	EAGNHSSGAGLVQISK-N4H5F0S0G0	6
Fut8 KO	cation-dependent mannose-6-phosphate receptor	EAGNHSSGAGLVQISK			N4H5F1S0G0	EAGNHSSGAGLVQISK-N4H5F1S0G0	1
Fut8 KO	cation-dependent mannose-6-phosphate receptor	EAGNHSSGAGLVQISK			N5H6F0S0G0	EAGNHSSGAGLVQISK-N5H6F0S0G0	1
Fut8 KO	cation-dependent mannose-6-phosphate receptor	EAGNHSSGAGLVQISK			N4H5F0S0G0	EAGNHSSGAGLVQISK-N4H5F0S0G0	6
Fut8 KO	cation-dependent mannose-6-phosphate receptor	EAGNHSSGAGLVQISK			N4H5F0S0G0	EAGNHSSGAGLVQISK-N4H5F0S0G0	6
Fut8 KO	cation-dependent mannose-6-phosphate receptor	EAGNHSSGAGLVQISK			N4H5F0S0G0	EAGNHSSGAGLVQISK-N4H5F0S0G0	6
Fut8 KO	cation-dependent mannose-6-phosphate receptor	EAGNHSSGAGLVQISK			N7H8F0S1G0	EAGNHSSGAGLVQISK-N7H8F0S1G0	1
Fut8 KO	cation-dependent mannose-6-phosphate receptor	EAGNHSSGAGLVQISK			N5H6F4S0G0	EAGNHSSGAGLVQISK-N5H6F4S0G0	12
Fut8 KO	cation-dependent mannose-6-phosphate receptor	EAGNHSSGAGLVQISK			N5H6F2S1G0	EAGNHSSGAGLVQISK-N5H6F2S1G0	4
Fut8 KO	cation-dependent mannose-6-phosphate receptor	EAGNHSSGAGLVQISK			N5H6F2S2G0	EAGNHSSGAGLVQISK-N5H6F2S2G0	3
Fut8 KO	cation-dependent mannose-6-phosphate receptor	EAGNHSSGAGLVQISK			N5H6F4S0G0	EAGNHSSGAGLVQISK-N5H6F4S0G0	12
Fut8 KO	cation-dependent mannose-6-phosphate receptor	EAGNHSSGAGLVQISK			N6H7F4S0G0	EAGNHSSGAGLVQISK-N6H7F4S0G0	7
Fut8 KO	cation-dependent mannose-6-phosphate receptor	EAGNHSSGAGLVQISK			N4H5F2S1G0	EAGNHSSGAGLVQISK-N4H5F2S1G0	8
[truncated: 19,047 more rows]
