# Supplementary material for: Glycoproteomic Characterization of FUT8 Knock-Out CHO Cells Reveals Roles of FUT8 in the Glycosylation
Source: Front Chem. 2021 Oct 29;9:755238. doi: 10.3389/fchem.2021.755238 (PMC8586412; doi:10.3389/fchem.2021.755238)
Supplement: Supplementary file 3 [file Table4.XLSX]

## Sheet: Sheet1
Supplemental data Table S4. The glycosylation related enzyme expression and their glycosylation
Gene name	Common name	Category	Sub-category	Proteins	ratio	WT	Fut8 KO
POMGNT2	POMGNT2	Glycan transferase	GlcNAc-transferases	O-linked-mannose beta-1,4-N-acetylglucosaminyltransferase 2	0.33	15	5
POGLUT1	ALG1	Glycan transferase	Glucosyltransferases	O-glucosyltransferase 1	0	2	0
UGGT2	UGGT2	Glycan transferase	Glucosyltransferases	UDP-glucose:glycoprotein glucosyltransferase 2	0	0	2
CHSY1	CHSY1	Glycan transferase	Nucleotide Synthesis	chondroitin sulfate synthase 1	0	3	0
CHST12	CHST12 [carbohydrate (chondroitin 4) sulfotransferase 12]	Glycan transferase	Sulfotransferases	carbohydrate sulfotransferase 12	0	6	0
UGT1A1	UGT1A1 - UGT1A10 UDP glucuronosyltransferase 1 family, polypeptides A1, A3, A4, A5, A6, A7, A8, A9, A10	Glycan transferase	UDP-glucuronosyltransferases	UDP-glucuronosyltransferase 1-7C	0	2	0
B4GAT	B4GAT	Glycan transferase	UDP-glucuronosyltransferases	beta-1,4-glucuronyltransferase 1	0	5	0
B3GLCT	ALG	Glycan transferase	Glucosyltransferases	beta-1,3-glucosyltransferase	0.3	10	3
ST3GalNAc	ST3GalNAc	Glycan transferase	Sialyltransferases	CMP-N-acetylneuraminate-beta-galactosamide-alpha-2,3-sialyltransferase 1	0.3	10	3
RPN1	RPN1 (ribophorin I)	Glycan transferase	N-glycans-transferase	dolichyl-diphosphooligosaccharide--protein glycosyltransferase subunit 1	0.408867	203	83
FUT11	FUT11 [fucosyltransferase 11 (alpha (1 3)]	Glycan transferase	Fucosyltransferases	alpha-(1,3)-fucosyltransferase 11	0.448276	29	13
RPN2	RPN2 (ribophorin II)	Glycan transferase	N-glycans-transferase	dolichyl-diphosphooligosaccharide--protein glycosyltransferase subunit 2	0.621849	119	74
XYLT1	XYLT1 [xylosyltransferase I]	Glycan transferase	Xylosyltransferases	glucoside xylosyltransferase 1	0.666667	21	14
GNPTAB	GNPTAB	Glycan transferase	GlcNAc-transferases	N-acetylglucosamine-1-phosphotransferase subunits alpha/beta	0.705882	17	12
B4GALT3	B4GALT3 (UDP-Gal:betaGlcNAc beta 1,4- galactosyltransferase, polypeptide 3)	Glycan transferase	Galactosyltransferases	beta-1,4-galactosyltransferase 3	0.8	5	4
STT3B	STT3B	Glycan transferase	N-glycans-transferase	dolichyl-diphosphooligosaccharide--protein glycosyltransferase subunit STT3B	0.874016	127	111
UGGT1	UGGT1	Glycan transferase	Glucosyltransferases	UDP-glucose:glycoprotein glucosyltransferase 1	0.888889	45	40
POFUT2	POFUT2 (protein O-fucosyltransferase 2)	Glycan transferase	Fucosyltransferases	GDP-fucose protein O-fucosyltransferase 2	0.9	40	36
ALG09	ALG09	Glycan transferase	Mannosyltransferases	alpha-1,2-mannosyltransferase ALG9	1	2	2
STT3A	STT3A	Glycan transferase	N-glycans-transferase	dolichyl-diphosphooligosaccharide--protein glycosyltransferase subunit STT3A	1.14024	164	187
GLCE	GLCE (D-glucuronyl C5-epimerase)	Glycan transferase	Miscellaneous	D-glucuronyl C5-epimerase	1.27273	11	14
B3GALT6	B3GALT6 (UDP-Gal:betaGal beta 1,3-galactosyltransferase polypeptide 6)	Glycan transferase	Galactosyltransferases	beta-1,3-galactosyltransferase 6	1.33333	3	4
LARGE1	LARGE1	Glycan transferase	GlcNAc-transferases	glycosyltransferase-like protein LARGE1	1.33333	3	4
GALT	GALT	Glycan transferase	Galactosyltransferases	procollagen galactosyltransferase 1	1.42759	145	207
HS2ST1	HS2ST1 [heparan sulfate 2-O-sulfotransferase 1]	Glycan transferase	Sulfotransferases	heparan sulfate 2-O-sulfotransferase 1	2	2	4
CHPF	CHPF	Glycan transferase	Nucleotide Synthesis	chondroitin sulfate synthase 2	2.33333	3	7
DPAGT	DPAGT	Glycan transferase	GlcNAc-transferases	N-acetylglucosamine-1-phosphotransferase subunit gamma	2.42857	7	17
PIGB	PIG B	Glycan transferase	Mannosyltransferases	GPI mannosyltransferase 3	4	2	8
NAGLU	NAGLU (alpha-N-acetylglucosaminidase precursor)	Glycan Degradation	Mannosidases	N-acetylglucosamine-1-phosphodiester alpha-N-acetylglucosaminidase	0	2	0
SGSH	SGSH [N-sulfoglucosamine sulfohydrolase (sulfamidase)]	Glycan Degradation	Sulfohydrolases	N-sulphoglucosamine sulphohydrolase	0.261905	42	11
KIAA1161	GAA (acid alpha-glucosidase preproprotein)	Glycan Degradation	Hyaluronoglucosaminidases	uncharacterized family 31 glucosidase KIAA1161 homolog	0.333333	6	2
MAN2A1	MAN2A1 (mannosidase, alpha, class 2A, member 1)	Glycan Degradation	Mannosidase	alpha-mannosidase 2	0.375	32	12
GBA	GBA (glucosidase, beta; acid)	Glycan Degradation	Lysosomal Enzymes	glucosylceramidase	0.401869	107	43
HPSE	HPSE (Heparanase)	Glycan Degradation	Heparanases	heparanase	0.439024	41	18
NAGA	NAGA (alpha-N-acetylgalactosaminidase)	Glycan Degradation	Lysosomal Enzymes	alpha-N-acetylgalactosaminidase	0.526316	19	10
FUCA1	FUCA1 (fucosidase, alpha-L- 1, tissue)	Glycan Degradation	Fucosidases	tissue alpha-L-fucosidase	0.673077	52	35
GUSB	GUSB (glucuronidase, beta)	Glycan Degradation	Galactosidase	beta-glucuronidase	0.7	60	42
GNS	GNS [glucosamine (N-acetyl)-6-sulfatase precursor]	Glycan Degradation	Sulfatases	N-acetylglucosamine-6-sulfatase	0.711111	45	32
GLA	GLA (galactosidase, alpha)	Glycan Degradation	Galactosidase	alpha-galactosidase A	0.809524	21	17
MOGS	GAA (acid alpha-glucosidase preproprotein)	Glycan Degradation	Hyaluronoglucosaminidases	mannosyl-oligosaccharide glucosidase	0.818182	11	9
PRKCSH	GAA (acid alpha-glucosidase preproprotein)	Glycan Degradation	Hyaluronoglucosaminidases	glucosidase 2 subunit beta	0.857143	14	12
GAA	GAA (acid alpha-glucosidase preproprotein)	Glycan Degradation	Hyaluronoglucosaminidases	lysosomal alpha-glucosidase	0.857362	652	559
IDUA	IDUA (alpha-L-iduronidase precursor)	Glycan Degradation	Iduronidases	alpha-L-iduronidase	0.867647	68	59
Neu1	Neu1 ( neuraminidase precursor)	Glycan Degradation	Sialidases	sialidase-1	0.88	50	44
HEXB	HEXB (hexosaminidase B preproprotein)	Glycan Degradation	Hexosaminidases	beta-hexosaminidase subunit beta	0.919355	62	57
MAN2B1	MAN2B1 (mannosidase alpha class 2B member 1)	Glycan Degradation	Mannosidase	lysosomal alpha-mannosidase	0.940476	84	79
HYAL1	HYAL1 (hyaluronoglucosaminidase 1)	Glycan Degradation	Hyaluronoglucosaminidases	hyaluronidase-2	0.95	20	19
MAN1A1	MAN1A1 [mannosidase alpha class 1A member 1]	Glycan Degradation	Mannosidase	epididymis-specific alpha-mannosidase	1	18	18
NAGLU	NAGLU (alpha-N-acetylglucosaminidase precursor)	Glycan Degradation	Mannosidases	alpha-N-acetylglucosaminidase	1.11111	9	10
HEXA	HEXA [hexosaminidase A (alpha polypeptide)]	Glycan Degradation	Hexosaminidases	beta-hexosaminidase subunit alpha	1.15152	33	38
GLB1	GLB1 (galactosidase, beta 1)	Glycan Degradation	Galactosidase	beta-galactosidase	1.27397	73	93
