# Supplementary material for: Glycoproteomic Characterization of FUT8 Knock-Out CHO Cells Reveals Roles of FUT8 in the Glycosylation
Source: Front Chem. 2021 Oct 29;9:755238. doi: 10.3389/fchem.2021.755238 (PMC8586412; doi:10.3389/fchem.2021.755238)
Supplement: Supplementary file 4 [file Table1.XLSX]

## Sheet: Sheet1
Supplemental data Table S1: The annotated intact glyopeptide spectra in wild-type cells
Cell	Protein Name	Sequence	corefucosylated IGPs	Relative abundance	NGLYCAN	Intact glycopeptides	Relative abundance
WT	cathepsin D	AACAVRPQEVSMVNGTLTNPVTGR	AACAVRPQEVSMVNGTLTNPVTGR-N4H5F1S0G0	4	N4H5F1S0G0	AACAVRPQEVSMVNGTLTNPVTGR-N4H5F1S0G0	8
WT	cathepsin D	AACAVRPQEVSMVNGTLTNPVTGR	AACAVRPQEVSMVNGTLTNPVTGR-N4H5F1S0G0	4	N4H5F1S0G0	AACAVRPQEVSMVNGTLTNPVTGR-N4H5F1S0G0	8
WT	cathepsin D	AACAVRPQEVSMVNGTLTNPVTGR	AACAVRPQEVSMVNGTLTNPVTGR-N4H5F1S0G0	4	N4H5F1S0G0	AACAVRPQEVSMVNGTLTNPVTGR-N4H5F1S0G0	8
WT	cathepsin D	AACAVRPQEVSMVNGTLTNPVTGR	AACAVRPQEVSMVNGTLTNPVTGR-N4H5F1S0G0	4	N4H5F1S0G0	AACAVRPQEVSMVNGTLTNPVTGR-N4H5F1S0G0	8
WT	cathepsin D	AACAVRPQEVSMVNGTLTNPVTGR	AACAVRPQEVSMVNGTLTNPVTGR-N4H5F1S1G0	1	N4H5F1S1G0	AACAVRPQEVSMVNGTLTNPVTGR-N4H5F1S1G0	1
WT	cathepsin D	AACAVRPQEVSMVNGTLTNPVTGR	AACAVRPQEVSMVNGTLTNPVTGR-N4H5F3S0G0	7	N4H5F3S0G0	AACAVRPQEVSMVNGTLTNPVTGR-N4H5F3S0G0	11
WT	cathepsin D	AACAVRPQEVSMVNGTLTNPVTGR	AACAVRPQEVSMVNGTLTNPVTGR-N4H5F3S0G0	7	N4H5F3S0G0	AACAVRPQEVSMVNGTLTNPVTGR-N4H5F3S0G0	11
WT	cathepsin D	AACAVRPQEVSMVNGTLTNPVTGR	AACAVRPQEVSMVNGTLTNPVTGR-N4H5F3S0G0	7	N4H5F3S0G0	AACAVRPQEVSMVNGTLTNPVTGR-N4H5F3S0G0	11
WT	cathepsin D	AACAVRPQEVSMVNGTLTNPVTGR	AACAVRPQEVSMVNGTLTNPVTGR-N4H5F3S0G0	7	N4H5F3S0G0	AACAVRPQEVSMVNGTLTNPVTGR-N4H5F3S0G0	11
WT	cathepsin D	AACAVRPQEVSMVNGTLTNPVTGR	AACAVRPQEVSMVNGTLTNPVTGR-N4H5F3S0G0	7	N4H5F3S0G0	AACAVRPQEVSMVNGTLTNPVTGR-N4H5F3S0G0	11
WT	cathepsin D	AACAVRPQEVSMVNGTLTNPVTGR	AACAVRPQEVSMVNGTLTNPVTGR-N4H5F3S0G0	7	N4H5F3S0G0	AACAVRPQEVSMVNGTLTNPVTGR-N4H5F3S0G0	11
WT	cathepsin D	AACAVRPQEVSMVNGTLTNPVTGR	AACAVRPQEVSMVNGTLTNPVTGR-N4H5F3S0G0	7	N4H5F3S0G0	AACAVRPQEVSMVNGTLTNPVTGR-N4H5F3S0G0	11
WT	cathepsin D	AACAVRPQEVSMVNGTLTNPVTGR	AACAVRPQEVSMVNGTLTNPVTGR-N5H6F1S0G0	2	N5H6F1S0G0	AACAVRPQEVSMVNGTLTNPVTGR-N5H6F1S0G0	2
WT	cathepsin D	AACAVRPQEVSMVNGTLTNPVTGR	AACAVRPQEVSMVNGTLTNPVTGR-N5H6F1S0G0	2	N5H6F1S0G0	AACAVRPQEVSMVNGTLTNPVTGR-N5H6F1S0G0	2
WT	cathepsin D	AACAVRPQEVSMVNGTLTNPVTGR	AACAVRPQEVSMVNGTLTNPVTGR-N5H6F3S0G0	3	N5H6F3S0G0	AACAVRPQEVSMVNGTLTNPVTGR-N5H6F3S0G0	3
WT	cathepsin D	AACAVRPQEVSMVNGTLTNPVTGR	AACAVRPQEVSMVNGTLTNPVTGR-N5H6F3S0G0	3	N5H6F3S0G0	AACAVRPQEVSMVNGTLTNPVTGR-N5H6F3S0G0	3
WT	cathepsin D	AACAVRPQEVSMVNGTLTNPVTGR	AACAVRPQEVSMVNGTLTNPVTGR-N5H6F3S0G0	3	N5H6F3S0G0	AACAVRPQEVSMVNGTLTNPVTGR-N5H6F3S0G0	3
WT	thrombospondin type-1 domain-containing protein 7A	ANQTALCGGGIQTR	ANQTALCGGGIQTR-N4H5F3S0G0	1	N4H5F3S0G0	ANQTALCGGGIQTR-N4H5F3S0G0	1
WT	thrombospondin type-1 domain-containing protein 7A	ANQTALCGGGIQTR	ANQTALCGGGIQTR-N4H5F3S1G0	1	N4H5F3S1G0	ANQTALCGGGIQTR-N4H5F3S1G0	1
WT	chondroitin sulfate proteoglycan 4	ANSTGTLVITNPTR	ANSTGTLVITNPTR-N4H5F1S2G0	1	N4H5F1S2G0	ANSTGTLVITNPTR-N4H5F1S2G0	1
WT	dolichyl-diphosphooligosaccharide--protein glycosyltransferase subunit STT3A	CFNAMEVDAFNSSHPVSTPVENPAQIR	CFNAMEVDAFNSSHPVSTPVENPAQIR-N4H3F1S0G0	1	N4H3F1S0G0	CFNAMEVDAFNSSHPVSTPVENPAQIR-N4H3F1S0G0	2
WT	laminin subunit beta-1	CIPVLEAQEYIANVTSSPSAR	CIPVLEAQEYIANVTSSPSAR-N2H4F1S0G0	1	N2H4F1S0G0	CIPVLEAQEYIANVTSSPSAR-N2H4F1S0G0	6
WT	procollagen-lysine,2-oxoglutarate 5-dioxygenase 1	CNASSQFLCSSGR	CNASSQFLCSSGR-N4H5F1S1G0	2	N4H5F1S1G0	CNASSQFLCSSGR-N4H5F1S1G0	2
WT	procollagen-lysine,2-oxoglutarate 5-dioxygenase 2	CNASSQFLCSSGR	CNASSQFLCSSGR-N4H5F1S1G0	2	N4H5F1S1G0	CNASSQFLCSSGR-N4H5F1S1G0	2
WT	procollagen-lysine,2-oxoglutarate 5-dioxygenase 2	CNASSQFLCSSGR	CNASSQFLCSSGR-N4H5F3S0G0	2	N4H5F3S0G0	CNASSQFLCSSGR-N4H5F3S0G0	2
WT	prolow-density lipoprotein receptor-related protein 1	CNASSQFLCSSGR	CNASSQFLCSSGR-N4H5F3S0G0	2	N4H5F3S0G0	CNASSQFLCSSGR-N4H5F3S0G0	2
WT	chondroitin sulfate proteoglycan 4	CQSNASWVPSLGK	CQSNASWVPSLGK-N4H5F1S0G0	1	N4H5F1S0G0	CQSNASWVPSLGK-N4H5F1S0G0	6
WT	chondroitin sulfate proteoglycan 4	CQSNASWVPSLGK	CQSNASWVPSLGK-N4H5F3S0G0	1	N4H5F3S0G0	CQSNASWVPSLGK-N4H5F3S0G0	8
WT	cathepsin D	DAGVGFPEYQEEDNSTYNFR	DAGVGFPEYQEEDNSTYNFR-N2H3F1S0G0	1	N2H3F1S0G0	DAGVGFPEYQEEDNSTYNFR-N2H3F1S0G0	2
WT	cathepsin D	DAGVGFPEYQEEDNSTYNFR	DAGVGFPEYQEEDNSTYNFR-N4H5F1S0G0	2	N4H5F1S0G0	DAGVGFPEYQEEDNSTYNFR-N4H5F1S0G0	6
WT	cathepsin D	DAGVGFPEYQEEDNSTYNFR	DAGVGFPEYQEEDNSTYNFR-N4H5F1S0G0	2	N4H5F1S0G0	DAGVGFPEYQEEDNSTYNFR-N4H5F1S0G0	6
WT	cathepsin D	DAGVGFPEYQEEDNSTYNFR	DAGVGFPEYQEEDNSTYNFR-N4H5F1S1G0	1	N4H5F1S1G0	DAGVGFPEYQEEDNSTYNFR-N4H5F1S1G0	1
WT	cathepsin D	DAGVGFPEYQEEDNSTYNFR	DAGVGFPEYQEEDNSTYNFR-N4H5F1S2G0	1	N4H5F1S2G0	DAGVGFPEYQEEDNSTYNFR-N4H5F1S2G0	1
WT	cathepsin D	DAGVGFPEYQEEDNSTYNFR	DAGVGFPEYQEEDNSTYNFR-N4H5F3S0G0	4	N4H5F3S0G0	DAGVGFPEYQEEDNSTYNFR-N4H5F3S0G0	5
WT	cathepsin D	DAGVGFPEYQEEDNSTYNFR	DAGVGFPEYQEEDNSTYNFR-N4H5F3S0G0	4	N4H5F3S0G0	DAGVGFPEYQEEDNSTYNFR-N4H5F3S0G0	5
WT	cathepsin D	DAGVGFPEYQEEDNSTYNFR	DAGVGFPEYQEEDNSTYNFR-N4H5F3S0G0	4	N4H5F3S0G0	DAGVGFPEYQEEDNSTYNFR-N4H5F3S0G0	5
WT	cathepsin D	DAGVGFPEYQEEDNSTYNFR	DAGVGFPEYQEEDNSTYNFR-N4H5F3S0G0	4	N4H5F3S0G0	DAGVGFPEYQEEDNSTYNFR-N4H5F3S0G0	5
WT	integrin alpha-V	DCVECLLLHLGKPDNQTCHHQCK	DCVECLLLHLGKPDNQTCHHQCK-N9H10F2S0G0	1	N9H10F2S0G0	DCVECLLLHLGKPDNQTCHHQCK-N9H10F2S0G0	1
WT	transferrin receptor protein 1	DFEDLKYPVNGSLVIVR	DFEDLKYPVNGSLVIVR-N5H6F3S0G0	1	N5H6F3S0G0	DFEDLKYPVNGSLVIVR-N5H6F3S0G0	1
WT	zinc transporter ZIP10	DHNEDDRQHECLNVTQLLK	DHNEDDRQHECLNVTQLLK-N4H5F1S0G0	1	N4H5F1S0G0	DHNEDDRQHECLNVTQLLK-N4H5F1S0G0	2
WT	prosaposin	DLDLSCNITTDR	DLDLSCNITTDR-N4H5F1S1G0	1	N4H5F1S1G0	DLDLSCNITTDR-N4H5F1S1G0	1
WT	prosaposin	DLDLSCNITTDR	DLDLSCNITTDR-N4H5F3S0G0	1	N4H5F3S0G0	DLDLSCNITTDR-N4H5F3S0G0	1
WT	lysosomal acid lipase/cholesteryl ester hydrolase	DMSDELGCINVTQCDGPNK	DMSDELGCINVTQCDGPNK-N4H5F3S0G0	1	N4H5F3S0G0	DMSDELGCINVTQCDGPNK-N4H5F3S0G0	9
WT	prolyl 3-hydroxylase 1	DMSDGFISNLTIQR	DMSDGFISNLTIQR-N4H3F1S0G0	1	N4H3F1S0G0	DMSDGFISNLTIQR-N4H3F1S0G0	2
WT	CD166 antigen	DRVPDSCCINITVGCGIDFK	DRVPDSCCINITVGCGIDFK-N10H11F7S0G0	4	N10H11F7S0G0	DRVPDSCCINITVGCGIDFK-N10H11F7S0G0	5
WT	CD166 antigen	DRVPDSCCINITVGCGIDFK	DRVPDSCCINITVGCGIDFK-N10H11F7S0G0	4	N10H11F7S0G0	DRVPDSCCINITVGCGIDFK-N10H11F7S0G0	5
WT	CD166 antigen	DRVPDSCCINITVGCGIDFK	DRVPDSCCINITVGCGIDFK-N10H11F7S0G0	4	N10H11F7S0G0	DRVPDSCCINITVGCGIDFK-N10H11F7S0G0	5
WT	CD166 antigen	DRVPDSCCINITVGCGIDFK	DRVPDSCCINITVGCGIDFK-N10H11F7S0G0	4	N10H11F7S0G0	DRVPDSCCINITVGCGIDFK-N10H11F7S0G0	5
WT	CD166 antigen	DRVPDSCCINITVGCGIDFK	DRVPDSCCINITVGCGIDFK-N8H9F7S0G0	1	N8H9F7S0G0	DRVPDSCCINITVGCGIDFK-N8H9F7S0G0	6
WT	CD166 antigen	DRVPDSCCINITVGCGIDFK	DRVPDSCCINITVGCGIDFK-N9H10F7S0G0	1	N9H10F7S0G0	DRVPDSCCINITVGCGIDFK-N9H10F7S0G0	8
WT	cation-independent mannose-6-phosphate receptor	DSYPDGNITWYR	DSYPDGNITWYR-N4H5F1S0G0	3	N4H5F1S0G0	DSYPDGNITWYR-N4H5F1S0G0	3
WT	cation-independent mannose-6-phosphate receptor	DSYPDGNITWYR	DSYPDGNITWYR-N4H5F1S0G0	3	N4H5F1S0G0	DSYPDGNITWYR-N4H5F1S0G0	3
WT	cation-independent mannose-6-phosphate receptor	DSYPDGNITWYR	DSYPDGNITWYR-N4H5F1S0G0	3	N4H5F1S0G0	DSYPDGNITWYR-N4H5F1S0G0	3
WT	cation-independent mannose-6-phosphate receptor	DSYPDGNITWYR	DSYPDGNITWYR-N4H5F1S1G0	1	N4H5F1S1G0	DSYPDGNITWYR-N4H5F1S1G0	1
WT	cation-independent mannose-6-phosphate receptor	DSYPDGNITWYR	DSYPDGNITWYR-N4H5F1S2G0	2	N4H5F1S2G0	DSYPDGNITWYR-N4H5F1S2G0	2
WT	cation-independent mannose-6-phosphate receptor	DSYPDGNITWYR	DSYPDGNITWYR-N4H5F1S2G0	2	N4H5F1S2G0	DSYPDGNITWYR-N4H5F1S2G0	2
WT	cation-independent mannose-6-phosphate receptor	DSYPDGNITWYR	DSYPDGNITWYR-N4H5F3S0G0	7	N4H5F3S0G0	DSYPDGNITWYR-N4H5F3S0G0	7
WT	cation-independent mannose-6-phosphate receptor	DSYPDGNITWYR	DSYPDGNITWYR-N4H5F3S0G0	7	N4H5F3S0G0	DSYPDGNITWYR-N4H5F3S0G0	7
WT	cation-independent mannose-6-phosphate receptor	DSYPDGNITWYR	DSYPDGNITWYR-N4H5F3S0G0	7	N4H5F3S0G0	DSYPDGNITWYR-N4H5F3S0G0	7
WT	cation-independent mannose-6-phosphate receptor	DSYPDGNITWYR	DSYPDGNITWYR-N4H5F3S0G0	7	N4H5F3S0G0	DSYPDGNITWYR-N4H5F3S0G0	7
WT	cation-independent mannose-6-phosphate receptor	DSYPDGNITWYR	DSYPDGNITWYR-N4H5F3S0G0	7	N4H5F3S0G0	DSYPDGNITWYR-N4H5F3S0G0	7
WT	cation-independent mannose-6-phosphate receptor	DSYPDGNITWYR	DSYPDGNITWYR-N4H5F3S0G0	7	N4H5F3S0G0	DSYPDGNITWYR-N4H5F3S0G0	7
WT	cation-independent mannose-6-phosphate receptor	DSYPDGNITWYR	DSYPDGNITWYR-N4H5F3S0G0	7	N4H5F3S0G0	DSYPDGNITWYR-N4H5F3S0G0	7
WT	cation-independent mannose-6-phosphate receptor	DSYPDGNITWYR	DSYPDGNITWYR-N4H5F3S1G0	2	N4H5F3S1G0	DSYPDGNITWYR-N4H5F3S1G0	2
WT	cation-independent mannose-6-phosphate receptor	DSYPDGNITWYR	DSYPDGNITWYR-N4H5F3S1G0	2	N4H5F3S1G0	DSYPDGNITWYR-N4H5F3S1G0	2
WT	inositol monophosphatase 3	DTCAQECSHFNLTK	DTCAQECSHFNLTK-N4H5F1S0G0	1	N4H5F1S0G0	DTCAQECSHFNLTK-N4H5F1S0G0	3
WT	integral membrane protein DGCR2/IDD	DTCAQECSHFNLTK	DTCAQECSHFNLTK-N5H6F3S0G0	1	N5H6F3S0G0	DTCAQECSHFNLTK-N5H6F3S0G0	4
WT	integral membrane protein DGCR2/IDD	DTCAQECSHFNLTK	DTCAQECSHFNLTK-N6H7F3S0G0	1	N6H7F3S0G0	DTCAQECSHFNLTK-N6H7F3S0G0	1
WT	amyloid beta A4 protein	EAFNETNQAIQTISR	EAFNETNQAIQTISR-N4H5F3S0G0	1	N4H5F3S0G0	EAFNETNQAIQTISR-N4H5F3S0G0	3
WT	amyloid beta A4 protein	EAFNETNQAIQTISR	EAFNETNQAIQTISR-N6H7F1S1G0	1	N6H7F1S1G0	EAFNETNQAIQTISR-N6H7F1S1G0	1
WT	cathepsin D	EAGNHSSGAGLVQISK	EAGNHSSGAGLVQISK-N4H5F3S0G0	1	N4H5F3S0G0	EAGNHSSGAGLVQISK-N4H5F3S0G0	5
WT	cathepsin D	EAGNHSSGAGLVQISK	EAGNHSSGAGLVQISK-N4H5F3S1G0	1	N4H5F3S1G0	EAGNHSSGAGLVQISK-N4H5F3S1G0	2
WT	cathepsin D	EAGNHSSGAGLVQISK	EAGNHSSGAGLVQISK-N5H6F3S0G0	1	N5H6F3S0G0	EAGNHSSGAGLVQISK-N5H6F3S0G0	5
WT	cartilage-associated protein	EAGNHSSGAGLVQISK	EAGNHSSGAGLVQISK-N6H7F3S0G0	2	N6H7F3S0G0	EAGNHSSGAGLVQISK-N6H7F3S0G0	2
WT	cathepsin D	EAGNHSSGAGLVQISK	EAGNHSSGAGLVQISK-N6H7F3S0G0	2	N6H7F3S0G0	EAGNHSSGAGLVQISK-N6H7F3S0G0	2
WT	cathepsin D	EAGNHSSGAGLVQISK	EAGNHSSGAGLVQISK-N7H8F3S0G0	1	N7H8F3S0G0	EAGNHSSGAGLVQISK-N7H8F3S0G0	1
WT	cartilage-associated protein	EAGNHSSGAGLVQISK	EAGNHSSGAGLVQISK-N7H8F5S0G0	1	N7H8F5S0G0	EAGNHSSGAGLVQISK-N7H8F5S0G0	2
WT	cartilage-associated protein	EAGNHSSGAGLVQISK	EAGNHSSGAGLVQISK-N7H8F5S1G0	3	N7H8F5S1G0	EAGNHSSGAGLVQISK-N7H8F5S1G0	3
WT	cartilage-associated protein	EAGNHSSGAGLVQISK	EAGNHSSGAGLVQISK-N7H8F5S1G0	3	N7H8F5S1G0	EAGNHSSGAGLVQISK-N7H8F5S1G0	3
WT	cathepsin D	EAGNHSSGAGLVQISK	EAGNHSSGAGLVQISK-N7H8F5S1G0	3	N7H8F5S1G0	EAGNHSSGAGLVQISK-N7H8F5S1G0	3
WT	laminin subunit beta-1	EETLLYDNASSSVADR	EETLLYDNASSSVADR-N5H6F3S0G0	1	N5H6F3S0G0	EETLLYDNASSSVADR-N5H6F3S0G0	1
WT	laminin subunit beta-1	EETLLYDNASSSVADR	EETLLYDNASSSVADR-N7H8F2S0G0	1	N7H8F2S0G0	EETLLYDNASSSVADR-N7H8F2S0G0	1
WT	alpha-mannosidase 2	FAVESLTPSSLSLMHSPPDAQNLSEVTLSPMEISTFR	FAVESLTPSSLSLMHSPPDAQNLSEVTLSPMEISTFR-N7H8F2S0G0	1	N7H8F2S0G0	FAVESLTPSSLSLMHSPPDAQNLSEVTLSPMEISTFR-N7H8F2S0G0	1
WT	procollagen-lysine,2-oxoglutarate 5-dioxygenase 2	FGHSPLINLTGSLSHASDVVLYHQHK	FGHSPLINLTGSLSHASDVVLYHQHK-N4H5F1S1G0	1	N4H5F1S1G0	FGHSPLINLTGSLSHASDVVLYHQHK-N4H5F1S1G0	3
WT	lysosome-associated membrane glycoprotein 1	FGMNGSSSLFFLQEVR	FGMNGSSSLFFLQEVR-N4H5F1S0G0	13	N4H5F1S0G0	FGMNGSSSLFFLQEVR-N4H5F1S0G0	51
WT	lysosome-associated membrane glycoprotein 1	FGMNGSSSLFFLQEVR	FGMNGSSSLFFLQEVR-N4H5F1S0G0	13	N4H5F1S0G0	FGMNGSSSLFFLQEVR-N4H5F1S0G0	51
WT	lysosome-associated membrane glycoprotein 1	FGMNGSSSLFFLQEVR	FGMNGSSSLFFLQEVR-N4H5F1S0G0	13	N4H5F1S0G0	FGMNGSSSLFFLQEVR-N4H5F1S0G0	51
WT	lysosome-associated membrane glycoprotein 1	FGMNGSSSLFFLQEVR	FGMNGSSSLFFLQEVR-N4H5F1S0G0	13	N4H5F1S0G0	FGMNGSSSLFFLQEVR-N4H5F1S0G0	51
WT	lysosome-associated membrane glycoprotein 1	FGMNGSSSLFFLQEVR	FGMNGSSSLFFLQEVR-N4H5F1S0G0	13	N4H5F1S0G0	FGMNGSSSLFFLQEVR-N4H5F1S0G0	51
WT	lysosome-associated membrane glycoprotein 1	FGMNGSSSLFFLQEVR	FGMNGSSSLFFLQEVR-N4H5F1S0G0	13	N4H5F1S0G0	FGMNGSSSLFFLQEVR-N4H5F1S0G0	51
WT	lysosome-associated membrane glycoprotein 1	FGMNGSSSLFFLQEVR	FGMNGSSSLFFLQEVR-N4H5F1S0G0	13	N4H5F1S0G0	FGMNGSSSLFFLQEVR-N4H5F1S0G0	51
WT	lysosome-associated membrane glycoprotein 1	FGMNGSSSLFFLQEVR	FGMNGSSSLFFLQEVR-N4H5F1S0G0	13	N4H5F1S0G0	FGMNGSSSLFFLQEVR-N4H5F1S0G0	51
WT	lysosome-associated membrane glycoprotein 1	FGMNGSSSLFFLQEVR	FGMNGSSSLFFLQEVR-N4H5F1S0G0	13	N4H5F1S0G0	FGMNGSSSLFFLQEVR-N4H5F1S0G0	51
WT	lysosome-associated membrane glycoprotein 1	FGMNGSSSLFFLQEVR	FGMNGSSSLFFLQEVR-N4H5F1S0G0	13	N4H5F1S0G0	FGMNGSSSLFFLQEVR-N4H5F1S0G0	51
WT	lysosome-associated membrane glycoprotein 1	FGMNGSSSLFFLQEVR	FGMNGSSSLFFLQEVR-N4H5F1S0G0	13	N4H5F1S0G0	FGMNGSSSLFFLQEVR-N4H5F1S0G0	51
WT	lysosome-associated membrane glycoprotein 1	FGMNGSSSLFFLQEVR	FGMNGSSSLFFLQEVR-N4H5F1S0G0	13	N4H5F1S0G0	FGMNGSSSLFFLQEVR-N4H5F1S0G0	51
WT	lysosome-associated membrane glycoprotein 1	FGMNGSSSLFFLQEVR	FGMNGSSSLFFLQEVR-N4H5F1S0G0	13	N4H5F1S0G0	FGMNGSSSLFFLQEVR-N4H5F1S0G0	51
WT	lysosome-associated membrane glycoprotein 1	FGMNGSSSLFFLQEVR	FGMNGSSSLFFLQEVR-N4H5F1S1G0	12	N4H5F1S1G0	FGMNGSSSLFFLQEVR-N4H5F1S1G0	26
WT	lysosome-associated membrane glycoprotein 1	FGMNGSSSLFFLQEVR	FGMNGSSSLFFLQEVR-N4H5F1S1G0	12	N4H5F1S1G0	FGMNGSSSLFFLQEVR-N4H5F1S1G0	26
WT	lysosome-associated membrane glycoprotein 1	FGMNGSSSLFFLQEVR	FGMNGSSSLFFLQEVR-N4H5F1S1G0	12	N4H5F1S1G0	FGMNGSSSLFFLQEVR-N4H5F1S1G0	26
WT	lysosome-associated membrane glycoprotein 1	FGMNGSSSLFFLQEVR	FGMNGSSSLFFLQEVR-N4H5F1S1G0	12	N4H5F1S1G0	FGMNGSSSLFFLQEVR-N4H5F1S1G0	26
WT	lysosome-associated membrane glycoprotein 1	FGMNGSSSLFFLQEVR	FGMNGSSSLFFLQEVR-N4H5F1S1G0	12	N4H5F1S1G0	FGMNGSSSLFFLQEVR-N4H5F1S1G0	26
WT	lysosome-associated membrane glycoprotein 1	FGMNGSSSLFFLQEVR	FGMNGSSSLFFLQEVR-N4H5F1S1G0	12	N4H5F1S1G0	FGMNGSSSLFFLQEVR-N4H5F1S1G0	26
WT	lysosome-associated membrane glycoprotein 1	FGMNGSSSLFFLQEVR	FGMNGSSSLFFLQEVR-N4H5F1S1G0	12	N4H5F1S1G0	FGMNGSSSLFFLQEVR-N4H5F1S1G0	26
WT	lysosome-associated membrane glycoprotein 1	FGMNGSSSLFFLQEVR	FGMNGSSSLFFLQEVR-N4H5F1S1G0	12	N4H5F1S1G0	FGMNGSSSLFFLQEVR-N4H5F1S1G0	26
WT	lysosome-associated membrane glycoprotein 1	FGMNGSSSLFFLQEVR	FGMNGSSSLFFLQEVR-N4H5F1S1G0	12	N4H5F1S1G0	FGMNGSSSLFFLQEVR-N4H5F1S1G0	26
WT	lysosome-associated membrane glycoprotein 1	FGMNGSSSLFFLQEVR	FGMNGSSSLFFLQEVR-N4H5F1S1G0	12	N4H5F1S1G0	FGMNGSSSLFFLQEVR-N4H5F1S1G0	26
WT	lysosome-associated membrane glycoprotein 1	FGMNGSSSLFFLQEVR	FGMNGSSSLFFLQEVR-N4H5F1S1G0	12	N4H5F1S1G0	FGMNGSSSLFFLQEVR-N4H5F1S1G0	26
WT	lysosome-associated membrane glycoprotein 1	FGMNGSSSLFFLQEVR	FGMNGSSSLFFLQEVR-N4H5F1S1G0	12	N4H5F1S1G0	FGMNGSSSLFFLQEVR-N4H5F1S1G0	26
WT	lysosome-associated membrane glycoprotein 1	FGMNGSSSLFFLQEVR	FGMNGSSSLFFLQEVR-N4H5F1S2G0	1	N4H5F1S2G0	FGMNGSSSLFFLQEVR-N4H5F1S2G0	3
WT	lysosome-associated membrane glycoprotein 1	FGMNGSSSLFFLQEVR	FGMNGSSSLFFLQEVR-N4H5F3S0G0	13	N4H5F3S0G0	FGMNGSSSLFFLQEVR-N4H5F3S0G0	29
WT	lysosome-associated membrane glycoprotein 1	FGMNGSSSLFFLQEVR	FGMNGSSSLFFLQEVR-N4H5F3S0G0	13	N4H5F3S0G0	FGMNGSSSLFFLQEVR-N4H5F3S0G0	29
WT	lysosome-associated membrane glycoprotein 1	FGMNGSSSLFFLQEVR	FGMNGSSSLFFLQEVR-N4H5F3S0G0	13	N4H5F3S0G0	FGMNGSSSLFFLQEVR-N4H5F3S0G0	29
WT	lysosome-associated membrane glycoprotein 1	FGMNGSSSLFFLQEVR	FGMNGSSSLFFLQEVR-N4H5F3S0G0	13	N4H5F3S0G0	FGMNGSSSLFFLQEVR-N4H5F3S0G0	29
WT	lysosome-associated membrane glycoprotein 1	FGMNGSSSLFFLQEVR	FGMNGSSSLFFLQEVR-N4H5F3S0G0	13	N4H5F3S0G0	FGMNGSSSLFFLQEVR-N4H5F3S0G0	29
WT	lysosome-associated membrane glycoprotein 1	FGMNGSSSLFFLQEVR	FGMNGSSSLFFLQEVR-N4H5F3S0G0	13	N4H5F3S0G0	FGMNGSSSLFFLQEVR-N4H5F3S0G0	29
WT	lysosome-associated membrane glycoprotein 1	FGMNGSSSLFFLQEVR	FGMNGSSSLFFLQEVR-N4H5F3S0G0	13	N4H5F3S0G0	FGMNGSSSLFFLQEVR-N4H5F3S0G0	29
WT	lysosome-associated membrane glycoprotein 1	FGMNGSSSLFFLQEVR	FGMNGSSSLFFLQEVR-N4H5F3S0G0	13	N4H5F3S0G0	FGMNGSSSLFFLQEVR-N4H5F3S0G0	29
WT	lysosome-associated membrane glycoprotein 1	FGMNGSSSLFFLQEVR	FGMNGSSSLFFLQEVR-N4H5F3S0G0	13	N4H5F3S0G0	FGMNGSSSLFFLQEVR-N4H5F3S0G0	29
WT	lysosome-associated membrane glycoprotein 1	FGMNGSSSLFFLQEVR	FGMNGSSSLFFLQEVR-N4H5F3S0G0	13	N4H5F3S0G0	FGMNGSSSLFFLQEVR-N4H5F3S0G0	29
WT	lysosome-associated membrane glycoprotein 1	FGMNGSSSLFFLQEVR	FGMNGSSSLFFLQEVR-N4H5F3S0G0	13	N4H5F3S0G0	FGMNGSSSLFFLQEVR-N4H5F3S0G0	29
WT	lysosome-associated membrane glycoprotein 1	FGMNGSSSLFFLQEVR	FGMNGSSSLFFLQEVR-N4H5F3S0G0	13	N4H5F3S0G0	FGMNGSSSLFFLQEVR-N4H5F3S0G0	29
WT	lysosome-associated membrane glycoprotein 1	FGMNGSSSLFFLQEVR	FGMNGSSSLFFLQEVR-N4H5F3S0G0	13	N4H5F3S0G0	FGMNGSSSLFFLQEVR-N4H5F3S0G0	29
WT	lysosome-associated membrane glycoprotein 1	FGMNGSSSLFFLQEVR	FGMNGSSSLFFLQEVR-N5H6F1S0G0	1	N5H6F1S0G0	FGMNGSSSLFFLQEVR-N5H6F1S0G0	6
WT	lysosome-associated membrane glycoprotein 1	FGMNGSSSLFFLQEVR	FGMNGSSSLFFLQEVR-N5H6F1S1G0	1	N5H6F1S1G0	FGMNGSSSLFFLQEVR-N5H6F1S1G0	2
WT	lysosome-associated membrane glycoprotein 1	FGMNGSSSLFFLQEVR	FGMNGSSSLFFLQEVR-N5H6F1S2G0	1	N5H6F1S2G0	FGMNGSSSLFFLQEVR-N5H6F1S2G0	2
WT	lysosome-associated membrane glycoprotein 1	FGMNGSSSLFFLQEVR	FGMNGSSSLFFLQEVR-N5H6F3S0G0	5	N5H6F3S0G0	FGMNGSSSLFFLQEVR-N5H6F3S0G0	12
WT	lysosome-associated membrane glycoprotein 1	FGMNGSSSLFFLQEVR	FGMNGSSSLFFLQEVR-N5H6F3S0G0	5	N5H6F3S0G0	FGMNGSSSLFFLQEVR-N5H6F3S0G0	12
WT	lysosome-associated membrane glycoprotein 1	FGMNGSSSLFFLQEVR	FGMNGSSSLFFLQEVR-N5H6F3S0G0	5	N5H6F3S0G0	FGMNGSSSLFFLQEVR-N5H6F3S0G0	12
WT	lysosome-associated membrane glycoprotein 1	FGMNGSSSLFFLQEVR	FGMNGSSSLFFLQEVR-N5H6F3S0G0	5	N5H6F3S0G0	FGMNGSSSLFFLQEVR-N5H6F3S0G0	12
WT	lysosome-associated membrane glycoprotein 1	FGMNGSSSLFFLQEVR	FGMNGSSSLFFLQEVR-N5H6F3S0G0	5	N5H6F3S0G0	FGMNGSSSLFFLQEVR-N5H6F3S0G0	12
WT	lysosome-associated membrane glycoprotein 1	FGMNGSSSLFFLQEVR	FGMNGSSSLFFLQEVR-N6H7F3S0G0	2	N6H7F3S0G0	FGMNGSSSLFFLQEVR-N6H7F3S0G0	2
WT	lysosome-associated membrane glycoprotein 1	FGMNGSSSLFFLQEVR	FGMNGSSSLFFLQEVR-N6H7F3S0G0	2	N6H7F3S0G0	FGMNGSSSLFFLQEVR-N6H7F3S0G0	2
WT	lysosome-associated membrane glycoprotein 1	FGMNGSSSLFFLQEVR	FGMNGSSSLFFLQEVR-N7H8F3S0G0	1	N7H8F3S0G0	FGMNGSSSLFFLQEVR-N7H8F3S0G0	2
WT	lysosome-associated membrane glycoprotein 1	FGMNGSSSLFFLQEVR	FGMNGSSSLFFLQEVR-N8H9F2S0G0	1	N8H9F2S0G0	FGMNGSSSLFFLQEVR-N8H9F2S0G0	2
WT	sodium/potassium-transporting ATPase subunit beta-3	FLEPYSLEEQKNLTNCPDGAPFK	FLEPYSLEEQKNLTNCPDGAPFK-N7H8F3S0G0	1	N7H8F3S0G0	FLEPYSLEEQKNLTNCPDGAPFK-N7H8F3S0G0	6
WT	procollagen-lysine,2-oxoglutarate 5-dioxygenase 1	FNSTEYQVVTR	FNSTEYQVVTR-N4H5F1S0G0	1	N4H5F1S0G0	FNSTEYQVVTR-N4H5F1S0G0	1
WT	procollagen-lysine,2-oxoglutarate 5-dioxygenase 2	FNSTEYQVVTR	FNSTEYQVVTR-N4H5F3S0G0	2	N4H5F3S0G0	FNSTEYQVVTR-N4H5F3S0G0	2
WT	procollagen-lysine,2-oxoglutarate 5-dioxygenase 2	FNSTEYQVVTR	FNSTEYQVVTR-N4H5F3S0G0	2	N4H5F3S0G0	FNSTEYQVVTR-N4H5F3S0G0	2
WT	prolow-density lipoprotein receptor-related protein 1	FNSTEYQVVTR	FNSTEYQVVTR-N4H5F3S1G0	1	N4H5F3S1G0	FNSTEYQVVTR-N4H5F3S1G0	1
WT	transmembrane emp24 domain-containing protein 9	FTFTSHTPGDHQICLHSNSTR	FTFTSHTPGDHQICLHSNSTR-N4H5F1S0G0	1	N4H5F1S0G0	FTFTSHTPGDHQICLHSNSTR-N4H5F1S0G0	1
WT	GPI ethanolamine phosphate transferase 1	GETASLLCNISVR	GETASLLCNISVR-N4H5F3S0G0	1	N4H5F3S0G0	GETASLLCNISVR-N4H5F3S0G0	1
WT	procollagen-lysine,2-oxoglutarate 5-dioxygenase 2	GFKDNATDSVPLR	GFKDNATDSVPLR-N4H5F1S1G0	2	N4H5F1S1G0	GFKDNATDSVPLR-N4H5F1S1G0	2
WT	procollagen-lysine,2-oxoglutarate 5-dioxygenase 2	GFKDNATDSVPLR	GFKDNATDSVPLR-N4H5F1S1G0	2	N4H5F1S1G0	GFKDNATDSVPLR-N4H5F1S1G0	2
WT	procollagen-lysine,2-oxoglutarate 5-dioxygenase 2	GFKDNATDSVPLR	GFKDNATDSVPLR-N4H5F3S1G0	1	N4H5F3S1G0	GFKDNATDSVPLR-N4H5F3S1G0	1
WT	prolow-density lipoprotein receptor-related protein 1	GFKDNATDSVPLR	GFKDNATDSVPLR-N8H9F2S1G0	1	N8H9F2S1G0	GFKDNATDSVPLR-N8H9F2S1G0	1
WT	thrombospondin type-1 domain-containing protein 7A	GFQWVTGDNHTSYSR	GFQWVTGDNHTSYSR-N4H5F3S0G0	1	N4H5F3S0G0	GFQWVTGDNHTSYSR-N4H5F3S0G0	1
WT	thrombospondin type-1 domain-containing protein 7A	GFQWVTGDNHTSYSR	GFQWVTGDNHTSYSR-N4H5F3S1G0	1	N4H5F3S1G0	GFQWVTGDNHTSYSR-N4H5F3S1G0	1
WT	intercellular adhesion molecule 1	GINASSTAWAR	GINASSTAWAR-N4H5F3S0G0	1	N4H5F3S0G0	GINASSTAWAR-N4H5F3S0G0	1
WT	pantetheinase	GISGNHTVCQNDLCCHLSYQMSEK	GISGNHTVCQNDLCCHLSYQMSEK-N8H9F2S0G0	1	N8H9F2S0G0	GISGNHTVCQNDLCCHLSYQMSEK-N8H9F2S0G0	1
WT	follistatin-related protein 1	GNITEYQCHQYITK	GNITEYQCHQYITK-N4H5F1S1G0	1	N4H5F1S1G0	GNITEYQCHQYITK-N4H5F1S1G0	6
WT	procollagen-lysine,2-oxoglutarate 5-dioxygenase 2	GPCSHLCLINYNR	GPCSHLCLINYNR-N4H5F1S1G0	1	N4H5F1S1G0	GPCSHLCLINYNR-N4H5F1S1G0	1
WT	procollagen-lysine,2-oxoglutarate 5-dioxygenase 2	GPCSHLCLINYNR	GPCSHLCLINYNR-N4H5F3S0G0	1	N4H5F3S0G0	GPCSHLCLINYNR-N4H5F3S0G0	1
WT	urokinase plasminogen activator surface receptor	GPMDQCLEATGLDVLANR	GPMDQCLEATGLDVLANR-N4H5F1S1G0	2	N4H5F1S1G0	GPMDQCLEATGLDVLANR-N4H5F1S1G0	6
WT	urokinase plasminogen activator surface receptor	GPMDQCLEATGLDVLANR	GPMDQCLEATGLDVLANR-N4H5F1S1G0	2	N4H5F1S1G0	GPMDQCLEATGLDVLANR-N4H5F1S1G0	6
WT	urokinase plasminogen activator surface receptor	GPMDQCLEATGLDVLANR	GPMDQCLEATGLDVLANR-N4H5F3S0G0	2	N4H5F3S0G0	GPMDQCLEATGLDVLANR-N4H5F3S0G0	8
WT	urokinase plasminogen activator surface receptor	GPMDQCLEATGLDVLANR	GPMDQCLEATGLDVLANR-N4H5F3S0G0	2	N4H5F3S0G0	GPMDQCLEATGLDVLANR-N4H5F3S0G0	8
WT	urokinase plasminogen activator surface receptor	GPMDQCLEATGLDVLANR	GPMDQCLEATGLDVLANR-N5H6F1S1G0	1	N5H6F1S1G0	GPMDQCLEATGLDVLANR-N5H6F1S1G0	1
WT	urokinase plasminogen activator surface receptor	GPMDQCLEATGLDVLANR	GPMDQCLEATGLDVLANR-N5H6F3S0G0	3	N5H6F3S0G0	GPMDQCLEATGLDVLANR-N5H6F3S0G0	4
WT	urokinase plasminogen activator surface receptor	GPMDQCLEATGLDVLANR	GPMDQCLEATGLDVLANR-N5H6F3S0G0	3	N5H6F3S0G0	GPMDQCLEATGLDVLANR-N5H6F3S0G0	4
WT	urokinase plasminogen activator surface receptor	GPMDQCLEATGLDVLANR	GPMDQCLEATGLDVLANR-N5H6F3S0G0	3	N5H6F3S0G0	GPMDQCLEATGLDVLANR-N5H6F3S0G0	4
WT	endoplasmin	GSNYSEILDK	GSNYSEILDK-N4H5F3S1G0	2	N4H5F3S1G0	GSNYSEILDK-N4H5F3S1G0	2
WT	endoplasmin	GSNYSEILDK	GSNYSEILDK-N4H5F3S1G0	2	N4H5F3S1G0	GSNYSEILDK-N4H5F3S1G0	2
WT	intercellular adhesion molecule 1	GVHNASLALSANIGR	GVHNASLALSANIGR-N4H4F1S0G0	2	N4H4F1S0G0	GVHNASLALSANIGR-N4H4F1S0G0	3
WT	intercellular adhesion molecule 1	GVHNASLALSANIGR	GVHNASLALSANIGR-N4H4F1S0G0	2	N4H4F1S0G0	GVHNASLALSANIGR-N4H4F1S0G0	3
WT	intercellular adhesion molecule 1	GVHNASLALSANIGR	GVHNASLALSANIGR-N4H5F1S0G0	8	N4H5F1S0G0	GVHNASLALSANIGR-N4H5F1S0G0	8
WT	intercellular adhesion molecule 1	GVHNASLALSANIGR	GVHNASLALSANIGR-N4H5F1S0G0	8	N4H5F1S0G0	GVHNASLALSANIGR-N4H5F1S0G0	8
WT	intercellular adhesion molecule 1	GVHNASLALSANIGR	GVHNASLALSANIGR-N4H5F1S0G0	8	N4H5F1S0G0	GVHNASLALSANIGR-N4H5F1S0G0	8
WT	intercellular adhesion molecule 1	GVHNASLALSANIGR	GVHNASLALSANIGR-N4H5F1S0G0	8	N4H5F1S0G0	GVHNASLALSANIGR-N4H5F1S0G0	8
WT	intercellular adhesion molecule 1	GVHNASLALSANIGR	GVHNASLALSANIGR-N4H5F1S0G0	8	N4H5F1S0G0	GVHNASLALSANIGR-N4H5F1S0G0	8
WT	intercellular adhesion molecule 1	GVHNASLALSANIGR	GVHNASLALSANIGR-N4H5F1S0G0	8	N4H5F1S0G0	GVHNASLALSANIGR-N4H5F1S0G0	8
WT	intercellular adhesion molecule 1	GVHNASLALSANIGR	GVHNASLALSANIGR-N4H5F1S0G0	8	N4H5F1S0G0	GVHNASLALSANIGR-N4H5F1S0G0	8
WT	intercellular adhesion molecule 1	GVHNASLALSANIGR	GVHNASLALSANIGR-N4H5F1S0G0	8	N4H5F1S0G0	GVHNASLALSANIGR-N4H5F1S0G0	8
WT	intercellular adhesion molecule 1	GVHNASLALSANIGR	GVHNASLALSANIGR-N4H5F3S0G0	3	N4H5F3S0G0	GVHNASLALSANIGR-N4H5F3S0G0	3
WT	intercellular adhesion molecule 1	GVHNASLALSANIGR	GVHNASLALSANIGR-N4H5F3S0G0	3	N4H5F3S0G0	GVHNASLALSANIGR-N4H5F3S0G0	3
WT	intercellular adhesion molecule 1	GVHNASLALSANIGR	GVHNASLALSANIGR-N4H5F3S0G0	3	N4H5F3S0G0	GVHNASLALSANIGR-N4H5F3S0G0	3
WT	procollagen-lysine,2-oxoglutarate 5-dioxygenase 2	GVTHLNISGLK	GVTHLNISGLK-N4H5F3S0G0	1	N4H5F3S0G0	GVTHLNISGLK-N4H5F3S0G0	1
WT	collagen alpha-1(XVI) chain	IADTNITAIPQGLPPSLTELHLDGNK	IADTNITAIPQGLPPSLTELHLDGNK-N4H5F2S0G0	1	N4H5F2S0G0	IADTNITAIPQGLPPSLTELHLDGNK-N4H5F2S0G0	2
WT	immunoglobulin superfamily member 8	IKIPEKNDTSTGQGDR	IKIPEKNDTSTGQGDR-N9H10F2S1G0	1	N9H10F2S1G0	IKIPEKNDTSTGQGDR-N9H10F2S1G0	1
WT	reticulocalbin-1-like	INASVTDIEEIIGVR	INASVTDIEEIIGVR-N4H5F3S1G0	1	N4H5F3S1G0	INASVTDIEEIIGVR-N4H5F3S1G0	1
WT	integral membrane protein DGCR2/IDD	KENSSEICSNNGECVCGQCVCR	KENSSEICSNNGECVCGQCVCR-N6H7F1S1G0	1	N6H7F1S1G0	KENSSEICSNNGECVCGQCVCR-N6H7F1S1G0	1
WT	integral membrane protein DGCR2/IDD	KENSSEICSNNGECVCGQCVCR	KENSSEICSNNGECVCGQCVCR-N6H7F1S2G0	2	N6H7F1S2G0	KENSSEICSNNGECVCGQCVCR-N6H7F1S2G0	3
WT	integrin alpha-3	KENSSEICSNNGECVCGQCVCR	KENSSEICSNNGECVCGQCVCR-N6H7F1S2G0	2	N6H7F1S2G0	KENSSEICSNNGECVCGQCVCR-N6H7F1S2G0	3
WT	integral membrane protein DGCR2/IDD	KENSSEICSNNGECVCGQCVCR	KENSSEICSNNGECVCGQCVCR-N8H9F2S0G0	6	N8H9F2S0G0	KENSSEICSNNGECVCGQCVCR-N8H9F2S0G0	19
WT	integral membrane protein DGCR2/IDD	KENSSEICSNNGECVCGQCVCR	KENSSEICSNNGECVCGQCVCR-N8H9F2S0G0	6	N8H9F2S0G0	KENSSEICSNNGECVCGQCVCR-N8H9F2S0G0	19
WT	integrin alpha-1	KENSSEICSNNGECVCGQCVCR	KENSSEICSNNGECVCGQCVCR-N8H9F2S0G0	6	N8H9F2S0G0	KENSSEICSNNGECVCGQCVCR-N8H9F2S0G0	19
WT	integrin alpha-3	KENSSEICSNNGECVCGQCVCR	KENSSEICSNNGECVCGQCVCR-N8H9F2S0G0	6	N8H9F2S0G0	KENSSEICSNNGECVCGQCVCR-N8H9F2S0G0	19
WT	integrin alpha-3	KENSSEICSNNGECVCGQCVCR	KENSSEICSNNGECVCGQCVCR-N8H9F2S0G0	6	N8H9F2S0G0	KENSSEICSNNGECVCGQCVCR-N8H9F2S0G0	19
WT	integrin alpha-3	KENSSEICSNNGECVCGQCVCR	KENSSEICSNNGECVCGQCVCR-N8H9F2S0G0	6	N8H9F2S0G0	KENSSEICSNNGECVCGQCVCR-N8H9F2S0G0	19
WT	integrin alpha-1	KENSSEICSNNGECVCGQCVCR	KENSSEICSNNGECVCGQCVCR-N8H9F2S1G0	1	N8H9F2S1G0	KENSSEICSNNGECVCGQCVCR-N8H9F2S1G0	2
WT	integrin alpha-3	KENSSEICSNNGECVCGQCVCR	KENSSEICSNNGECVCGQCVCR-N8H9F4S0G0	2	N8H9F4S0G0	KENSSEICSNNGECVCGQCVCR-N8H9F4S0G0	8
WT	integrin alpha-3	KENSSEICSNNGECVCGQCVCR	KENSSEICSNNGECVCGQCVCR-N8H9F4S0G0	2	N8H9F4S0G0	KENSSEICSNNGECVCGQCVCR-N8H9F4S0G0	8
WT	integrin alpha-3	KENSSEICSNNGECVCGQCVCR	KENSSEICSNNGECVCGQCVCR-N9H10F4S0G0	1	N9H10F4S0G0	KENSSEICSNNGECVCGQCVCR-N9H10F4S0G0	1
WT	endoplasmin	LDAPTNLQFVNESDR	LDAPTNLQFVNESDR-N4H5F3S0G0	1	N4H5F3S0G0	LDAPTNLQFVNESDR-N4H5F3S0G0	1
WT	protocadherin Fat 1	LDYNSAVPYHFLAMGDVNR	LDYNSAVPYHFLAMGDVNR-N6H7F3S0G0	1	N6H7F3S0G0	LDYNSAVPYHFLAMGDVNR-N6H7F3S0G0	3
WT	4F2 cell-surface antigen heavy chain	LEAANLPAGISLPASANLLFSTNSTR	LEAANLPAGISLPASANLLFSTNSTR-N5H6F2S0G0	1	N5H6F2S0G0	LEAANLPAGISLPASANLLFSTNSTR-N5H6F2S0G0	5
WT	alpha-galactosidase A	LGIYADVGNK	LGIYADVGNK-N5H6F3S1G0	1	N5H6F3S1G0	LGIYADVGNK-N5H6F3S1G0	1
WT	laminin subunit beta-1	LHELILSFNNLTR	LHELILSFNNLTR-N4H5F1S1G0	1	N4H5F1S1G0	LHELILSFNNLTR-N4H5F1S1G0	1
WT	laminin subunit beta-1	LHELILSFNNLTR	LHELILSFNNLTR-N4H5F3S0G0	1	N4H5F3S0G0	LHELILSFNNLTR-N4H5F3S0G0	1
WT	intercellular adhesion molecule 1	LHSLNASIADLK	LHSLNASIADLK-N4H5F1S1G0	1	N4H5F1S1G0	LHSLNASIADLK-N4H5F1S1G0	1
WT	procollagen-lysine,2-oxoglutarate 5-dioxygenase 2	LKDNTTCYEFK	LKDNTTCYEFK-N4H5F1S1G0	2	N4H5F1S1G0	LKDNTTCYEFK-N4H5F1S1G0	2
WT	procollagen-lysine,2-oxoglutarate 5-dioxygenase 2	LKDNTTCYEFK	LKDNTTCYEFK-N4H5F1S1G0	2	N4H5F1S1G0	LKDNTTCYEFK-N4H5F1S1G0	2
WT	procollagen-lysine,2-oxoglutarate 5-dioxygenase 2	LKDNTTCYEFK	LKDNTTCYEFK-N4H5F1S2G0	1	N4H5F1S2G0	LKDNTTCYEFK-N4H5F1S2G0	1
WT	procollagen-lysine,2-oxoglutarate 5-dioxygenase 2	LKDNTTCYEFK	LKDNTTCYEFK-N4H5F3S0G0	1	N4H5F3S0G0	LKDNTTCYEFK-N4H5F3S0G0	2
WT	intercellular adhesion molecule 1	LLANSSALEETILGHR	LLANSSALEETILGHR-N4H5F3S0G0	1	N4H5F3S0G0	LLANSSALEETILGHR-N4H5F3S0G0	5
WT	intercellular adhesion molecule 1	LLANSSALEETILGHR	LLANSSALEETILGHR-N4H5F3S1G0	4	N4H5F3S1G0	LLANSSALEETILGHR-N4H5F3S1G0	5
WT	intercellular adhesion molecule 1	LLANSSALEETILGHR	LLANSSALEETILGHR-N4H5F3S1G0	4	N4H5F3S1G0	LLANSSALEETILGHR-N4H5F3S1G0	5
WT	intercellular adhesion molecule 1	LLANSSALEETILGHR	LLANSSALEETILGHR-N4H5F3S1G0	4	N4H5F3S1G0	LLANSSALEETILGHR-N4H5F3S1G0	5
WT	intercellular adhesion molecule 1	LLANSSALEETILGHR	LLANSSALEETILGHR-N4H5F3S1G0	4	N4H5F3S1G0	LLANSSALEETILGHR-N4H5F3S1G0	5
WT	intercellular adhesion molecule 1	LLANSSALEETILGHR	LLANSSALEETILGHR-N7H8F2S0G0	1	N7H8F2S0G0	LLANSSALEETILGHR-N7H8F2S0G0	1
WT	reticulocalbin-1-like	LNATTANTATVEVLAPSAR	LNATTANTATVEVLAPSAR-N4H5F3S0G0	1	N4H5F3S0G0	LNATTANTATVEVLAPSAR-N4H5F3S0G0	3
WT	tetratricopeptide repeat protein 17	LNHAFFHPPPDVNVCDVK	LNHAFFHPPPDVNVCDVK-N10H11F4S0G0	1	N10H11F4S0G0	LNHAFFHPPPDVNVCDVK-N10H11F4S0G0	1
WT	tetratricopeptide repeat protein 17	LNHAFFHPPPDVNVCDVK	LNHAFFHPPPDVNVCDVK-N10H11F9S0G0	1	N10H11F9S0G0	LNHAFFHPPPDVNVCDVK-N10H11F9S0G0	1
WT	tetratricopeptide repeat protein 17	LNHAFFHPPPDVNVCDVK	LNHAFFHPPPDVNVCDVK-N9H10F7S1G0	1	N9H10F7S1G0	LNHAFFHPPPDVNVCDVK-N9H10F7S1G0	1
WT	dolichyl-diphosphooligosaccharide--protein glycosyltransferase subunit 2	LNLTAAQLSQLQGLLQAR	LNLTAAQLSQLQGLLQAR-N5H6F1S3G0	1	N5H6F1S3G0	LNLTAAQLSQLQGLLQAR-N5H6F1S3G0	1
WT	galectin-3-binding protein	LNLTTDPK	LNLTTDPK-N4H5F2S1G0	1	N4H5F2S1G0	LNLTTDPK-N4H5F2S1G0	8
WT	follistatin-related protein 1	LNLTTDPK	LNLTTDPK-N4H5F3S1G0	2	N4H5F3S1G0	LNLTTDPK-N4H5F3S1G0	2
WT	galectin-3-binding protein	LNLTTDPK	LNLTTDPK-N4H5F3S1G0	2	N4H5F3S1G0	LNLTTDPK-N4H5F3S1G0	2
WT	amyloid beta A4 protein	LNSTSPLLTQHLAEATR	LNSTSPLLTQHLAEATR-N4H5F3S1G0	1	N4H5F3S1G0	LNSTSPLLTQHLAEATR-N4H5F3S1G0	2
WT	amyloid beta A4 protein	LNSTSPLLTQHLAEATR	LNSTSPLLTQHLAEATR-N5H6F3S1G0	1	N5H6F3S1G0	LNSTSPLLTQHLAEATR-N5H6F3S1G0	1
WT	intercellular adhesion molecule 1	LNTTGISFGCTADLLVGR	LNTTGISFGCTADLLVGR-N4H5F1S0G0	2	N4H5F1S0G0	LNTTGISFGCTADLLVGR-N4H5F1S0G0	5
WT	intercellular adhesion molecule 1	LNTTGISFGCTADLLVGR	LNTTGISFGCTADLLVGR-N4H5F1S0G0	2	N4H5F1S0G0	LNTTGISFGCTADLLVGR-N4H5F1S0G0	5
WT	intercellular adhesion molecule 1	LNTTGISFGCTADLLVGR	LNTTGISFGCTADLLVGR-N4H5F3S0G0	1	N4H5F3S0G0	LNTTGISFGCTADLLVGR-N4H5F3S0G0	1
WT	vesicular integral-membrane protein VIP36	LPASLAEYTVTQLRPNATYSICVTPLGAGR	LPASLAEYTVTQLRPNATYSICVTPLGAGR-N5H6F1S2G0	1	N5H6F1S2G0	LPASLAEYTVTQLRPNATYSICVTPLGAGR-N5H6F1S2G0	1
WT	tyrosine-protein phosphatase non-receptor type substrate 1	LQAPGLNK	LQAPGLNK-N4H5F1S1G0	2	N4H5F1S1G0	LQAPGLNK-N4H5F1S1G0	2
WT	tyrosine-protein phosphatase non-receptor type substrate 1	LQAPGLNK	LQAPGLNK-N4H5F1S1G0	2	N4H5F1S1G0	LQAPGLNK-N4H5F1S1G0	2
WT	tyrosine-protein phosphatase non-receptor type substrate 1	LQAPGLNK	LQAPGLNK-N4H5F3S0G0	3	N4H5F3S0G0	LQAPGLNK-N4H5F3S0G0	3
WT	tyrosine-protein phosphatase non-receptor type substrate 1	LQAPGLNK	LQAPGLNK-N4H5F3S0G0	3	N4H5F3S0G0	LQAPGLNK-N4H5F3S0G0	3
WT	tyrosine-protein phosphatase non-receptor type substrate 1	LQAPGLNK	LQAPGLNK-N4H5F3S0G0	3	N4H5F3S0G0	LQAPGLNK-N4H5F3S0G0	3
WT	tyrosine-protein phosphatase non-receptor type substrate 1	LQAPGLNK	LQAPGLNK-N4H5F3S1G0	1	N4H5F3S1G0	LQAPGLNK-N4H5F3S1G0	1
WT	integrin alpha-3	LRNPCTSEQNCTSPFSYK	LRNPCTSEQNCTSPFSYK-N5H6F1S1G0	1	N5H6F1S1G0	LRNPCTSEQNCTSPFSYK-N5H6F1S1G0	2
WT	integrin alpha-1	LRNPCTSEQNCTSPFSYK	LRNPCTSEQNCTSPFSYK-N8H9F2S0G0	1	N8H9F2S0G0	LRNPCTSEQNCTSPFSYK-N8H9F2S0G0	2
WT	integrin alpha-1	LRNPCTSEQNCTSPFSYK	LRNPCTSEQNCTSPFSYK-N8H9F2S1G0	1	N8H9F2S1G0	LRNPCTSEQNCTSPFSYK-N8H9F2S1G0	2
WT	voltage-dependent calcium channel subunit alpha-2/delta-1	LSDNNTEFLLNFNEFIDR	LSDNNTEFLLNFNEFIDR-N4H5F1S2G0	1	N4H5F1S2G0	LSDNNTEFLLNFNEFIDR-N4H5F1S2G0	2
WT	integrin beta-1	LSGAPPGQVQFTLNASSEDHER	LSGAPPGQVQFTLNASSEDHER-N6H7F1S0G0	1	N6H7F1S0G0	LSGAPPGQVQFTLNASSEDHER-N6H7F1S0G0	8
WT	integrin beta-1	LSGAPPGQVQFTLNASSEDHER	LSGAPPGQVQFTLNASSEDHER-N8H9F2S1G0	1	N8H9F2S1G0	LSGAPPGQVQFTLNASSEDHER-N8H9F2S1G0	4
WT	cation-independent mannose-6-phosphate receptor	LSLSENYTLSINNAK	LSLSENYTLSINNAK-N7H8F2S0G0	1	N7H8F2S0G0	LSLSENYTLSINNAK-N7H8F2S0G0	1
WT	procollagen-lysine,2-oxoglutarate 5-dioxygenase 1	LTSCATNASICGDEAR	LTSCATNASICGDEAR-N4H5F1S0G0	2	N4H5F1S0G0	LTSCATNASICGDEAR-N4H5F1S0G0	2
WT	procollagen-lysine,2-oxoglutarate 5-dioxygenase 2	LTSCATNASICGDEAR	LTSCATNASICGDEAR-N4H5F1S0G0	2	N4H5F1S0G0	LTSCATNASICGDEAR-N4H5F1S0G0	2
WT	procollagen-lysine,2-oxoglutarate 5-dioxygenase 1	LTSCATNASICGDEAR	LTSCATNASICGDEAR-N4H5F1S1G0	2	N4H5F1S1G0	LTSCATNASICGDEAR-N4H5F1S1G0	2
WT	procollagen-lysine,2-oxoglutarate 5-dioxygenase 1	LTSCATNASICGDEAR	LTSCATNASICGDEAR-N4H5F1S1G0	2	N4H5F1S1G0	LTSCATNASICGDEAR-N4H5F1S1G0	2
WT	prolow-density lipoprotein receptor-related protein 1	LTSCATNASICGDEAR	LTSCATNASICGDEAR-N4H5F1S2G0	2	N4H5F1S2G0	LTSCATNASICGDEAR-N4H5F1S2G0	2
WT	prolow-density lipoprotein receptor-related protein 1	LTSCATNASICGDEAR	LTSCATNASICGDEAR-N4H5F1S2G0	2	N4H5F1S2G0	LTSCATNASICGDEAR-N4H5F1S2G0	2
WT	procollagen-lysine,2-oxoglutarate 5-dioxygenase 1	LTSCATNASICGDEAR	LTSCATNASICGDEAR-N4H5F3S0G0	3	N4H5F3S0G0	LTSCATNASICGDEAR-N4H5F3S0G0	5
WT	procollagen-lysine,2-oxoglutarate 5-dioxygenase 2	LTSCATNASICGDEAR	LTSCATNASICGDEAR-N4H5F3S0G0	3	N4H5F3S0G0	LTSCATNASICGDEAR-N4H5F3S0G0	5
WT	prolow-density lipoprotein receptor-related protein 1	LTSCATNASICGDEAR	LTSCATNASICGDEAR-N4H5F3S0G0	3	N4H5F3S0G0	LTSCATNASICGDEAR-N4H5F3S0G0	5
WT	procollagen-lysine,2-oxoglutarate 5-dioxygenase 2	LTSCATNASICGDEAR	LTSCATNASICGDEAR-N4H5F3S1G0	1	N4H5F3S1G0	LTSCATNASICGDEAR-N4H5F3S1G0	2
WT	procollagen-lysine,2-oxoglutarate 5-dioxygenase 2	LTSCATNASICGDEAR	LTSCATNASICGDEAR-N5H6F3S1G0	1	N5H6F3S1G0	LTSCATNASICGDEAR-N5H6F3S1G0	1
WT	procollagen-lysine,2-oxoglutarate 5-dioxygenase 2	LTSCATNASICGDEAR	LTSCATNASICGDEAR-N7H8F2S0G0	1	N7H8F2S0G0	LTSCATNASICGDEAR-N7H8F2S0G0	1
WT	transmembrane protein 131	LVANESAPFETSCR	LVANESAPFETSCR-N4H3F1S0G0	1	N4H3F1S0G0	LVANESAPFETSCR-N4H3F1S0G0	1
WT	transmembrane protein 106B	LVANESAPFETSCR	LVANESAPFETSCR-N5H3F1S0G0	1	N5H3F1S0G0	LVANESAPFETSCR-N5H3F1S0G0	1
WT	procollagen-lysine,2-oxoglutarate 5-dioxygenase 1	MHLNGSNVQVLHR	MHLNGSNVQVLHR-N4H5F1S1G0	7	N4H5F1S1G0	MHLNGSNVQVLHR-N4H5F1S1G0	9
WT	procollagen-lysine,2-oxoglutarate 5-dioxygenase 1	MHLNGSNVQVLHR	MHLNGSNVQVLHR-N4H5F1S1G0	7	N4H5F1S1G0	MHLNGSNVQVLHR-N4H5F1S1G0	9
WT	procollagen-lysine,2-oxoglutarate 5-dioxygenase 1	MHLNGSNVQVLHR	MHLNGSNVQVLHR-N4H5F1S1G0	7	N4H5F1S1G0	MHLNGSNVQVLHR-N4H5F1S1G0	9
WT	procollagen-lysine,2-oxoglutarate 5-dioxygenase 1	MHLNGSNVQVLHR	MHLNGSNVQVLHR-N4H5F1S1G0	7	N4H5F1S1G0	MHLNGSNVQVLHR-N4H5F1S1G0	9
WT	procollagen-lysine,2-oxoglutarate 5-dioxygenase 2	MHLNGSNVQVLHR	MHLNGSNVQVLHR-N4H5F1S1G0	7	N4H5F1S1G0	MHLNGSNVQVLHR-N4H5F1S1G0	9
WT	procollagen-lysine,2-oxoglutarate 5-dioxygenase 2	MHLNGSNVQVLHR	MHLNGSNVQVLHR-N4H5F1S1G0	7	N4H5F1S1G0	MHLNGSNVQVLHR-N4H5F1S1G0	9
WT	procollagen-lysine,2-oxoglutarate 5-dioxygenase 2	MHLNGSNVQVLHR	MHLNGSNVQVLHR-N4H5F1S1G0	7	N4H5F1S1G0	MHLNGSNVQVLHR-N4H5F1S1G0	9
WT	prolow-density lipoprotein receptor-related protein 1	MHLNGSNVQVLHR	MHLNGSNVQVLHR-N4H5F1S2G0	1	N4H5F1S2G0	MHLNGSNVQVLHR-N4H5F1S2G0	3
WT	procollagen-lysine,2-oxoglutarate 5-dioxygenase 1	MHLNGSNVQVLHR	MHLNGSNVQVLHR-N4H5F3S0G0	8	N4H5F3S0G0	MHLNGSNVQVLHR-N4H5F3S0G0	9
WT	procollagen-lysine,2-oxoglutarate 5-dioxygenase 1	MHLNGSNVQVLHR	MHLNGSNVQVLHR-N4H5F3S0G0	8	N4H5F3S0G0	MHLNGSNVQVLHR-N4H5F3S0G0	9
WT	procollagen-lysine,2-oxoglutarate 5-dioxygenase 1	MHLNGSNVQVLHR	MHLNGSNVQVLHR-N4H5F3S0G0	8	N4H5F3S0G0	MHLNGSNVQVLHR-N4H5F3S0G0	9
WT	prolow-density lipoprotein receptor-related protein 1	MHLNGSNVQVLHR	MHLNGSNVQVLHR-N4H5F3S0G0	8	N4H5F3S0G0	MHLNGSNVQVLHR-N4H5F3S0G0	9
WT	prolow-density lipoprotein receptor-related protein 1	MHLNGSNVQVLHR	MHLNGSNVQVLHR-N4H5F3S0G0	8	N4H5F3S0G0	MHLNGSNVQVLHR-N4H5F3S0G0	9
WT	prolow-density lipoprotein receptor-related protein 1	MHLNGSNVQVLHR	MHLNGSNVQVLHR-N4H5F3S0G0	8	N4H5F3S0G0	MHLNGSNVQVLHR-N4H5F3S0G0	9
WT	prolow-density lipoprotein receptor-related protein 1	MHLNGSNVQVLHR	MHLNGSNVQVLHR-N4H5F3S0G0	8	N4H5F3S0G0	MHLNGSNVQVLHR-N4H5F3S0G0	9
WT	prolow-density lipoprotein receptor-related protein 1	MHLNGSNVQVLHR	MHLNGSNVQVLHR-N4H5F3S0G0	8	N4H5F3S0G0	MHLNGSNVQVLHR-N4H5F3S0G0	9
WT	procollagen-lysine,2-oxoglutarate 5-dioxygenase 2	MHLNGSNVQVLHR	MHLNGSNVQVLHR-N4H5F3S1G0	2	N4H5F3S1G0	MHLNGSNVQVLHR-N4H5F3S1G0	2
WT	prolow-density lipoprotein receptor-related protein 1	MHLNGSNVQVLHR	MHLNGSNVQVLHR-N4H5F3S1G0	2	N4H5F3S1G0	MHLNGSNVQVLHR-N4H5F3S1G0	2
WT	procollagen-lysine,2-oxoglutarate 5-dioxygenase 2	MHLNGSNVQVLHR	MHLNGSNVQVLHR-N5H6F3S0G0	2	N5H6F3S0G0	MHLNGSNVQVLHR-N5H6F3S0G0	2
WT	prolow-density lipoprotein receptor-related protein 1	MHLNGSNVQVLHR	MHLNGSNVQVLHR-N5H6F3S0G0	2	N5H6F3S0G0	MHLNGSNVQVLHR-N5H6F3S0G0	2
WT	dolichyl-diphosphooligosaccharide--protein glycosyltransferase subunit 1	MNASFSLK	MNASFSLK-N4H5F3S0G0	1	N4H5F3S0G0	MNASFSLK-N4H5F3S0G0	2
WT	dolichyl-diphosphooligosaccharide--protein glycosyltransferase subunit 1	MNASFSLK	MNASFSLK-N4H5F3S1G0	2	N4H5F3S1G0	MNASFSLK-N4H5F3S1G0	3
WT	dolichyl-diphosphooligosaccharide--protein glycosyltransferase subunit 2	MNASFSLK	MNASFSLK-N4H5F3S1G0	2	N4H5F3S1G0	MNASFSLK-N4H5F3S1G0	3
WT	cathepsin D	MSVINFECNK	MSVINFECNK-N4H5F1S2G0	1	N4H5F1S2G0	MSVINFECNK-N4H5F1S2G0	2
WT	cation-independent mannose-6-phosphate receptor	NATVVWMK	NATVVWMK-N4H5F1S1G0	6	N4H5F1S1G0	NATVVWMK-N4H5F1S1G0	14
WT	cation-independent mannose-6-phosphate receptor	NATVVWMK	NATVVWMK-N4H5F1S1G0	6	N4H5F1S1G0	NATVVWMK-N4H5F1S1G0	14
WT	cation-independent mannose-6-phosphate receptor	NATVVWMK	NATVVWMK-N4H5F1S1G0	6	N4H5F1S1G0	NATVVWMK-N4H5F1S1G0	14
WT	cation-independent mannose-6-phosphate receptor	NATVVWMK	NATVVWMK-N4H5F1S1G0	6	N4H5F1S1G0	NATVVWMK-N4H5F1S1G0	14
WT	cation-independent mannose-6-phosphate receptor	NATVVWMK	NATVVWMK-N4H5F1S1G0	6	N4H5F1S1G0	NATVVWMK-N4H5F1S1G0	14
WT	cation-independent mannose-6-phosphate receptor	NATVVWMK	NATVVWMK-N4H5F1S1G0	6	N4H5F1S1G0	NATVVWMK-N4H5F1S1G0	14
WT	cation-independent mannose-6-phosphate receptor	NATVVWMK	NATVVWMK-N4H5F1S2G0	17	N4H5F1S2G0	NATVVWMK-N4H5F1S2G0	34
WT	cation-independent mannose-6-phosphate receptor	NATVVWMK	NATVVWMK-N4H5F1S2G0	17	N4H5F1S2G0	NATVVWMK-N4H5F1S2G0	34
WT	cation-independent mannose-6-phosphate receptor	NATVVWMK	NATVVWMK-N4H5F1S2G0	17	N4H5F1S2G0	NATVVWMK-N4H5F1S2G0	34
WT	cation-independent mannose-6-phosphate receptor	NATVVWMK	NATVVWMK-N4H5F1S2G0	17	N4H5F1S2G0	NATVVWMK-N4H5F1S2G0	34
WT	cation-independent mannose-6-phosphate receptor	NATVVWMK	NATVVWMK-N4H5F1S2G0	17	N4H5F1S2G0	NATVVWMK-N4H5F1S2G0	34
WT	cation-independent mannose-6-phosphate receptor	NATVVWMK	NATVVWMK-N4H5F1S2G0	17	N4H5F1S2G0	NATVVWMK-N4H5F1S2G0	34
WT	cation-independent mannose-6-phosphate receptor	NATVVWMK	NATVVWMK-N4H5F1S2G0	17	N4H5F1S2G0	NATVVWMK-N4H5F1S2G0	34
WT	cation-independent mannose-6-phosphate receptor	NATVVWMK	NATVVWMK-N4H5F1S2G0	17	N4H5F1S2G0	NATVVWMK-N4H5F1S2G0	34
WT	cation-independent mannose-6-phosphate receptor	NATVVWMK	NATVVWMK-N4H5F1S2G0	17	N4H5F1S2G0	NATVVWMK-N4H5F1S2G0	34
WT	cation-independent mannose-6-phosphate receptor	NATVVWMK	NATVVWMK-N4H5F1S2G0	17	N4H5F1S2G0	NATVVWMK-N4H5F1S2G0	34
WT	cation-independent mannose-6-phosphate receptor	NATVVWMK	NATVVWMK-N4H5F1S2G0	17	N4H5F1S2G0	NATVVWMK-N4H5F1S2G0	34
WT	cation-independent mannose-6-phosphate receptor	NATVVWMK	NATVVWMK-N4H5F1S2G0	17	N4H5F1S2G0	NATVVWMK-N4H5F1S2G0	34
WT	cation-independent mannose-6-phosphate receptor	NATVVWMK	NATVVWMK-N4H5F1S2G0	17	N4H5F1S2G0	NATVVWMK-N4H5F1S2G0	34
WT	cation-independent mannose-6-phosphate receptor	NATVVWMK	NATVVWMK-N4H5F1S2G0	17	N4H5F1S2G0	NATVVWMK-N4H5F1S2G0	34
WT	cation-independent mannose-6-phosphate receptor	NATVVWMK	NATVVWMK-N4H5F1S2G0	17	N4H5F1S2G0	NATVVWMK-N4H5F1S2G0	34
WT	cation-independent mannose-6-phosphate receptor	NATVVWMK	NATVVWMK-N4H5F1S2G0	17	N4H5F1S2G0	NATVVWMK-N4H5F1S2G0	34
WT	cation-independent mannose-6-phosphate receptor	NATVVWMK	NATVVWMK-N4H5F1S2G0	17	N4H5F1S2G0	NATVVWMK-N4H5F1S2G0	34
WT	cation-independent mannose-6-phosphate receptor	NATVVWMK	NATVVWMK-N4H5F3S0G0	1	N4H5F3S0G0	NATVVWMK-N4H5F3S0G0	6
WT	cation-independent mannose-6-phosphate receptor	NATVVWMK	NATVVWMK-N4H5F3S1G0	17	N4H5F3S1G0	NATVVWMK-N4H5F3S1G0	35
WT	cation-independent mannose-6-phosphate receptor	NATVVWMK	NATVVWMK-N4H5F3S1G0	17	N4H5F3S1G0	NATVVWMK-N4H5F3S1G0	35
WT	cation-independent mannose-6-phosphate receptor	NATVVWMK	NATVVWMK-N4H5F3S1G0	17	N4H5F3S1G0	NATVVWMK-N4H5F3S1G0	35
WT	cation-independent mannose-6-phosphate receptor	NATVVWMK	NATVVWMK-N4H5F3S1G0	17	N4H5F3S1G0	NATVVWMK-N4H5F3S1G0	35
WT	cation-independent mannose-6-phosphate receptor	NATVVWMK	NATVVWMK-N4H5F3S1G0	17	N4H5F3S1G0	NATVVWMK-N4H5F3S1G0	35
WT	cation-independent mannose-6-phosphate receptor	NATVVWMK	NATVVWMK-N4H5F3S1G0	17	N4H5F3S1G0	NATVVWMK-N4H5F3S1G0	35
WT	cation-independent mannose-6-phosphate receptor	NATVVWMK	NATVVWMK-N4H5F3S1G0	17	N4H5F3S1G0	NATVVWMK-N4H5F3S1G0	35
WT	cation-independent mannose-6-phosphate receptor	NATVVWMK	NATVVWMK-N4H5F3S1G0	17	N4H5F3S1G0	NATVVWMK-N4H5F3S1G0	35
WT	cation-independent mannose-6-phosphate receptor	NATVVWMK	NATVVWMK-N4H5F3S1G0	17	N4H5F3S1G0	NATVVWMK-N4H5F3S1G0	35
WT	cation-independent mannose-6-phosphate receptor	NATVVWMK	NATVVWMK-N4H5F3S1G0	17	N4H5F3S1G0	NATVVWMK-N4H5F3S1G0	35
WT	cation-independent mannose-6-phosphate receptor	NATVVWMK	NATVVWMK-N4H5F3S1G0	17	N4H5F3S1G0	NATVVWMK-N4H5F3S1G0	35
WT	cation-independent mannose-6-phosphate receptor	NATVVWMK	NATVVWMK-N4H5F3S1G0	17	N4H5F3S1G0	NATVVWMK-N4H5F3S1G0	35
WT	cation-independent mannose-6-phosphate receptor	NATVVWMK	NATVVWMK-N4H5F3S1G0	17	N4H5F3S1G0	NATVVWMK-N4H5F3S1G0	35
WT	cation-independent mannose-6-phosphate receptor	NATVVWMK	NATVVWMK-N4H5F3S1G0	17	N4H5F3S1G0	NATVVWMK-N4H5F3S1G0	35
WT	cation-independent mannose-6-phosphate receptor	NATVVWMK	NATVVWMK-N4H5F3S1G0	17	N4H5F3S1G0	NATVVWMK-N4H5F3S1G0	35
WT	cation-independent mannose-6-phosphate receptor	NATVVWMK	NATVVWMK-N4H5F3S1G0	17	N4H5F3S1G0	NATVVWMK-N4H5F3S1G0	35
WT	cation-independent mannose-6-phosphate receptor	NATVVWMK	NATVVWMK-N4H5F3S1G0	17	N4H5F3S1G0	NATVVWMK-N4H5F3S1G0	35
WT	cation-independent mannose-6-phosphate receptor	NATVVWMK	NATVVWMK-N5H6F1S2G0	2	N5H6F1S2G0	NATVVWMK-N5H6F1S2G0	3
WT	cation-independent mannose-6-phosphate receptor	NATVVWMK	NATVVWMK-N5H6F1S2G0	2	N5H6F1S2G0	NATVVWMK-N5H6F1S2G0	3
WT	cation-independent mannose-6-phosphate receptor	NATVVWMK	NATVVWMK-N5H6F1S3G0	6	N5H6F1S3G0	NATVVWMK-N5H6F1S3G0	8
WT	cation-independent mannose-6-phosphate receptor	NATVVWMK	NATVVWMK-N5H6F1S3G0	6	N5H6F1S3G0	NATVVWMK-N5H6F1S3G0	8
WT	cation-independent mannose-6-phosphate receptor	NATVVWMK	NATVVWMK-N5H6F1S3G0	6	N5H6F1S3G0	NATVVWMK-N5H6F1S3G0	8
WT	cation-independent mannose-6-phosphate receptor	NATVVWMK	NATVVWMK-N5H6F1S3G0	6	N5H6F1S3G0	NATVVWMK-N5H6F1S3G0	8
WT	cation-independent mannose-6-phosphate receptor	NATVVWMK	NATVVWMK-N5H6F1S3G0	6	N5H6F1S3G0	NATVVWMK-N5H6F1S3G0	8
WT	cation-independent mannose-6-phosphate receptor	NATVVWMK	NATVVWMK-N5H6F1S3G0	6	N5H6F1S3G0	NATVVWMK-N5H6F1S3G0	8
WT	cation-independent mannose-6-phosphate receptor	NATVVWMK	NATVVWMK-N5H6F3S1G0	1	N5H6F3S1G0	NATVVWMK-N5H6F3S1G0	9
WT	lysosomal alpha-glucosidase	NDTIVNELVHVAK	NDTIVNELVHVAK-N4H5F3S1G0	1	N4H5F3S1G0	NDTIVNELVHVAK-N4H5F3S1G0	2
WT	lysosomal alpha-glucosidase	NDTIVNELVHVAK	NDTIVNELVHVAK-N5H6F4S0G0	1	N5H6F4S0G0	NDTIVNELVHVAK-N5H6F4S0G0	1
WT	intercellular adhesion molecule 1	NFTPPEPLR	NFTPPEPLR-N4H5F1S0G0	2	N4H5F1S0G0	NFTPPEPLR-N4H5F1S0G0	2
WT	intercellular adhesion molecule 1	NFTPPEPLR	NFTPPEPLR-N4H5F1S0G0	2	N4H5F1S0G0	NFTPPEPLR-N4H5F1S0G0	2
WT	intercellular adhesion molecule 1	NFTPPEPLR	NFTPPEPLR-N4H5F3S0G0	3	N4H5F3S0G0	NFTPPEPLR-N4H5F3S0G0	3
WT	intercellular adhesion molecule 1	NFTPPEPLR	NFTPPEPLR-N4H5F3S0G0	3	N4H5F3S0G0	NFTPPEPLR-N4H5F3S0G0	3
WT	intercellular adhesion molecule 1	NFTPPEPLR	NFTPPEPLR-N4H5F3S0G0	3	N4H5F3S0G0	NFTPPEPLR-N4H5F3S0G0	3
WT	cathepsin D	NGSSIIDLSPLIHR	NGSSIIDLSPLIHR-N4H5F1S0G0	1	N4H5F1S0G0	NGSSIIDLSPLIHR-N4H5F1S0G0	2
WT	cathepsin D	NGSSIIDLSPLIHR	NGSSIIDLSPLIHR-N4H5F1S1G0	2	N4H5F1S1G0	NGSSIIDLSPLIHR-N4H5F1S1G0	2
WT	cathepsin D	NGSSIIDLSPLIHR	NGSSIIDLSPLIHR-N4H5F1S1G0	2	N4H5F1S1G0	NGSSIIDLSPLIHR-N4H5F1S1G0	2
WT	cathepsin D	NGSSIIDLSPLIHR	NGSSIIDLSPLIHR-N4H5F1S2G0	6	N4H5F1S2G0	NGSSIIDLSPLIHR-N4H5F1S2G0	6
WT	cathepsin D	NGSSIIDLSPLIHR	NGSSIIDLSPLIHR-N4H5F1S2G0	6	N4H5F1S2G0	NGSSIIDLSPLIHR-N4H5F1S2G0	6
WT	cathepsin D	NGSSIIDLSPLIHR	NGSSIIDLSPLIHR-N4H5F1S2G0	6	N4H5F1S2G0	NGSSIIDLSPLIHR-N4H5F1S2G0	6
WT	cathepsin D	NGSSIIDLSPLIHR	NGSSIIDLSPLIHR-N4H5F1S2G0	6	N4H5F1S2G0	NGSSIIDLSPLIHR-N4H5F1S2G0	6
WT	cathepsin D	NGSSIIDLSPLIHR	NGSSIIDLSPLIHR-N4H5F1S2G0	6	N4H5F1S2G0	NGSSIIDLSPLIHR-N4H5F1S2G0	6
WT	cathepsin D	NGSSIIDLSPLIHR	NGSSIIDLSPLIHR-N4H5F1S2G0	6	N4H5F1S2G0	NGSSIIDLSPLIHR-N4H5F1S2G0	6
WT	cathepsin D	NGSSIIDLSPLIHR	NGSSIIDLSPLIHR-N4H5F3S0G0	7	N4H5F3S0G0	NGSSIIDLSPLIHR-N4H5F3S0G0	9
WT	cathepsin D	NGSSIIDLSPLIHR	NGSSIIDLSPLIHR-N4H5F3S0G0	7	N4H5F3S0G0	NGSSIIDLSPLIHR-N4H5F3S0G0	9
WT	cathepsin D	NGSSIIDLSPLIHR	NGSSIIDLSPLIHR-N4H5F3S0G0	7	N4H5F3S0G0	NGSSIIDLSPLIHR-N4H5F3S0G0	9
WT	cathepsin D	NGSSIIDLSPLIHR	NGSSIIDLSPLIHR-N4H5F3S0G0	7	N4H5F3S0G0	NGSSIIDLSPLIHR-N4H5F3S0G0	9
WT	cathepsin D	NGSSIIDLSPLIHR	NGSSIIDLSPLIHR-N4H5F3S0G0	7	N4H5F3S0G0	NGSSIIDLSPLIHR-N4H5F3S0G0	9
WT	cathepsin D	NGSSIIDLSPLIHR	NGSSIIDLSPLIHR-N4H5F3S0G0	7	N4H5F3S0G0	NGSSIIDLSPLIHR-N4H5F3S0G0	9
WT	cathepsin D	NGSSIIDLSPLIHR	NGSSIIDLSPLIHR-N4H5F3S0G0	7	N4H5F3S0G0	NGSSIIDLSPLIHR-N4H5F3S0G0	9
WT	cathepsin D	NGSSIIDLSPLIHR	NGSSIIDLSPLIHR-N4H5F3S1G0	5	N4H5F3S1G0	NGSSIIDLSPLIHR-N4H5F3S1G0	7
WT	cathepsin D	NGSSIIDLSPLIHR	NGSSIIDLSPLIHR-N4H5F3S1G0	5	N4H5F3S1G0	NGSSIIDLSPLIHR-N4H5F3S1G0	7
WT	cathepsin D	NGSSIIDLSPLIHR	NGSSIIDLSPLIHR-N4H5F3S1G0	5	N4H5F3S1G0	NGSSIIDLSPLIHR-N4H5F3S1G0	7
WT	cathepsin D	NGSSIIDLSPLIHR	NGSSIIDLSPLIHR-N4H5F3S1G0	5	N4H5F3S1G0	NGSSIIDLSPLIHR-N4H5F3S1G0	7
WT	cathepsin D	NGSSIIDLSPLIHR	NGSSIIDLSPLIHR-N4H5F3S1G0	5	N4H5F3S1G0	NGSSIIDLSPLIHR-N4H5F3S1G0	7
WT	cathepsin D	NGSSIIDLSPLIHR	NGSSIIDLSPLIHR-N5H6F3S0G0	1	N5H6F3S0G0	NGSSIIDLSPLIHR-N5H6F3S0G0	1
WT	tyrosine-protein phosphatase non-receptor type substrate 1	NHTVLILAQQK	NHTVLILAQQK-N4H5F1S0G0	4	N4H5F1S0G0	NHTVLILAQQK-N4H5F1S0G0	6
WT	tyrosine-protein phosphatase non-receptor type substrate 1	NHTVLILAQQK	NHTVLILAQQK-N4H5F1S0G0	4	N4H5F1S0G0	NHTVLILAQQK-N4H5F1S0G0	6
WT	tyrosine-protein phosphatase non-receptor type substrate 1	NHTVLILAQQK	NHTVLILAQQK-N4H5F1S0G0	4	N4H5F1S0G0	NHTVLILAQQK-N4H5F1S0G0	6
WT	tyrosine-protein phosphatase non-receptor type substrate 1	NHTVLILAQQK	NHTVLILAQQK-N4H5F1S0G0	4	N4H5F1S0G0	NHTVLILAQQK-N4H5F1S0G0	6
WT	tyrosine-protein phosphatase non-receptor type substrate 1	NHTVLILAQQK	NHTVLILAQQK-N4H5F1S1G0	1	N4H5F1S1G0	NHTVLILAQQK-N4H5F1S1G0	3
WT	tyrosine-protein phosphatase non-receptor type substrate 1	NHTVLILAQQK	NHTVLILAQQK-N4H5F3S0G0	3	N4H5F3S0G0	NHTVLILAQQK-N4H5F3S0G0	10
WT	tyrosine-protein phosphatase non-receptor type substrate 1	NHTVLILAQQK	NHTVLILAQQK-N4H5F3S0G0	3	N4H5F3S0G0	NHTVLILAQQK-N4H5F3S0G0	10
WT	tyrosine-protein phosphatase non-receptor type substrate 1	NHTVLILAQQK	NHTVLILAQQK-N4H5F3S0G0	3	N4H5F3S0G0	NHTVLILAQQK-N4H5F3S0G0	10
WT	tyrosine-protein phosphatase non-receptor type substrate 1	NHTVLILAQQK	NHTVLILAQQK-N5H6F1S3G0	1	N5H6F1S3G0	NHTVLILAQQK-N5H6F1S3G0	1
WT	tyrosine-protein phosphatase non-receptor type substrate 1	NHTVLILAQQK	NHTVLILAQQK-N5H6F3S0G0	4	N5H6F3S0G0	NHTVLILAQQK-N5H6F3S0G0	4
WT	tyrosine-protein phosphatase non-receptor type substrate 1	NHTVLILAQQK	NHTVLILAQQK-N5H6F3S0G0	4	N5H6F3S0G0	NHTVLILAQQK-N5H6F3S0G0	4
WT	tyrosine-protein phosphatase non-receptor type substrate 1	NHTVLILAQQK	NHTVLILAQQK-N5H6F3S0G0	4	N5H6F3S0G0	NHTVLILAQQK-N5H6F3S0G0	4
WT	tyrosine-protein phosphatase non-receptor type substrate 1	NHTVLILAQQK	NHTVLILAQQK-N5H6F3S0G0	4	N5H6F3S0G0	NHTVLILAQQK-N5H6F3S0G0	4
WT	tyrosine-protein phosphatase non-receptor type substrate 1	NHTVLILAQQK	NHTVLILAQQK-N5H6F3S1G0	2	N5H6F3S1G0	NHTVLILAQQK-N5H6F3S1G0	2
WT	tyrosine-protein phosphatase non-receptor type substrate 1	NHTVLILAQQK	NHTVLILAQQK-N5H6F3S1G0	2	N5H6F3S1G0	NHTVLILAQQK-N5H6F3S1G0	2
WT	lumican	NISYTLLPPSSNVR	NISYTLLPPSSNVR-N4H5F1S0G0	1	N4H5F1S0G0	NISYTLLPPSSNVR-N4H5F1S0G0	2
WT	CD276 antigen	NITELVEGAK	NITELVEGAK-N7H8F5S0G0	1	N7H8F5S0G0	NITELVEGAK-N7H8F5S0G0	1
WT	CD276 antigen	NITELVEGAK	NITELVEGAK-N8H9F7S0G0	1	N8H9F7S0G0	NITELVEGAK-N8H9F7S0G0	1
WT	prolyl 4-hydroxylase subunit alpha-1	NNATQEEILR	NNATQEEILR-N4H5F1S1G0	1	N4H5F1S1G0	NNATQEEILR-N4H5F1S1G0	1
WT	prolyl 4-hydroxylase subunit alpha-1	NNATQEEILR	NNATQEEILR-N4H5F3S0G0	3	N4H5F3S0G0	NNATQEEILR-N4H5F3S0G0	3
WT	prolyl 4-hydroxylase subunit alpha-1	NNATQEEILR	NNATQEEILR-N4H5F3S0G0	3	N4H5F3S0G0	NNATQEEILR-N4H5F3S0G0	3
WT	prolyl 4-hydroxylase subunit alpha-1	NNATQEEILR	NNATQEEILR-N4H5F3S0G0	3	N4H5F3S0G0	NNATQEEILR-N4H5F3S0G0	3
WT	prolyl 4-hydroxylase subunit alpha-1	NNATQEEILR	NNATQEEILR-N4H5F3S1G0	3	N4H5F3S1G0	NNATQEEILR-N4H5F3S1G0	3
WT	prolyl 4-hydroxylase subunit alpha-1	NNATQEEILR	NNATQEEILR-N4H5F3S1G0	3	N4H5F3S1G0	NNATQEEILR-N4H5F3S1G0	3
WT	prolyl 4-hydroxylase subunit alpha-1	NNATQEEILR	NNATQEEILR-N4H5F3S1G0	3	N4H5F3S1G0	NNATQEEILR-N4H5F3S1G0	3
WT	pantetheinase	NNSIYVVANMGDK	NNSIYVVANMGDK-N8H9F2S0G0	1	N8H9F2S0G0	NNSIYVVANMGDK-N8H9F2S0G0	1
WT	ATP-binding cassette sub-family A member 1	NQELEDNVHISPNGSIITIVGTRPSNHGAYR	NQELEDNVHISPNGSIITIVGTRPSNHGAYR-N4H5F3S0G0	4	N4H5F3S0G0	NQELEDNVHISPNGSIITIVGTRPSNHGAYR-N4H5F3S0G0	13
WT	ATP-binding cassette sub-family A member 1	NQELEDNVHISPNGSIITIVGTRPSNHGAYR	NQELEDNVHISPNGSIITIVGTRPSNHGAYR-N4H5F3S0G0	4	N4H5F3S0G0	NQELEDNVHISPNGSIITIVGTRPSNHGAYR-N4H5F3S0G0	13
WT	laminin subunit beta-1	NQELEDNVHISPNGSIITIVGTRPSNHGAYR	NQELEDNVHISPNGSIITIVGTRPSNHGAYR-N4H5F3S0G0	4	N4H5F3S0G0	NQELEDNVHISPNGSIITIVGTRPSNHGAYR-N4H5F3S0G0	13
WT	laminin subunit beta-1	NQELEDNVHISPNGSIITIVGTRPSNHGAYR	NQELEDNVHISPNGSIITIVGTRPSNHGAYR-N4H5F3S0G0	4	N4H5F3S0G0	NQELEDNVHISPNGSIITIVGTRPSNHGAYR-N4H5F3S0G0	13
WT	lysosome membrane protein 2	NQSVGDTNVDLIR	NQSVGDTNVDLIR-N4H4F1S0G0	1	N4H4F1S0G0	NQSVGDTNVDLIR-N4H4F1S0G0	1
WT	lysosome membrane protein 2	NQSVGDTNVDLIR	NQSVGDTNVDLIR-N4H5F1S0G0	6	N4H5F1S0G0	NQSVGDTNVDLIR-N4H5F1S0G0	10
WT	lysosome membrane protein 2	NQSVGDTNVDLIR	NQSVGDTNVDLIR-N4H5F1S0G0	6	N4H5F1S0G0	NQSVGDTNVDLIR-N4H5F1S0G0	10
WT	lysosome membrane protein 2	NQSVGDTNVDLIR	NQSVGDTNVDLIR-N4H5F1S0G0	6	N4H5F1S0G0	NQSVGDTNVDLIR-N4H5F1S0G0	10
WT	lysosome membrane protein 2	NQSVGDTNVDLIR	NQSVGDTNVDLIR-N4H5F1S0G0	6	N4H5F1S0G0	NQSVGDTNVDLIR-N4H5F1S0G0	10
WT	lysosome membrane protein 2	NQSVGDTNVDLIR	NQSVGDTNVDLIR-N4H5F1S0G0	6	N4H5F1S0G0	NQSVGDTNVDLIR-N4H5F1S0G0	10
WT	lysosome membrane protein 2	NQSVGDTNVDLIR	NQSVGDTNVDLIR-N4H5F1S0G0	6	N4H5F1S0G0	NQSVGDTNVDLIR-N4H5F1S0G0	10
WT	lysosome membrane protein 2	NQSVGDTNVDLIR	NQSVGDTNVDLIR-N4H5F1S1G0	1	N4H5F1S1G0	NQSVGDTNVDLIR-N4H5F1S1G0	1
WT	lysosome membrane protein 2	NQSVGDTNVDLIR	NQSVGDTNVDLIR-N4H5F3S0G0	8	N4H5F3S0G0	NQSVGDTNVDLIR-N4H5F3S0G0	8
WT	lysosome membrane protein 2	NQSVGDTNVDLIR	NQSVGDTNVDLIR-N4H5F3S0G0	8	N4H5F3S0G0	NQSVGDTNVDLIR-N4H5F3S0G0	8
WT	lysosome membrane protein 2	NQSVGDTNVDLIR	NQSVGDTNVDLIR-N4H5F3S0G0	8	N4H5F3S0G0	NQSVGDTNVDLIR-N4H5F3S0G0	8
WT	lysosome membrane protein 2	NQSVGDTNVDLIR	NQSVGDTNVDLIR-N4H5F3S0G0	8	N4H5F3S0G0	NQSVGDTNVDLIR-N4H5F3S0G0	8
WT	lysosome membrane protein 2	NQSVGDTNVDLIR	NQSVGDTNVDLIR-N4H5F3S0G0	8	N4H5F3S0G0	NQSVGDTNVDLIR-N4H5F3S0G0	8
WT	lysosome membrane protein 2	NQSVGDTNVDLIR	NQSVGDTNVDLIR-N4H5F3S0G0	8	N4H5F3S0G0	NQSVGDTNVDLIR-N4H5F3S0G0	8
WT	lysosome membrane protein 2	NQSVGDTNVDLIR	NQSVGDTNVDLIR-N4H5F3S0G0	8	N4H5F3S0G0	NQSVGDTNVDLIR-N4H5F3S0G0	8
WT	lysosome membrane protein 2	NQSVGDTNVDLIR	NQSVGDTNVDLIR-N4H5F3S0G0	8	N4H5F3S0G0	NQSVGDTNVDLIR-N4H5F3S0G0	8
WT	lysosome membrane protein 2	NQSVGDTNVDLIR	NQSVGDTNVDLIR-N4H5F3S1G0	1	N4H5F3S1G0	NQSVGDTNVDLIR-N4H5F3S1G0	1
WT	clusterin	NSSHLVCSACFGPCAR	NSSHLVCSACFGPCAR-N4H3F1S0G0	1	N4H3F1S0G0	NSSHLVCSACFGPCAR-N4H3F1S0G0	2
WT	membralin	NYTVVLSTR	NYTVVLSTR-N4H4F1S0G0	1	N4H4F1S0G0	NYTVVLSTR-N4H4F1S0G0	1
WT	dolichyl-diphosphooligosaccharide--protein glycosyltransferase subunit STT3B	SFQQSHVHVHDLQSFGLDNINMTHYIK	SFQQSHVHVHDLQSFGLDNINMTHYIK-N4H5F2S0G0	2	N4H5F2S0G0	SFQQSHVHVHDLQSFGLDNINMTHYIK-N4H5F2S0G0	23
WT	dolichyl-diphosphooligosaccharide--protein glycosyltransferase subunit STT3B	SFQQSHVHVHDLQSFGLDNINMTHYIK	SFQQSHVHVHDLQSFGLDNINMTHYIK-N4H5F2S0G0	2	N4H5F2S0G0	SFQQSHVHVHDLQSFGLDNINMTHYIK-N4H5F2S0G0	23
WT	dolichyl-diphosphooligosaccharide--protein glycosyltransferase subunit STT3B	SFQQSHVHVHDLQSFGLDNINMTHYIK	SFQQSHVHVHDLQSFGLDNINMTHYIK-N4H5F2S1G0	3	N4H5F2S1G0	SFQQSHVHVHDLQSFGLDNINMTHYIK-N4H5F2S1G0	20
WT	dolichyl-diphosphooligosaccharide--protein glycosyltransferase subunit STT3B	SFQQSHVHVHDLQSFGLDNINMTHYIK	SFQQSHVHVHDLQSFGLDNINMTHYIK-N4H5F2S1G0	3	N4H5F2S1G0	SFQQSHVHVHDLQSFGLDNINMTHYIK-N4H5F2S1G0	20
WT	dolichyl-diphosphooligosaccharide--protein glycosyltransferase subunit STT3B	SFQQSHVHVHDLQSFGLDNINMTHYIK	SFQQSHVHVHDLQSFGLDNINMTHYIK-N4H5F2S1G0	3	N4H5F2S1G0	SFQQSHVHVHDLQSFGLDNINMTHYIK-N4H5F2S1G0	20
WT	basigin	SQDNLAQAEAQASTCNR	SQDNLAQAEAQASTCNR-N4H5F1S0G0	1	N4H5F1S0G0	SQDNLAQAEAQASTCNR-N4H5F1S0G0	2
WT	basigin	SQDNLAQAEAQASTCNR	SQDNLAQAEAQASTCNR-N4H5F3S0G0	2	N4H5F3S0G0	SQDNLAQAEAQASTCNR-N4H5F3S0G0	7
WT	basigin	SQDNLAQAEAQASTCNR	SQDNLAQAEAQASTCNR-N4H5F3S0G0	2	N4H5F3S0G0	SQDNLAQAEAQASTCNR-N4H5F3S0G0	7
WT	basigin	SQDNLAQAEAQASTCNR	SQDNLAQAEAQASTCNR-N5H6F3S0G0	5	N5H6F3S0G0	SQDNLAQAEAQASTCNR-N5H6F3S0G0	5
WT	basigin	SQDNLAQAEAQASTCNR	SQDNLAQAEAQASTCNR-N5H6F3S0G0	5	N5H6F3S0G0	SQDNLAQAEAQASTCNR-N5H6F3S0G0	5
WT	basigin	SQDNLAQAEAQASTCNR	SQDNLAQAEAQASTCNR-N5H6F3S0G0	5	N5H6F3S0G0	SQDNLAQAEAQASTCNR-N5H6F3S0G0	5
WT	basigin	SQDNLAQAEAQASTCNR	SQDNLAQAEAQASTCNR-N5H6F3S0G0	5	N5H6F3S0G0	SQDNLAQAEAQASTCNR-N5H6F3S0G0	5
WT	basigin	SQDNLAQAEAQASTCNR	SQDNLAQAEAQASTCNR-N5H6F3S0G0	5	N5H6F3S0G0	SQDNLAQAEAQASTCNR-N5H6F3S0G0	5
WT	basigin	SQDNLAQAEAQASTCNR	SQDNLAQAEAQASTCNR-N6H7F3S0G0	1	N6H7F3S0G0	SQDNLAQAEAQASTCNR-N6H7F3S0G0	2
WT	basigin	SQDNLAQAEAQASTCNR	SQDNLAQAEAQASTCNR-N7H8F5S0G0	2	N7H8F5S0G0	SQDNLAQAEAQASTCNR-N7H8F5S0G0	3
WT	basigin	SQDNLAQAEAQASTCNR	SQDNLAQAEAQASTCNR-N7H8F5S0G0	2	N7H8F5S0G0	SQDNLAQAEAQASTCNR-N7H8F5S0G0	3
WT	basigin	SQDNLAQAEAQASTCNR	SQDNLAQAEAQASTCNR-N7H8F5S1G0	1	N7H8F5S1G0	SQDNLAQAEAQASTCNR-N7H8F5S1G0	1
WT	endoplasmin	TASVSINQTEPPK	TASVSINQTEPPK-N4H5F3S0G0	1	N4H5F3S0G0	TASVSINQTEPPK-N4H5F3S0G0	1
WT	endoplasmin	TASVSINQTEPPK	TASVSINQTEPPK-N4H5F3S1G0	2	N4H5F3S1G0	TASVSINQTEPPK-N4H5F3S1G0	2
WT	endoplasmin	TASVSINQTEPPK	TASVSINQTEPPK-N4H5F3S1G0	2	N4H5F3S1G0	TASVSINQTEPPK-N4H5F3S1G0	2
WT	CD44 antigen	TCNPETFPSVNESR	TCNPETFPSVNESR-N4H5F1S2G0	1	N4H5F1S2G0	TCNPETFPSVNESR-N4H5F1S2G0	1
WT	CD166 antigen	TEAADLCQAFNSTLPTMEQMQK	TEAADLCQAFNSTLPTMEQMQK-N5H6F1S2G0	1	N5H6F1S2G0	TEAADLCQAFNSTLPTMEQMQK-N5H6F1S2G0	4
WT	CD166 antigen	TEAADLCQAFNSTLPTMEQMQK	TEAADLCQAFNSTLPTMEQMQK-N5H6F1S3G0	2	N5H6F1S3G0	TEAADLCQAFNSTLPTMEQMQK-N5H6F1S3G0	5
WT	CD166 antigen	TEAADLCQAFNSTLPTMEQMQK	TEAADLCQAFNSTLPTMEQMQK-N5H6F1S3G0	2	N5H6F1S3G0	TEAADLCQAFNSTLPTMEQMQK-N5H6F1S3G0	5
WT	CD166 antigen	TEAADLCQAFNSTLPTMEQMQK	TEAADLCQAFNSTLPTMEQMQK-N5H6F2S2G0	1	N5H6F2S2G0	TEAADLCQAFNSTLPTMEQMQK-N5H6F2S2G0	3
WT	CD166 antigen	TEAADLCQAFNSTLPTMEQMQK	TEAADLCQAFNSTLPTMEQMQK-N6H7F1S3G0	1	N6H7F1S3G0	TEAADLCQAFNSTLPTMEQMQK-N6H7F1S3G0	1
WT	CD166 antigen	TEAADLCQAFNSTLPTMEQMQK	TEAADLCQAFNSTLPTMEQMQK-N7H8F1S0G0	1	N7H8F1S0G0	TEAADLCQAFNSTLPTMEQMQK-N7H8F1S0G0	3
WT	CD166 antigen	TEAADLCQAFNSTLPTMEQMQK	TEAADLCQAFNSTLPTMEQMQK-N7H8F2S0G0	7	N7H8F2S0G0	TEAADLCQAFNSTLPTMEQMQK-N7H8F2S0G0	23
WT	CD166 antigen	TEAADLCQAFNSTLPTMEQMQK	TEAADLCQAFNSTLPTMEQMQK-N7H8F2S0G0	7	N7H8F2S0G0	TEAADLCQAFNSTLPTMEQMQK-N7H8F2S0G0	23
WT	CD166 antigen	TEAADLCQAFNSTLPTMEQMQK	TEAADLCQAFNSTLPTMEQMQK-N7H8F2S0G0	7	N7H8F2S0G0	TEAADLCQAFNSTLPTMEQMQK-N7H8F2S0G0	23
WT	CD166 antigen	TEAADLCQAFNSTLPTMEQMQK	TEAADLCQAFNSTLPTMEQMQK-N7H8F2S0G0	7	N7H8F2S0G0	TEAADLCQAFNSTLPTMEQMQK-N7H8F2S0G0	23
WT	CD166 antigen	TEAADLCQAFNSTLPTMEQMQK	TEAADLCQAFNSTLPTMEQMQK-N7H8F2S0G0	7	N7H8F2S0G0	TEAADLCQAFNSTLPTMEQMQK-N7H8F2S0G0	23
WT	CD166 antigen	TEAADLCQAFNSTLPTMEQMQK	TEAADLCQAFNSTLPTMEQMQK-N7H8F2S0G0	7	N7H8F2S0G0	TEAADLCQAFNSTLPTMEQMQK-N7H8F2S0G0	23
WT	CD166 antigen	TEAADLCQAFNSTLPTMEQMQK	TEAADLCQAFNSTLPTMEQMQK-N7H8F2S0G0	7	N7H8F2S0G0	TEAADLCQAFNSTLPTMEQMQK-N7H8F2S0G0	23
WT	CD166 antigen	TEAADLCQAFNSTLPTMEQMQK	TEAADLCQAFNSTLPTMEQMQK-N8H9F2S0G0	9	N8H9F2S0G0	TEAADLCQAFNSTLPTMEQMQK-N8H9F2S0G0	21
WT	CD166 antigen	TEAADLCQAFNSTLPTMEQMQK	TEAADLCQAFNSTLPTMEQMQK-N8H9F2S0G0	9	N8H9F2S0G0	TEAADLCQAFNSTLPTMEQMQK-N8H9F2S0G0	21
WT	CD166 antigen	TEAADLCQAFNSTLPTMEQMQK	TEAADLCQAFNSTLPTMEQMQK-N8H9F2S0G0	9	N8H9F2S0G0	TEAADLCQAFNSTLPTMEQMQK-N8H9F2S0G0	21
WT	CD166 antigen	TEAADLCQAFNSTLPTMEQMQK	TEAADLCQAFNSTLPTMEQMQK-N8H9F2S0G0	9	N8H9F2S0G0	TEAADLCQAFNSTLPTMEQMQK-N8H9F2S0G0	21
WT	CD166 antigen	TEAADLCQAFNSTLPTMEQMQK	TEAADLCQAFNSTLPTMEQMQK-N8H9F2S0G0	9	N8H9F2S0G0	TEAADLCQAFNSTLPTMEQMQK-N8H9F2S0G0	21
WT	CD166 antigen	TEAADLCQAFNSTLPTMEQMQK	TEAADLCQAFNSTLPTMEQMQK-N8H9F2S0G0	9	N8H9F2S0G0	TEAADLCQAFNSTLPTMEQMQK-N8H9F2S0G0	21
WT	CD166 antigen	TEAADLCQAFNSTLPTMEQMQK	TEAADLCQAFNSTLPTMEQMQK-N8H9F2S0G0	9	N8H9F2S0G0	TEAADLCQAFNSTLPTMEQMQK-N8H9F2S0G0	21
WT	CD166 antigen	TEAADLCQAFNSTLPTMEQMQK	TEAADLCQAFNSTLPTMEQMQK-N8H9F2S0G0	9	N8H9F2S0G0	TEAADLCQAFNSTLPTMEQMQK-N8H9F2S0G0	21
WT	CD166 antigen	TEAADLCQAFNSTLPTMEQMQK	TEAADLCQAFNSTLPTMEQMQK-N8H9F2S0G0	9	N8H9F2S0G0	TEAADLCQAFNSTLPTMEQMQK-N8H9F2S0G0	21
WT	CD166 antigen	TEAADLCQAFNSTLPTMEQMQK	TEAADLCQAFNSTLPTMEQMQK-N8H9F2S1G0	4	N8H9F2S1G0	TEAADLCQAFNSTLPTMEQMQK-N8H9F2S1G0	12
WT	CD166 antigen	TEAADLCQAFNSTLPTMEQMQK	TEAADLCQAFNSTLPTMEQMQK-N8H9F2S1G0	4	N8H9F2S1G0	TEAADLCQAFNSTLPTMEQMQK-N8H9F2S1G0	12
WT	CD166 antigen	TEAADLCQAFNSTLPTMEQMQK	TEAADLCQAFNSTLPTMEQMQK-N8H9F2S1G0	4	N8H9F2S1G0	TEAADLCQAFNSTLPTMEQMQK-N8H9F2S1G0	12
WT	CD166 antigen	TEAADLCQAFNSTLPTMEQMQK	TEAADLCQAFNSTLPTMEQMQK-N8H9F2S1G0	4	N8H9F2S1G0	TEAADLCQAFNSTLPTMEQMQK-N8H9F2S1G0	12
WT	CD166 antigen	TEAADLCQAFNSTLPTMEQMQK	TEAADLCQAFNSTLPTMEQMQK-N9H10F2S1G0	2	N9H10F2S1G0	TEAADLCQAFNSTLPTMEQMQK-N9H10F2S1G0	3
WT	CD166 antigen	TEAADLCQAFNSTLPTMEQMQK	TEAADLCQAFNSTLPTMEQMQK-N9H10F2S1G0	2	N9H10F2S1G0	TEAADLCQAFNSTLPTMEQMQK-N9H10F2S1G0	3
WT	CD166 antigen	TEAADLCQAFNSTLPTMEQMQK	TEAADLCQAFNSTLPTMEQMQK-N9H10F4S0G0	1	N9H10F4S0G0	TEAADLCQAFNSTLPTMEQMQK-N9H10F4S0G0	1
WT	ATP-binding cassette sub-family A member 1	THLTCSLNSSGVDIIGHR	THLTCSLNSSGVDIIGHR-N10H11F2S1G0	5	N10H11F2S1G0	THLTCSLNSSGVDIIGHR-N10H11F2S1G0	7
WT	ATP-binding cassette sub-family A member 1	THLTCSLNSSGVDIIGHR	THLTCSLNSSGVDIIGHR-N10H11F2S1G0	5	N10H11F2S1G0	THLTCSLNSSGVDIIGHR-N10H11F2S1G0	7
WT	ATP-binding cassette sub-family A member 2	THLTCSLNSSGVDIIGHR	THLTCSLNSSGVDIIGHR-N10H11F2S1G0	5	N10H11F2S1G0	THLTCSLNSSGVDIIGHR-N10H11F2S1G0	7
WT	ATP-binding cassette sub-family A member 2	THLTCSLNSSGVDIIGHR	THLTCSLNSSGVDIIGHR-N10H11F2S1G0	5	N10H11F2S1G0	THLTCSLNSSGVDIIGHR-N10H11F2S1G0	7
WT	ATP-binding cassette sub-family A member 2	THLTCSLNSSGVDIIGHR	THLTCSLNSSGVDIIGHR-N10H11F2S1G0	5	N10H11F2S1G0	THLTCSLNSSGVDIIGHR-N10H11F2S1G0	7
WT	ATP-binding cassette sub-family A member 2	THLTCSLNSSGVDIIGHR	THLTCSLNSSGVDIIGHR-N5H6F1S2G0	1	N5H6F1S2G0	THLTCSLNSSGVDIIGHR-N5H6F1S2G0	1
WT	ATP-binding cassette sub-family A member 1	THLTCSLNSSGVDIIGHR	THLTCSLNSSGVDIIGHR-N6H7F3S0G0	1	N6H7F3S0G0	THLTCSLNSSGVDIIGHR-N6H7F3S0G0	2
WT	ATP-binding cassette sub-family A member 1	THLTCSLNSSGVDIIGHR	THLTCSLNSSGVDIIGHR-N7H8F5S0G0	8	N7H8F5S0G0	THLTCSLNSSGVDIIGHR-N7H8F5S0G0	9
WT	ATP-binding cassette sub-family A member 2	THLTCSLNSSGVDIIGHR	THLTCSLNSSGVDIIGHR-N7H8F5S0G0	8	N7H8F5S0G0	THLTCSLNSSGVDIIGHR-N7H8F5S0G0	9
WT	ATP-binding cassette sub-family A member 2	THLTCSLNSSGVDIIGHR	THLTCSLNSSGVDIIGHR-N7H8F5S0G0	8	N7H8F5S0G0	THLTCSLNSSGVDIIGHR-N7H8F5S0G0	9
WT	ATP-binding cassette sub-family A member 2	THLTCSLNSSGVDIIGHR	THLTCSLNSSGVDIIGHR-N7H8F5S0G0	8	N7H8F5S0G0	THLTCSLNSSGVDIIGHR-N7H8F5S0G0	9
WT	ATP-binding cassette sub-family A member 2	THLTCSLNSSGVDIIGHR	THLTCSLNSSGVDIIGHR-N7H8F5S0G0	8	N7H8F5S0G0	THLTCSLNSSGVDIIGHR-N7H8F5S0G0	9
WT	ATP-binding cassette sub-family A member 2	THLTCSLNSSGVDIIGHR	THLTCSLNSSGVDIIGHR-N7H8F5S0G0	8	N7H8F5S0G0	THLTCSLNSSGVDIIGHR-N7H8F5S0G0	9
WT	ATP-binding cassette sub-family A member 2	THLTCSLNSSGVDIIGHR	THLTCSLNSSGVDIIGHR-N7H8F5S0G0	8	N7H8F5S0G0	THLTCSLNSSGVDIIGHR-N7H8F5S0G0	9
WT	ATP-binding cassette sub-family A member 2	THLTCSLNSSGVDIIGHR	THLTCSLNSSGVDIIGHR-N7H8F5S0G0	8	N7H8F5S0G0	THLTCSLNSSGVDIIGHR-N7H8F5S0G0	9
WT	ATP-binding cassette sub-family A member 2	THLTCSLNSSGVDIIGHR	THLTCSLNSSGVDIIGHR-N7H8F5S1G0	3	N7H8F5S1G0	THLTCSLNSSGVDIIGHR-N7H8F5S1G0	3
WT	ATP-binding cassette sub-family A member 2	THLTCSLNSSGVDIIGHR	THLTCSLNSSGVDIIGHR-N7H8F5S1G0	3	N7H8F5S1G0	THLTCSLNSSGVDIIGHR-N7H8F5S1G0	3
WT	ATP-binding cassette sub-family A member 2	THLTCSLNSSGVDIIGHR	THLTCSLNSSGVDIIGHR-N7H8F5S1G0	3	N7H8F5S1G0	THLTCSLNSSGVDIIGHR-N7H8F5S1G0	3
WT	ATP-binding cassette sub-family A member 2	THLTCSLNSSGVDIIGHR	THLTCSLNSSGVDIIGHR-N8H9F2S0G0	2	N8H9F2S0G0	THLTCSLNSSGVDIIGHR-N8H9F2S0G0	5
WT	ATP-binding cassette sub-family A member 2	THLTCSLNSSGVDIIGHR	THLTCSLNSSGVDIIGHR-N8H9F2S0G0	2	N8H9F2S0G0	THLTCSLNSSGVDIIGHR-N8H9F2S0G0	5
WT	ATP-binding cassette sub-family A member 2	THLTCSLNSSGVDIIGHR	THLTCSLNSSGVDIIGHR-N8H9F2S1G0	1	N8H9F2S1G0	THLTCSLNSSGVDIIGHR-N8H9F2S1G0	1
WT	ATP-binding cassette sub-family A member 2	THLTCSLNSSGVDIIGHR	THLTCSLNSSGVDIIGHR-N8H9F7S0G0	8	N8H9F7S0G0	THLTCSLNSSGVDIIGHR-N8H9F7S0G0	10
WT	ATP-binding cassette sub-family A member 2	THLTCSLNSSGVDIIGHR	THLTCSLNSSGVDIIGHR-N8H9F7S0G0	8	N8H9F7S0G0	THLTCSLNSSGVDIIGHR-N8H9F7S0G0	10
WT	ATP-binding cassette sub-family A member 2	THLTCSLNSSGVDIIGHR	THLTCSLNSSGVDIIGHR-N8H9F7S0G0	8	N8H9F7S0G0	THLTCSLNSSGVDIIGHR-N8H9F7S0G0	10
WT	ATP-binding cassette sub-family A member 2	THLTCSLNSSGVDIIGHR	THLTCSLNSSGVDIIGHR-N8H9F7S0G0	8	N8H9F7S0G0	THLTCSLNSSGVDIIGHR-N8H9F7S0G0	10
WT	ATP-binding cassette sub-family A member 9	THLTCSLNSSGVDIIGHR	THLTCSLNSSGVDIIGHR-N8H9F7S0G0	8	N8H9F7S0G0	THLTCSLNSSGVDIIGHR-N8H9F7S0G0	10
WT	ATP-binding cassette sub-family A member 9	THLTCSLNSSGVDIIGHR	THLTCSLNSSGVDIIGHR-N8H9F7S0G0	8	N8H9F7S0G0	THLTCSLNSSGVDIIGHR-N8H9F7S0G0	10
WT	attractin	THLTCSLNSSGVDIIGHR	THLTCSLNSSGVDIIGHR-N8H9F7S0G0	8	N8H9F7S0G0	THLTCSLNSSGVDIIGHR-N8H9F7S0G0	10
WT	attractin	THLTCSLNSSGVDIIGHR	THLTCSLNSSGVDIIGHR-N8H9F7S0G0	8	N8H9F7S0G0	THLTCSLNSSGVDIIGHR-N8H9F7S0G0	10
WT	ATP-binding cassette sub-family A member 2	THLTCSLNSSGVDIIGHR	THLTCSLNSSGVDIIGHR-N9H10F2S0G0	14	N9H10F2S0G0	THLTCSLNSSGVDIIGHR-N9H10F2S0G0	19
WT	ATP-binding cassette sub-family A member 9	THLTCSLNSSGVDIIGHR	THLTCSLNSSGVDIIGHR-N9H10F2S0G0	14	N9H10F2S0G0	THLTCSLNSSGVDIIGHR-N9H10F2S0G0	19
WT	ATP-binding cassette sub-family A member 9	THLTCSLNSSGVDIIGHR	THLTCSLNSSGVDIIGHR-N9H10F2S0G0	14	N9H10F2S0G0	THLTCSLNSSGVDIIGHR-N9H10F2S0G0	19
WT	attractin	THLTCSLNSSGVDIIGHR	THLTCSLNSSGVDIIGHR-N9H10F2S0G0	14	N9H10F2S0G0	THLTCSLNSSGVDIIGHR-N9H10F2S0G0	19
WT	attractin	THLTCSLNSSGVDIIGHR	THLTCSLNSSGVDIIGHR-N9H10F2S0G0	14	N9H10F2S0G0	THLTCSLNSSGVDIIGHR-N9H10F2S0G0	19
WT	basement membrane-specific heparan sulfate proteoglycan core protein	THLTCSLNSSGVDIIGHR	THLTCSLNSSGVDIIGHR-N9H10F2S0G0	14	N9H10F2S0G0	THLTCSLNSSGVDIIGHR-N9H10F2S0G0	19
WT	basement membrane-specific heparan sulfate proteoglycan core protein	THLTCSLNSSGVDIIGHR	THLTCSLNSSGVDIIGHR-N9H10F2S0G0	14	N9H10F2S0G0	THLTCSLNSSGVDIIGHR-N9H10F2S0G0	19
WT	basement membrane-specific heparan sulfate proteoglycan core protein	THLTCSLNSSGVDIIGHR	THLTCSLNSSGVDIIGHR-N9H10F2S0G0	14	N9H10F2S0G0	THLTCSLNSSGVDIIGHR-N9H10F2S0G0	19
WT	basement membrane-specific heparan sulfate proteoglycan core protein	THLTCSLNSSGVDIIGHR	THLTCSLNSSGVDIIGHR-N9H10F2S0G0	14	N9H10F2S0G0	THLTCSLNSSGVDIIGHR-N9H10F2S0G0	19
WT	basement membrane-specific heparan sulfate proteoglycan core protein	THLTCSLNSSGVDIIGHR	THLTCSLNSSGVDIIGHR-N9H10F2S0G0	14	N9H10F2S0G0	THLTCSLNSSGVDIIGHR-N9H10F2S0G0	19
WT	basement membrane-specific heparan sulfate proteoglycan core protein	THLTCSLNSSGVDIIGHR	THLTCSLNSSGVDIIGHR-N9H10F2S0G0	14	N9H10F2S0G0	THLTCSLNSSGVDIIGHR-N9H10F2S0G0	19
WT	basement membrane-specific heparan sulfate proteoglycan core protein	THLTCSLNSSGVDIIGHR	THLTCSLNSSGVDIIGHR-N9H10F2S0G0	14	N9H10F2S0G0	THLTCSLNSSGVDIIGHR-N9H10F2S0G0	19
WT	basement membrane-specific heparan sulfate proteoglycan core protein	THLTCSLNSSGVDIIGHR	THLTCSLNSSGVDIIGHR-N9H10F2S0G0	14	N9H10F2S0G0	THLTCSLNSSGVDIIGHR-N9H10F2S0G0	19
WT	basement membrane-specific heparan sulfate proteoglycan core protein	THLTCSLNSSGVDIIGHR	THLTCSLNSSGVDIIGHR-N9H10F2S0G0	14	N9H10F2S0G0	THLTCSLNSSGVDIIGHR-N9H10F2S0G0	19
WT	basement membrane-specific heparan sulfate proteoglycan core protein	THLTCSLNSSGVDIIGHR	THLTCSLNSSGVDIIGHR-N9H10F2S1G0	4	N9H10F2S1G0	THLTCSLNSSGVDIIGHR-N9H10F2S1G0	4
WT	basement membrane-specific heparan sulfate proteoglycan core protein	THLTCSLNSSGVDIIGHR	THLTCSLNSSGVDIIGHR-N9H10F2S1G0	4	N9H10F2S1G0	THLTCSLNSSGVDIIGHR-N9H10F2S1G0	4
WT	basement membrane-specific heparan sulfate proteoglycan core protein	THLTCSLNSSGVDIIGHR	THLTCSLNSSGVDIIGHR-N9H10F2S1G0	4	N9H10F2S1G0	THLTCSLNSSGVDIIGHR-N9H10F2S1G0	4
WT	basement membrane-specific heparan sulfate proteoglycan core protein	THLTCSLNSSGVDIIGHR	THLTCSLNSSGVDIIGHR-N9H10F2S1G0	4	N9H10F2S1G0	THLTCSLNSSGVDIIGHR-N9H10F2S1G0	4
WT	basement membrane-specific heparan sulfate proteoglycan core protein	THLTCSLNSSGVDIIGHR	THLTCSLNSSGVDIIGHR-N9H10F7S0G0	2	N9H10F7S0G0	THLTCSLNSSGVDIIGHR-N9H10F7S0G0	2
WT	basement membrane-specific heparan sulfate proteoglycan core protein	THLTCSLNSSGVDIIGHR	THLTCSLNSSGVDIIGHR-N9H10F7S0G0	2	N9H10F7S0G0	THLTCSLNSSGVDIIGHR-N9H10F7S0G0	2
WT	laminin subunit gamma-1	TLEGENQTSLEIEDLNR	TLEGENQTSLEIEDLNR-N5H6F3S1G0	1	N5H6F3S1G0	TLEGENQTSLEIEDLNR-N5H6F3S1G0	1
WT	MHC class I antigen Hm1-C5	TLLGYYNQSEGGSHTIQR	TLLGYYNQSEGGSHTIQR-N4H5F3S0G0	6	N4H5F3S0G0	TLLGYYNQSEGGSHTIQR-N4H5F3S0G0	13
WT	MHC class I antigen Hm1-C5	TLLGYYNQSEGGSHTIQR	TLLGYYNQSEGGSHTIQR-N4H5F3S0G0	6	N4H5F3S0G0	TLLGYYNQSEGGSHTIQR-N4H5F3S0G0	13
WT	MHC class I antigen Hm1-C5	TLLGYYNQSEGGSHTIQR	TLLGYYNQSEGGSHTIQR-N4H5F3S0G0	6	N4H5F3S0G0	TLLGYYNQSEGGSHTIQR-N4H5F3S0G0	13
WT	MHC class I antigen Hm1-C5	TLLGYYNQSEGGSHTIQR	TLLGYYNQSEGGSHTIQR-N4H5F3S0G0	6	N4H5F3S0G0	TLLGYYNQSEGGSHTIQR-N4H5F3S0G0	13
WT	MHC class I antigen Hm1-C5	TLLGYYNQSEGGSHTIQR	TLLGYYNQSEGGSHTIQR-N4H5F3S0G0	6	N4H5F3S0G0	TLLGYYNQSEGGSHTIQR-N4H5F3S0G0	13
WT	MHC class I antigen Hm1-C5	TLLGYYNQSEGGSHTIQR	TLLGYYNQSEGGSHTIQR-N4H5F3S0G0	6	N4H5F3S0G0	TLLGYYNQSEGGSHTIQR-N4H5F3S0G0	13
WT	neural cell adhesion molecule 1	TLSDVPSAAPQNLSLEVR	TLSDVPSAAPQNLSLEVR-N4H5F3S0G0	3	N4H5F3S0G0	TLSDVPSAAPQNLSLEVR-N4H5F3S0G0	4
WT	neural cell adhesion molecule 1	TLSDVPSAAPQNLSLEVR	TLSDVPSAAPQNLSLEVR-N4H5F3S0G0	3	N4H5F3S0G0	TLSDVPSAAPQNLSLEVR-N4H5F3S0G0	4
WT	neural cell adhesion molecule 1	TLSDVPSAAPQNLSLEVR	TLSDVPSAAPQNLSLEVR-N4H5F3S0G0	3	N4H5F3S0G0	TLSDVPSAAPQNLSLEVR-N4H5F3S0G0	4
WT	CD166 antigen	TNATCSVNVDSCLVAVSGR	TNATCSVNVDSCLVAVSGR-N4H5F1S1G0	1	N4H5F1S1G0	TNATCSVNVDSCLVAVSGR-N4H5F1S1G0	1
WT	CD166 antigen	TNATCSVNVDSCLVAVSGR	TNATCSVNVDSCLVAVSGR-N4H5F3S0G0	2	N4H5F3S0G0	TNATCSVNVDSCLVAVSGR-N4H5F3S0G0	8
WT	CD166 antigen	TNATCSVNVDSCLVAVSGR	TNATCSVNVDSCLVAVSGR-N4H5F3S0G0	2	N4H5F3S0G0	TNATCSVNVDSCLVAVSGR-N4H5F3S0G0	8
WT	CD166 antigen	TNATCSVNVDSCLVAVSGR	TNATCSVNVDSCLVAVSGR-N4H5F3S1G0	1	N4H5F3S1G0	TNATCSVNVDSCLVAVSGR-N4H5F3S1G0	3
WT	CD166 antigen	TNATCSVNVDSCLVAVSGR	TNATCSVNVDSCLVAVSGR-N5H6F3S0G0	1	N5H6F3S0G0	TNATCSVNVDSCLVAVSGR-N5H6F3S0G0	8
WT	CD166 antigen	TNATCSVNVDSCLVAVSGR	TNATCSVNVDSCLVAVSGR-N8H9F7S0G0	1	N8H9F7S0G0	TNATCSVNVDSCLVAVSGR-N8H9F7S0G0	1
WT	CD166 antigen	TNATCSVNVDSCLVAVSGR	TNATCSVNVDSCLVAVSGR-N9H10F2S0G0	2	N9H10F2S0G0	TNATCSVNVDSCLVAVSGR-N9H10F2S0G0	4
WT	CD166 antigen	TNATCSVNVDSCLVAVSGR	TNATCSVNVDSCLVAVSGR-N9H10F2S0G0	2	N9H10F2S0G0	TNATCSVNVDSCLVAVSGR-N9H10F2S0G0	4
WT	neogenin	TNVSHVVGQLDDIR	TNVSHVVGQLDDIR-N4H5F1S2G0	2	N4H5F1S2G0	TNVSHVVGQLDDIR-N4H5F1S2G0	2
WT	neogenin	TNVSHVVGQLDDIR	TNVSHVVGQLDDIR-N4H5F1S2G0	2	N4H5F1S2G0	TNVSHVVGQLDDIR-N4H5F1S2G0	2
WT	neogenin	TNVSHVVGQLDDIR	TNVSHVVGQLDDIR-N4H5F3S1G0	2	N4H5F3S1G0	TNVSHVVGQLDDIR-N4H5F3S1G0	2
WT	neogenin	TNVSHVVGQLDDIR	TNVSHVVGQLDDIR-N4H5F3S1G0	2	N4H5F3S1G0	TNVSHVVGQLDDIR-N4H5F3S1G0	2
WT	prolyl 4-hydroxylase subunit alpha-1	TNVTFVQGLVEHVK	TNVTFVQGLVEHVK-N4H3F1S0G0	1	N4H3F1S0G0	TNVTFVQGLVEHVK-N4H3F1S0G0	3
WT	prolyl 4-hydroxylase subunit alpha-1	TNVTFVQGLVEHVK	TNVTFVQGLVEHVK-N4H4F1S0G0	1	N4H4F1S0G0	TNVTFVQGLVEHVK-N4H4F1S0G0	7
WT	prolyl 4-hydroxylase subunit alpha-1	TNVTFVQGLVEHVK	TNVTFVQGLVEHVK-N4H5F1S1G0	1	N4H5F1S1G0	TNVTFVQGLVEHVK-N4H5F1S1G0	1
WT	prolyl 4-hydroxylase subunit alpha-1	TNVTFVQGLVEHVK	TNVTFVQGLVEHVK-N4H5F1S2G0	1	N4H5F1S2G0	TNVTFVQGLVEHVK-N4H5F1S2G0	1
WT	prolyl 4-hydroxylase subunit alpha-1	TNVTFVQGLVEHVK	TNVTFVQGLVEHVK-N4H5F3S0G0	4	N4H5F3S0G0	TNVTFVQGLVEHVK-N4H5F3S0G0	7
WT	prolyl 4-hydroxylase subunit alpha-1	TNVTFVQGLVEHVK	TNVTFVQGLVEHVK-N4H5F3S0G0	4	N4H5F3S0G0	TNVTFVQGLVEHVK-N4H5F3S0G0	7
WT	prolyl 4-hydroxylase subunit alpha-1	TNVTFVQGLVEHVK	TNVTFVQGLVEHVK-N4H5F3S0G0	4	N4H5F3S0G0	TNVTFVQGLVEHVK-N4H5F3S0G0	7
WT	prolyl 4-hydroxylase subunit alpha-1	TNVTFVQGLVEHVK	TNVTFVQGLVEHVK-N4H5F3S0G0	4	N4H5F3S0G0	TNVTFVQGLVEHVK-N4H5F3S0G0	7
WT	ATP-binding cassette sub-family A member 2	TSDSGDQLITNSSESK	TSDSGDQLITNSSESK-N6H7F3S0G0	1	N6H7F3S0G0	TSDSGDQLITNSSESK-N6H7F3S0G0	2
WT	ATP-binding cassette sub-family A member 1	TSDSGDQLITNSSESK	TSDSGDQLITNSSESK-N7H8F5S0G0	2	N7H8F5S0G0	TSDSGDQLITNSSESK-N7H8F5S0G0	4
WT	ATP-binding cassette sub-family A member 2	TSDSGDQLITNSSESK	TSDSGDQLITNSSESK-N7H8F5S0G0	2	N7H8F5S0G0	TSDSGDQLITNSSESK-N7H8F5S0G0	4
WT	ATP-binding cassette sub-family A member 2	TSDSGDQLITNSSESK	TSDSGDQLITNSSESK-N7H8F5S1G0	1	N7H8F5S1G0	TSDSGDQLITNSSESK-N7H8F5S1G0	1
WT	ATP-binding cassette sub-family A member 2	TSDSGDQLITNSSESK	TSDSGDQLITNSSESK-N8H9F3S0G0	1	N8H9F3S0G0	TSDSGDQLITNSSESK-N8H9F3S0G0	1
WT	attractin	TSDSGDQLITNSSESK	TSDSGDQLITNSSESK-N9H10F2S0G0	2	N9H10F2S0G0	TSDSGDQLITNSSESK-N9H10F2S0G0	2
WT	attractin	TSDSGDQLITNSSESK	TSDSGDQLITNSSESK-N9H10F2S0G0	2	N9H10F2S0G0	TSDSGDQLITNSSESK-N9H10F2S0G0	2
WT	integrin beta-1	VAGQELLKNQTLK	VAGQELLKNQTLK-N4H5F1S0G0	3	N4H5F1S0G0	VAGQELLKNQTLK-N4H5F1S0G0	6
WT	integrin beta-1	VAGQELLKNQTLK	VAGQELLKNQTLK-N4H5F1S0G0	3	N4H5F1S0G0	VAGQELLKNQTLK-N4H5F1S0G0	6
WT	integrin beta-1	VAGQELLKNQTLK	VAGQELLKNQTLK-N4H5F1S0G0	3	N4H5F1S0G0	VAGQELLKNQTLK-N4H5F1S0G0	6
WT	integrin beta-1	VAGQELLKNQTLK	VAGQELLKNQTLK-N4H5F1S1G0	1	N4H5F1S1G0	VAGQELLKNQTLK-N4H5F1S1G0	1
WT	integrin beta-1	VAGQELLKNQTLK	VAGQELLKNQTLK-N4H5F1S2G0	2	N4H5F1S2G0	VAGQELLKNQTLK-N4H5F1S2G0	2
WT	integrin beta-1	VAGQELLKNQTLK	VAGQELLKNQTLK-N4H5F1S2G0	2	N4H5F1S2G0	VAGQELLKNQTLK-N4H5F1S2G0	2
WT	integrin beta-1	VAGQELLKNQTLK	VAGQELLKNQTLK-N4H5F3S0G0	8	N4H5F3S0G0	VAGQELLKNQTLK-N4H5F3S0G0	9
WT	integrin beta-1	VAGQELLKNQTLK	VAGQELLKNQTLK-N4H5F3S0G0	8	N4H5F3S0G0	VAGQELLKNQTLK-N4H5F3S0G0	9
WT	integrin beta-1	VAGQELLKNQTLK	VAGQELLKNQTLK-N4H5F3S0G0	8	N4H5F3S0G0	VAGQELLKNQTLK-N4H5F3S0G0	9
WT	integrin beta-1	VAGQELLKNQTLK	VAGQELLKNQTLK-N4H5F3S0G0	8	N4H5F3S0G0	VAGQELLKNQTLK-N4H5F3S0G0	9
WT	integrin beta-1	VAGQELLKNQTLK	VAGQELLKNQTLK-N4H5F3S0G0	8	N4H5F3S0G0	VAGQELLKNQTLK-N4H5F3S0G0	9
WT	integrin beta-1	VAGQELLKNQTLK	VAGQELLKNQTLK-N4H5F3S0G0	8	N4H5F3S0G0	VAGQELLKNQTLK-N4H5F3S0G0	9
WT	integrin beta-1	VAGQELLKNQTLK	VAGQELLKNQTLK-N4H5F3S0G0	8	N4H5F3S0G0	VAGQELLKNQTLK-N4H5F3S0G0	9
WT	integrin beta-1	VAGQELLKNQTLK	VAGQELLKNQTLK-N4H5F3S0G0	8	N4H5F3S0G0	VAGQELLKNQTLK-N4H5F3S0G0	9
WT	integrin beta-1	VAGQELLKNQTLK	VAGQELLKNQTLK-N4H5F3S1G0	2	N4H5F3S1G0	VAGQELLKNQTLK-N4H5F3S1G0	2
WT	integrin beta-1	VAGQELLKNQTLK	VAGQELLKNQTLK-N4H5F3S1G0	2	N4H5F3S1G0	VAGQELLKNQTLK-N4H5F3S1G0	2
WT	integrin beta-1	VAGQELLKNQTLK	VAGQELLKNQTLK-N5H6F1S0G0	1	N5H6F1S0G0	VAGQELLKNQTLK-N5H6F1S0G0	2
WT	integrin beta-1	VAGQELLKNQTLK	VAGQELLKNQTLK-N5H6F3S0G0	3	N5H6F3S0G0	VAGQELLKNQTLK-N5H6F3S0G0	3
WT	integrin beta-1	VAGQELLKNQTLK	VAGQELLKNQTLK-N5H6F3S0G0	3	N5H6F3S0G0	VAGQELLKNQTLK-N5H6F3S0G0	3
WT	integrin beta-1	VAGQELLKNQTLK	VAGQELLKNQTLK-N5H6F3S0G0	3	N5H6F3S0G0	VAGQELLKNQTLK-N5H6F3S0G0	3
WT	intercellular adhesion molecule 1	VFADGAPHYVAFYTNGTR	VFADGAPHYVAFYTNGTR-N4H5F1S1G0	1	N4H5F1S1G0	VFADGAPHYVAFYTNGTR-N4H5F1S1G0	1
WT	integrin beta-5	VGSTNVSTLVNVLFAPR	VGSTNVSTLVNVLFAPR-N4H5F1S2G0	1	N4H5F1S2G0	VGSTNVSTLVNVLFAPR-N4H5F1S2G0	1
WT	integrin beta-5	VGSTNVSTLVNVLFAPR	VGSTNVSTLVNVLFAPR-N4H5F3S0G0	4	N4H5F3S0G0	VGSTNVSTLVNVLFAPR-N4H5F3S0G0	4
WT	integrin beta-5	VGSTNVSTLVNVLFAPR	VGSTNVSTLVNVLFAPR-N4H5F3S0G0	4	N4H5F3S0G0	VGSTNVSTLVNVLFAPR-N4H5F3S0G0	4
WT	integrin beta-5	VGSTNVSTLVNVLFAPR	VGSTNVSTLVNVLFAPR-N4H5F3S0G0	4	N4H5F3S0G0	VGSTNVSTLVNVLFAPR-N4H5F3S0G0	4
WT	intercellular adhesion molecule 1	VGSTNVSTLVNVLFAPR	VGSTNVSTLVNVLFAPR-N4H5F3S0G0	4	N4H5F3S0G0	VGSTNVSTLVNVLFAPR-N4H5F3S0G0	4
WT	integrin beta-5	VGSTNVSTLVNVLFAPR	VGSTNVSTLVNVLFAPR-N4H5F3S1G0	1	N4H5F3S1G0	VGSTNVSTLVNVLFAPR-N4H5F3S1G0	1
WT	dolichyl-diphosphooligosaccharide--protein glycosyltransferase subunit 1	VIVDGQNAHGEGYVNVTVKPEPR	VIVDGQNAHGEGYVNVTVKPEPR-N4H5F3S1G0	1	N4H5F3S1G0	VIVDGQNAHGEGYVNVTVKPEPR-N4H5F3S1G0	2
WT	trophoblast glycoprotein	VLHNSTLAEWQGLAHVK	VLHNSTLAEWQGLAHVK-N5H6F3S0G0	1	N5H6F3S0G0	VLHNSTLAEWQGLAHVK-N5H6F3S0G0	5
WT	heparanase	VNGSLATFSTDQELR	VNGSLATFSTDQELR-N4H5F3S1G0	2	N4H5F3S1G0	VNGSLATFSTDQELR-N4H5F3S1G0	2
WT	hypoxia up-regulated protein 1	VNGSLATFSTDQELR	VNGSLATFSTDQELR-N4H5F3S1G0	2	N4H5F3S1G0	VNGSLATFSTDQELR-N4H5F3S1G0	2
WT	CD276 antigen	VQNFSVPEGGTR	VQNFSVPEGGTR-N4H5F1S0G0	6	N4H5F1S0G0	VQNFSVPEGGTR-N4H5F1S0G0	6
WT	CD276 antigen	VQNFSVPEGGTR	VQNFSVPEGGTR-N4H5F1S0G0	6	N4H5F1S0G0	VQNFSVPEGGTR-N4H5F1S0G0	6
WT	CD276 antigen	VQNFSVPEGGTR	VQNFSVPEGGTR-N4H5F1S0G0	6	N4H5F1S0G0	VQNFSVPEGGTR-N4H5F1S0G0	6
WT	CD276 antigen	VQNFSVPEGGTR	VQNFSVPEGGTR-N4H5F1S0G0	6	N4H5F1S0G0	VQNFSVPEGGTR-N4H5F1S0G0	6
WT	CD44 antigen	VQNFSVPEGGTR	VQNFSVPEGGTR-N4H5F1S0G0	6	N4H5F1S0G0	VQNFSVPEGGTR-N4H5F1S0G0	6
WT	CD44 antigen	VQNFSVPEGGTR	VQNFSVPEGGTR-N4H5F1S0G0	6	N4H5F1S0G0	VQNFSVPEGGTR-N4H5F1S0G0	6
WT	CD276 antigen	VQNFSVPEGGTR	VQNFSVPEGGTR-N4H5F1S1G0	2	N4H5F1S1G0	VQNFSVPEGGTR-N4H5F1S1G0	2
WT	CD276 antigen	VQNFSVPEGGTR	VQNFSVPEGGTR-N4H5F1S1G0	2	N4H5F1S1G0	VQNFSVPEGGTR-N4H5F1S1G0	2
WT	CD276 antigen	VQNFSVPEGGTR	VQNFSVPEGGTR-N4H5F1S2G0	2	N4H5F1S2G0	VQNFSVPEGGTR-N4H5F1S2G0	2
WT	CD44 antigen	VQNFSVPEGGTR	VQNFSVPEGGTR-N4H5F1S2G0	2	N4H5F1S2G0	VQNFSVPEGGTR-N4H5F1S2G0	2
WT	CD44 antigen	VQNFSVPEGGTR	VQNFSVPEGGTR-N4H5F3S0G0	8	N4H5F3S0G0	VQNFSVPEGGTR-N4H5F3S0G0	8
WT	CD44 antigen	VQNFSVPEGGTR	VQNFSVPEGGTR-N4H5F3S0G0	8	N4H5F3S0G0	VQNFSVPEGGTR-N4H5F3S0G0	8
WT	CD44 antigen	VQNFSVPEGGTR	VQNFSVPEGGTR-N4H5F3S0G0	8	N4H5F3S0G0	VQNFSVPEGGTR-N4H5F3S0G0	8
WT	CD44 antigen	VQNFSVPEGGTR	VQNFSVPEGGTR-N4H5F3S0G0	8	N4H5F3S0G0	VQNFSVPEGGTR-N4H5F3S0G0	8
WT	CD44 antigen	VQNFSVPEGGTR	VQNFSVPEGGTR-N4H5F3S0G0	8	N4H5F3S0G0	VQNFSVPEGGTR-N4H5F3S0G0	8
WT	CD44 antigen	VQNFSVPEGGTR	VQNFSVPEGGTR-N4H5F3S0G0	8	N4H5F3S0G0	VQNFSVPEGGTR-N4H5F3S0G0	8
WT	CD44 antigen	VQNFSVPEGGTR	VQNFSVPEGGTR-N4H5F3S0G0	8	N4H5F3S0G0	VQNFSVPEGGTR-N4H5F3S0G0	8
WT	CD44 antigen	VQNFSVPEGGTR	VQNFSVPEGGTR-N4H5F3S0G0	8	N4H5F3S0G0	VQNFSVPEGGTR-N4H5F3S0G0	8
WT	CD44 antigen	VQNFSVPEGGTR	VQNFSVPEGGTR-N4H5F3S1G0	5	N4H5F3S1G0	VQNFSVPEGGTR-N4H5F3S1G0	5
WT	CD44 antigen	VQNFSVPEGGTR	VQNFSVPEGGTR-N4H5F3S1G0	5	N4H5F3S1G0	VQNFSVPEGGTR-N4H5F3S1G0	5
WT	CD44 antigen	VQNFSVPEGGTR	VQNFSVPEGGTR-N4H5F3S1G0	5	N4H5F3S1G0	VQNFSVPEGGTR-N4H5F3S1G0	5
WT	CD44 antigen	VQNFSVPEGGTR	VQNFSVPEGGTR-N4H5F3S1G0	5	N4H5F3S1G0	VQNFSVPEGGTR-N4H5F3S1G0	5
WT	CD44 antigen	VQNFSVPEGGTR	VQNFSVPEGGTR-N4H5F3S1G0	5	N4H5F3S1G0	VQNFSVPEGGTR-N4H5F3S1G0	5
WT	CD44 antigen	VQNFSVPEGGTR	VQNFSVPEGGTR-N5H6F1S0G0	4	N5H6F1S0G0	VQNFSVPEGGTR-N5H6F1S0G0	4
WT	CD44 antigen	VQNFSVPEGGTR	VQNFSVPEGGTR-N5H6F1S0G0	4	N5H6F1S0G0	VQNFSVPEGGTR-N5H6F1S0G0	4
WT	CD44 antigen	VQNFSVPEGGTR	VQNFSVPEGGTR-N5H6F1S0G0	4	N5H6F1S0G0	VQNFSVPEGGTR-N5H6F1S0G0	4
WT	CD44 antigen	VQNFSVPEGGTR	VQNFSVPEGGTR-N5H6F1S0G0	4	N5H6F1S0G0	VQNFSVPEGGTR-N5H6F1S0G0	4
WT	CD44 antigen	VQNFSVPEGGTR	VQNFSVPEGGTR-N5H6F1S1G0	1	N5H6F1S1G0	VQNFSVPEGGTR-N5H6F1S1G0	1
WT	CD44 antigen	VQNFSVPEGGTR	VQNFSVPEGGTR-N5H6F3S0G0	5	N5H6F3S0G0	VQNFSVPEGGTR-N5H6F3S0G0	5
WT	CD44 antigen	VQNFSVPEGGTR	VQNFSVPEGGTR-N5H6F3S0G0	5	N5H6F3S0G0	VQNFSVPEGGTR-N5H6F3S0G0	5
WT	CD44 antigen	VQNFSVPEGGTR	VQNFSVPEGGTR-N5H6F3S0G0	5	N5H6F3S0G0	VQNFSVPEGGTR-N5H6F3S0G0	5
WT	CD44 antigen	VQNFSVPEGGTR	VQNFSVPEGGTR-N5H6F3S0G0	5	N5H6F3S0G0	VQNFSVPEGGTR-N5H6F3S0G0	5
WT	CD44 antigen	VQNFSVPEGGTR	VQNFSVPEGGTR-N5H6F3S0G0	5	N5H6F3S0G0	VQNFSVPEGGTR-N5H6F3S0G0	5
WT	CD44 antigen	VQNFSVPEGGTR	VQNFSVPEGGTR-N6H7F3S0G0	1	N6H7F3S0G0	VQNFSVPEGGTR-N6H7F3S0G0	1
WT	lysosome-associated membrane glycoprotein 2	VQPFNVTK	VQPFNVTK-N4H5F1S1G0	1	N4H5F1S1G0	VQPFNVTK-N4H5F1S1G0	1
WT	lysosome-associated membrane glycoprotein 2	VQPFNVTK	VQPFNVTK-N4H5F2S0G0	1	N4H5F2S0G0	VQPFNVTK-N4H5F2S0G0	3
WT	reticulocalbin-3	VVRPDSELGERPPEDNQSFQYDHEAFLGK	VVRPDSELGERPPEDNQSFQYDHEAFLGK-N2H3F1S0G0	1	N2H3F1S0G0	VVRPDSELGERPPEDNQSFQYDHEAFLGK-N2H3F1S0G0	5
WT	dolichyl-diphosphooligosaccharide--protein glycosyltransferase subunit 1	VYNGSVPFEER	VYNGSVPFEER-N4H5F3S0G0	2	N4H5F3S0G0	VYNGSVPFEER-N4H5F3S0G0	2
WT	dolichyl-diphosphooligosaccharide--protein glycosyltransferase subunit 1	VYNGSVPFEER	VYNGSVPFEER-N4H5F3S0G0	2	N4H5F3S0G0	VYNGSVPFEER-N4H5F3S0G0	2
WT	leucyl-cystinyl aminopeptidase	VYNITWK	VYNITWK-N4H5F3S0G0	1	N4H5F3S0G0	VYNITWK-N4H5F3S0G0	3
WT	leucyl-cystinyl aminopeptidase	VYNITWK	VYNITWK-N4H5F3S1G0	4	N4H5F3S1G0	VYNITWK-N4H5F3S1G0	4
WT	leucyl-cystinyl aminopeptidase	VYNITWK	VYNITWK-N4H5F3S1G0	4	N4H5F3S1G0	VYNITWK-N4H5F3S1G0	4
WT	leucyl-cystinyl aminopeptidase	VYNITWK	VYNITWK-N4H5F3S1G0	4	N4H5F3S1G0	VYNITWK-N4H5F3S1G0	4
WT	leucyl-cystinyl aminopeptidase	VYNITWK	VYNITWK-N4H5F3S1G0	4	N4H5F3S1G0	VYNITWK-N4H5F3S1G0	4
WT	HEG homolog 1	WQNDTGPSDLSEGQK	WQNDTGPSDLSEGQK-N5H6F3S0G0	1	N5H6F3S0G0	WQNDTGPSDLSEGQK-N5H6F3S0G0	3
WT	signal peptide peptidase-like 2A	WSFSNGTSWQK	WSFSNGTSWQK-N4H5F3S0G0	1	N4H5F3S0G0	WSFSNGTSWQK-N4H5F3S0G0	1
WT	procollagen-lysine,2-oxoglutarate 5-dioxygenase 1	WTGHNVTVVQR	WTGHNVTVVQR-N4H5F1S0G0	1	N4H5F1S0G0	WTGHNVTVVQR-N4H5F1S0G0	1
WT	procollagen-lysine,2-oxoglutarate 5-dioxygenase 2	WTGHNVTVVQR	WTGHNVTVVQR-N4H5F3S0G0	2	N4H5F3S0G0	WTGHNVTVVQR-N4H5F3S0G0	2
WT	procollagen-lysine,2-oxoglutarate 5-dioxygenase 2	WTGHNVTVVQR	WTGHNVTVVQR-N4H5F3S0G0	2	N4H5F3S0G0	WTGHNVTVVQR-N4H5F3S0G0	2
WT	plexin-A1	YNYTEDPTILR	YNYTEDPTILR-N4H5F3S1G0	1	N4H5F3S1G0	YNYTEDPTILR-N4H5F3S1G0	1
WT	calumenin	YYEGELSYLNVTR	YYEGELSYLNVTR-N2H3F1S0G0	4	N2H3F1S0G0	YYEGELSYLNVTR-N2H3F1S0G0	6
WT	calumenin	YYEGELSYLNVTR	YYEGELSYLNVTR-N2H3F1S0G0	4	N2H3F1S0G0	YYEGELSYLNVTR-N2H3F1S0G0	6
WT	calumenin	YYEGELSYLNVTR	YYEGELSYLNVTR-N2H3F1S0G0	4	N2H3F1S0G0	YYEGELSYLNVTR-N2H3F1S0G0	6
WT	calumenin	YYEGELSYLNVTR	YYEGELSYLNVTR-N2H3F1S0G0	4	N2H3F1S0G0	YYEGELSYLNVTR-N2H3F1S0G0	6
WT	calumenin	YYEGELSYLNVTR	YYEGELSYLNVTR-N2H4F1S0G0	2	N2H4F1S0G0	YYEGELSYLNVTR-N2H4F1S0G0	2
WT	calumenin	YYEGELSYLNVTR	YYEGELSYLNVTR-N2H4F1S0G0	2	N2H4F1S0G0	YYEGELSYLNVTR-N2H4F1S0G0	2
WT	calumenin	YYEGELSYLNVTR	YYEGELSYLNVTR-N2H5F1S0G0	2	N2H5F1S0G0	YYEGELSYLNVTR-N2H5F1S0G0	3
WT	calumenin	YYEGELSYLNVTR	YYEGELSYLNVTR-N2H5F1S0G0	2	N2H5F1S0G0	YYEGELSYLNVTR-N2H5F1S0G0	3
WT	calumenin	YYEGELSYLNVTR	YYEGELSYLNVTR-N4H3F1S0G0	2	N4H3F1S0G0	YYEGELSYLNVTR-N4H3F1S0G0	2
WT	calumenin	YYEGELSYLNVTR	YYEGELSYLNVTR-N4H3F1S0G0	2	N4H3F1S0G0	YYEGELSYLNVTR-N4H3F1S0G0	2
WT	calumenin	YYEGELSYLNVTR	YYEGELSYLNVTR-N4H5F1S0G0	1	N4H5F1S0G0	YYEGELSYLNVTR-N4H5F1S0G0	1
WT	2-oxoglutarate and iron-dependent oxygenase domain-containing protein 3	FVFMEEGSNR			N2H7F0S0G0	FVFMEEGSNR-N2H7F0S0G0	5
WT	2-oxoglutarate and iron-dependent oxygenase domain-containing protein 3	FVFMEEGSNR			N2H8F0S0G0	FVFMEEGSNR-N2H8F0S0G0	7
WT	2-oxoglutarate and iron-dependent oxygenase domain-containing protein 3	FVFMEEGSNR			N2H7F0S0G0	FVFMEEGSNR-N2H7F0S0G0	5
WT	2-oxoglutarate and iron-dependent oxygenase domain-containing protein 3	FVFMEEGSNR			N2H8F0S0G0	FVFMEEGSNR-N2H8F0S0G0	7
WT	2-oxoglutarate and iron-dependent oxygenase domain-containing protein 3	INSTEAQTAHDEYWHAHVDK			N2H8F0S0G0	INSTEAQTAHDEYWHAHVDK-N2H8F0S0G0	6
WT	2-oxoglutarate and iron-dependent oxygenase domain-containing protein 3	INSTEAQTAHDEYWHAHVDK			N2H9F0S0G0	INSTEAQTAHDEYWHAHVDK-N2H9F0S0G0	3
WT	2-oxoglutarate and iron-dependent oxygenase domain-containing protein 3	INSTEAQTAHDEYWHAHVDK			N2H5F0S0G0	INSTEAQTAHDEYWHAHVDK-N2H5F0S0G0	5
WT	2-oxoglutarate and iron-dependent oxygenase domain-containing protein 3	INSTEAQTAHDEYWHAHVDK			N2H7F0S0G0	INSTEAQTAHDEYWHAHVDK-N2H7F0S0G0	2
WT	2-oxoglutarate and iron-dependent oxygenase domain-containing protein 3	INSTEAQTAHDEYWHAHVDK			N2H6F0S0G0	INSTEAQTAHDEYWHAHVDK-N2H6F0S0G0	8
WT	2-oxoglutarate and iron-dependent oxygenase domain-containing protein 3	INSTEAQTAHDEYWHAHVDK			N2H6F0S0G0	INSTEAQTAHDEYWHAHVDK-N2H6F0S0G0	8
WT	2-oxoglutarate and iron-dependent oxygenase domain-containing protein 3	INSTEAQTAHDEYWHAHVDK			N2H9F0S0G0	INSTEAQTAHDEYWHAHVDK-N2H9F0S0G0	3
WT	2-oxoglutarate and iron-dependent oxygenase domain-containing protein 3	INSTEAQTAHDEYWHAHVDK			N2H3F0S0G0	INSTEAQTAHDEYWHAHVDK-N2H3F0S0G0	1
WT	2-oxoglutarate and iron-dependent oxygenase domain-containing protein 3	INSTEAQTAHDEYWHAHVDK			N2H4F0S0G0	INSTEAQTAHDEYWHAHVDK-N2H4F0S0G0	2
WT	2-oxoglutarate and iron-dependent oxygenase domain-containing protein 3	INSTEAQTAHDEYWHAHVDK			N2H8F0S0G0	INSTEAQTAHDEYWHAHVDK-N2H8F0S0G0	6
WT	2-oxoglutarate and iron-dependent oxygenase domain-containing protein 3	INSTEAQTAHDEYWHAHVDK			N2H6F0S0G0	INSTEAQTAHDEYWHAHVDK-N2H6F0S0G0	8
WT	2-oxoglutarate and iron-dependent oxygenase domain-containing protein 3	INSTEAQTAHDEYWHAHVDK			N2H8F0S0G0	INSTEAQTAHDEYWHAHVDK-N2H8F0S0G0	6
WT	2-oxoglutarate and iron-dependent oxygenase domain-containing protein 3	INSTEAQTAHDEYWHAHVDK			N2H6F0S0G0	INSTEAQTAHDEYWHAHVDK-N2H6F0S0G0	8
WT	2-oxoglutarate and iron-dependent oxygenase domain-containing protein 3	INSTEAQTAHDEYWHAHVDK			N2H6F0S0G0	INSTEAQTAHDEYWHAHVDK-N2H6F0S0G0	8
WT	2-oxoglutarate and iron-dependent oxygenase domain-containing protein 3	INSTEAQTAHDEYWHAHVDK			N2H5F0S0G0	INSTEAQTAHDEYWHAHVDK-N2H5F0S0G0	5
WT	2-oxoglutarate and iron-dependent oxygenase domain-containing protein 3	INSTEAQTAHDEYWHAHVDK			N2H4F0S0G0	INSTEAQTAHDEYWHAHVDK-N2H4F0S0G0	2
WT	2-oxoglutarate and iron-dependent oxygenase domain-containing protein 3	INSTEAQTAHDEYWHAHVDK			N2H10F0S0G0	INSTEAQTAHDEYWHAHVDK-N2H10F0S0G0	1
WT	2-oxoglutarate and iron-dependent oxygenase domain-containing protein 3	INSTEAQTAHDEYWHAHVDK			N2H8F0S0G0	INSTEAQTAHDEYWHAHVDK-N2H8F0S0G0	6
WT	2-oxoglutarate and iron-dependent oxygenase domain-containing protein 3	INSTEAQTAHDEYWHAHVDK			N2H5F0S0G0	INSTEAQTAHDEYWHAHVDK-N2H5F0S0G0	5
WT	2-oxoglutarate and iron-dependent oxygenase domain-containing protein 3	INSTEAQTAHDEYWHAHVDK			N2H5F0S0G0	INSTEAQTAHDEYWHAHVDK-N2H5F0S0G0	5
WT	2-oxoglutarate and iron-dependent oxygenase domain-containing protein 3	INSTEAQTAHDEYWHAHVDK			N2H8F0S0G0	INSTEAQTAHDEYWHAHVDK-N2H8F0S0G0	6
WT	2-oxoglutarate and iron-dependent oxygenase domain-containing protein 3	INSTEAQTAHDEYWHAHVDK			N2H9F0S0G0	INSTEAQTAHDEYWHAHVDK-N2H9F0S0G0	3
WT	2-oxoglutarate and iron-dependent oxygenase domain-containing protein 3	INSTEAQTAHDEYWHAHVDK			N2H6F0S0G0	INSTEAQTAHDEYWHAHVDK-N2H6F0S0G0	8
WT	2-oxoglutarate and iron-dependent oxygenase domain-containing protein 3	INSTEAQTAHDEYWHAHVDK			N2H6F0S0G0	INSTEAQTAHDEYWHAHVDK-N2H6F0S0G0	8
WT	2-oxoglutarate and iron-dependent oxygenase domain-containing protein 3	INSTEAQTAHDEYWHAHVDK			N2H8F0S0G0	INSTEAQTAHDEYWHAHVDK-N2H8F0S0G0	6
WT	2-oxoglutarate and iron-dependent oxygenase domain-containing protein 3	INSTEAQTAHDEYWHAHVDK			N2H5F0S0G0	INSTEAQTAHDEYWHAHVDK-N2H5F0S0G0	5
WT	2-oxoglutarate and iron-dependent oxygenase domain-containing protein 3	INSTEAQTAHDEYWHAHVDK			N2H6F0S0G0	INSTEAQTAHDEYWHAHVDK-N2H6F0S0G0	8
WT	2-oxoglutarate and iron-dependent oxygenase domain-containing protein 3	INSTEAQTAHDEYWHAHVDK			N2H7F0S0G0	INSTEAQTAHDEYWHAHVDK-N2H7F0S0G0	2
WT	2-oxoglutarate and iron-dependent oxygenase domain-containing protein 3	FVFMEEGSNR			N2H8F0S0G0	FVFMEEGSNR-N2H8F0S0G0	7
WT	2-oxoglutarate and iron-dependent oxygenase domain-containing protein 3	FVFMEEGSNR			N2H6F0S0G0	FVFMEEGSNR-N2H6F0S0G0	2
WT	2-oxoglutarate and iron-dependent oxygenase domain-containing protein 3	FVFMEEGSNR			N2H8F0S0G0	FVFMEEGSNR-N2H8F0S0G0	7
WT	2-oxoglutarate and iron-dependent oxygenase domain-containing protein 3	FVFMEEGSNR			N2H8F0S0G0	FVFMEEGSNR-N2H8F0S0G0	7
WT	2-oxoglutarate and iron-dependent oxygenase domain-containing protein 3	FVFMEEGSNR			N2H8F0S0G0	FVFMEEGSNR-N2H8F0S0G0	7
WT	2-oxoglutarate and iron-dependent oxygenase domain-containing protein 3	FVFMEEGSNR			N2H8F0S0G0	FVFMEEGSNR-N2H8F0S0G0	7
WT	2-oxoglutarate and iron-dependent oxygenase domain-containing protein 3	FVFMEEGSNR			N2H7F0S0G0	FVFMEEGSNR-N2H7F0S0G0	5
WT	2-oxoglutarate and iron-dependent oxygenase domain-containing protein 3	FVFMEEGSNR			N2H7F0S0G0	FVFMEEGSNR-N2H7F0S0G0	5
WT	2-oxoglutarate and iron-dependent oxygenase domain-containing protein 3	FVFMEEGSNR			N2H7F0S0G0	FVFMEEGSNR-N2H7F0S0G0	5
WT	2-oxoglutarate and iron-dependent oxygenase domain-containing protein 3	FVFMEEGSNR			N2H6F0S0G0	FVFMEEGSNR-N2H6F0S0G0	2
WT	4F2 cell-surface antigen heavy chain	YLNATGSHWCSWSVSQAGLLTASVPAQLLR			N7H8F0S0G0	YLNATGSHWCSWSVSQAGLLTASVPAQLLR-N7H8F0S0G0	2
WT	4F2 cell-surface antigen heavy chain	YLNATGSHWCSWSVSQAGLLTASVPAQLLR			N7H8F0S0G0	YLNATGSHWCSWSVSQAGLLTASVPAQLLR-N7H8F0S0G0	2
WT	4F2 cell-surface antigen heavy chain	LEAANLPAGISLPASANLLFSTNSTR			N6H5F0S0G0	LEAANLPAGISLPASANLLFSTNSTR-N6H5F0S0G0	2
WT	4F2 cell-surface antigen heavy chain	LMDASLYLAEWQNITK			N7H8F0S1G0	LMDASLYLAEWQNITK-N7H8F0S1G0	2
WT	4F2 cell-surface antigen heavy chain	LMDASLYLAEWQNITK			N6H7F0S0G0	LMDASLYLAEWQNITK-N6H7F0S0G0	1
WT	4F2 cell-surface antigen heavy chain	LMDASLYLAEWQNITK			N7H8F0S0G0	LMDASLYLAEWQNITK-N7H8F0S0G0	6
WT	4F2 cell-surface antigen heavy chain	LMDASLYLAEWQNITK			N7H8F0S0G0	LMDASLYLAEWQNITK-N7H8F0S0G0	6
WT	4F2 cell-surface antigen heavy chain	LMDASLYLAEWQNITK			N7H8F0S0G0	LMDASLYLAEWQNITK-N7H8F0S0G0	6
WT	4F2 cell-surface antigen heavy chain	YLNATGSHWCSWSVSQAGLLTASVPAQLLR			N8H9F2S0G0	YLNATGSHWCSWSVSQAGLLTASVPAQLLR-N8H9F2S0G0	2
WT	4F2 cell-surface antigen heavy chain	YLNATGSHWCSWSVSQAGLLTASVPAQLLR			N7H8F1S0G0	YLNATGSHWCSWSVSQAGLLTASVPAQLLR-N7H8F1S0G0	2
WT	4F2 cell-surface antigen heavy chain	LEAANLPAGISLPASANLLFSTNSTR			N5H6F4S0G0	LEAANLPAGISLPASANLLFSTNSTR-N5H6F4S0G0	4
WT	4F2 cell-surface antigen heavy chain	LEAANLPAGISLPASANLLFSTNSTR			N5H6F4S0G0	LEAANLPAGISLPASANLLFSTNSTR-N5H6F4S0G0	4
WT	4F2 cell-surface antigen heavy chain	LEAANLPAGISLPASANLLFSTNSTR			N4H5F2S0G0	LEAANLPAGISLPASANLLFSTNSTR-N4H5F2S0G0	7
WT	4F2 cell-surface antigen heavy chain	LEAANLPAGISLPASANLLFSTNSTR			N4H5F2S0G0	LEAANLPAGISLPASANLLFSTNSTR-N4H5F2S0G0	7
WT	4F2 cell-surface antigen heavy chain	LEAANLPAGISLPASANLLFSTNSTR			N5H6F2S0G0	LEAANLPAGISLPASANLLFSTNSTR-N5H6F2S0G0	5
WT	4F2 cell-surface antigen heavy chain	LEAANLPAGISLPASANLLFSTNSTR			N4H5F2S0G0	LEAANLPAGISLPASANLLFSTNSTR-N4H5F2S0G0	7
WT	4F2 cell-surface antigen heavy chain	LMDASLYLAEWQNITK			N4H5F1S1G0	LMDASLYLAEWQNITK-N4H5F1S1G0	3
WT	4F2 cell-surface antigen heavy chain	LMDASLYLAEWQNITK			N4H5F1S1G0	LMDASLYLAEWQNITK-N4H5F1S1G0	3
WT	4F2 cell-surface antigen heavy chain	LMDASLYLAEWQNITK			N4H5F3S0G0	LMDASLYLAEWQNITK-N4H5F3S0G0	2
WT	4F2 cell-surface antigen heavy chain	LMDASLYLAEWQNITK			N4H5F3S0G0	LMDASLYLAEWQNITK-N4H5F3S0G0	2
WT	4F2 cell-surface antigen heavy chain	LMDASLYLAEWQNITK			N5H6F1S2G0	LMDASLYLAEWQNITK-N5H6F1S2G0	1
WT	4F2 cell-surface antigen heavy chain	LMDASLYLAEWQNITK			N4H5F1S1G0	LMDASLYLAEWQNITK-N4H5F1S1G0	3
WT	4F2 cell-surface antigen heavy chain	LMDASLYLAEWQNITK			N7H8F0S1G0	LMDASLYLAEWQNITK-N7H8F0S1G0	2
WT	4F2 cell-surface antigen heavy chain	LEAANLPAGISLPASANLLFSTNSTR			N5H6F4S0G0	LEAANLPAGISLPASANLLFSTNSTR-N5H6F4S0G0	4
WT	4F2 cell-surface antigen heavy chain	LEAANLPAGISLPASANLLFSTNSTR			N5H6F4S0G0	LEAANLPAGISLPASANLLFSTNSTR-N5H6F4S0G0	4
WT	4F2 cell-surface antigen heavy chain	LEAANLPAGISLPASANLLFSTNSTR			N4H5F2S1G0	LEAANLPAGISLPASANLLFSTNSTR-N4H5F2S1G0	1
WT	4F2 cell-surface antigen heavy chain	LEAANLPAGISLPASANLLFSTNSTR			N5H6F2S0G0	LEAANLPAGISLPASANLLFSTNSTR-N5H6F2S0G0	5
WT	4F2 cell-surface antigen heavy chain	LEAANLPAGISLPASANLLFSTNSTR			N5H6F2S0G0	LEAANLPAGISLPASANLLFSTNSTR-N5H6F2S0G0	5
WT	4F2 cell-surface antigen heavy chain	LEAANLPAGISLPASANLLFSTNSTR			N4H5F2S0G0	LEAANLPAGISLPASANLLFSTNSTR-N4H5F2S0G0	7
WT	4F2 cell-surface antigen heavy chain	LEAANLPAGISLPASANLLFSTNSTR			N4H5F2S0G0	LEAANLPAGISLPASANLLFSTNSTR-N4H5F2S0G0	7
WT	4F2 cell-surface antigen heavy chain	LEAANLPAGISLPASANLLFSTNSTR			N4H5F2S0G0	LEAANLPAGISLPASANLLFSTNSTR-N4H5F2S0G0	7
WT	4F2 cell-surface antigen heavy chain	LMDASLYLAEWQNITK			N5H6F3S0G0	LMDASLYLAEWQNITK-N5H6F3S0G0	1
WT	4F2 cell-surface antigen heavy chain	LEAANLPAGISLPASANLLFSTNSTR			N5H6F2S0G0	LEAANLPAGISLPASANLLFSTNSTR-N5H6F2S0G0	5
WT	4F2 cell-surface antigen heavy chain	LEAANLPAGISLPASANLLFSTNSTR			N4H5F2S0G0	LEAANLPAGISLPASANLLFSTNSTR-N4H5F2S0G0	7
WT	4F2 cell-surface antigen heavy chain	LMDASLYLAEWQNITK			N7H8F0S0G0	LMDASLYLAEWQNITK-N7H8F0S0G0	6
WT	4F2 cell-surface antigen heavy chain	LMDASLYLAEWQNITK			N7H8F0S0G0	LMDASLYLAEWQNITK-N7H8F0S0G0	6
WT	4F2 cell-surface antigen heavy chain	LMDASLYLAEWQNITK			N7H8F0S0G0	LMDASLYLAEWQNITK-N7H8F0S0G0	6
WT	4F2 cell-surface antigen heavy chain	LMDASLYLAEWQNITK			N5H6F3S1G0	LMDASLYLAEWQNITK-N5H6F3S1G0	1
WT	4F2 cell-surface antigen heavy chain	LMDASLYLAEWQNITK			N4H5F3S1G0	LMDASLYLAEWQNITK-N4H5F3S1G0	1
WT	4F2 cell-surface antigen heavy chain	LEAANLPAGISLPASANLLFSTNSTR			N6H5F0S0G0	LEAANLPAGISLPASANLLFSTNSTR-N6H5F0S0G0	2
WT	4F2 cell-surface antigen heavy chain	YLNATGSHWCSWSVSQAGLLTASVPAQLLR			N8H9F2S0G0	YLNATGSHWCSWSVSQAGLLTASVPAQLLR-N8H9F2S0G0	2
WT	4F2 cell-surface antigen heavy chain	LEAANLPAGISLPASANLLFSTNSTR			N2H5F0S0G0	LEAANLPAGISLPASANLLFSTNSTR-N2H5F0S0G0	1
WT	4F2 cell-surface antigen heavy chain	LEAANLPAGISLPASANLLFSTNSTR			N2H9F0S0G0	LEAANLPAGISLPASANLLFSTNSTR-N2H9F0S0G0	1
WT	4F2 cell-surface antigen heavy chain	YLNATGSHWCSWSVSQAGLLTASVPAQLLR			N7H8F1S0G0	YLNATGSHWCSWSVSQAGLLTASVPAQLLR-N7H8F1S0G0	2
WT	4F2 cell-surface antigen heavy chain	YLNATGSHWCSWSVSQAGLLTASVPAQLLR			N5H6F1S3G0	YLNATGSHWCSWSVSQAGLLTASVPAQLLR-N5H6F1S3G0	1
WT	4F2 cell-surface antigen heavy chain	YLNATGSHWCSWSVSQAGLLTASVPAQLLR			N7H8F2S0G0	YLNATGSHWCSWSVSQAGLLTASVPAQLLR-N7H8F2S0G0	1
WT	A disintegrin and metalloproteinase with thrombospondin motifs 4	EEEIVFPEKLNGSILPGSGTPAR			N15H15F1S0G0	EEEIVFPEKLNGSILPGSGTPAR-N15H15F1S0G0	1
WT	A disintegrin and metalloproteinase with thrombospondin motifs 4	EEEIVFPEKLNGSILPGSGTPAR			N13H14F1S2G0	EEEIVFPEKLNGSILPGSGTPAR-N13H14F1S2G0	1
WT	A disintegrin and metalloproteinase with thrombospondin motifs 6	TSAFSSLPPINDTHIHQR			N12H12F1S0G0	TSAFSSLPPINDTHIHQR-N12H12F1S0G0	1
WT	A disintegrin and metalloproteinase with thrombospondin motifs 6	TSAFSSLPPINDTHIHQR			N10H11F7S0G0	TSAFSSLPPINDTHIHQR-N10H11F7S0G0	1
WT	acid ceramidase	SVLENSTSYDEAK			N2H5F0S0G0	SVLENSTSYDEAK-N2H5F0S0G0	6
WT	acid ceramidase	SVLENSTSYDEAK			N2H9F0S0G0	SVLENSTSYDEAK-N2H9F0S0G0	2
WT	acid ceramidase	NLSFATIYDVLSTKPVLNK			N2H8F0S0G0	NLSFATIYDVLSTKPVLNK-N2H8F0S0G0	1
WT	acid ceramidase	NLSFATIYDVLSTKPVLNK			N2H6F0S0G0	NLSFATIYDVLSTKPVLNK-N2H6F0S0G0	10
WT	acid ceramidase	NLSFATIYDVLSTKPVLNK			N2H7F0S0G0	NLSFATIYDVLSTKPVLNK-N2H7F0S0G0	2
WT	acid ceramidase	NLSFATIYDVLSTKPVLNK			N2H6F0S0G0	NLSFATIYDVLSTKPVLNK-N2H6F0S0G0	10
WT	acid ceramidase	NLSFATIYDVLSTKPVLNK			N2H6F0S0G0	NLSFATIYDVLSTKPVLNK-N2H6F0S0G0	10
WT	acid ceramidase	NLSFATIYDVLSTKPVLNK			N2H6F0S0G0	NLSFATIYDVLSTKPVLNK-N2H6F0S0G0	10
WT	acid ceramidase	NLSFATIYDVLSTKPVLNK			N2H6F0S0G0	NLSFATIYDVLSTKPVLNK-N2H6F0S0G0	10
WT	acid ceramidase	LMAPAYFILGGNK			N2H9F0S0G0	LMAPAYFILGGNK-N2H9F0S0G0	6
WT	acid ceramidase	LMAPAYFILGGNK			N2H7F0S0G0	LMAPAYFILGGNK-N2H7F0S0G0	9
WT	acid ceramidase	LMAPAYFILGGNK			N2H7F0S0G0	LMAPAYFILGGNK-N2H7F0S0G0	9
WT	acid ceramidase	LMAPAYFILGGNK			N2H6F0S0G0	LMAPAYFILGGNK-N2H6F0S0G0	3
WT	acid ceramidase	LMAPAYFILGGNK			N2H9F0S0G0	LMAPAYFILGGNK-N2H9F0S0G0	6
WT	acid ceramidase	LMAPAYFILGGNK			N2H7F0S0G0	LMAPAYFILGGNK-N2H7F0S0G0	9
WT	acid ceramidase	LMAPAYFILGGNK			N2H7F0S0G0	LMAPAYFILGGNK-N2H7F0S0G0	9
WT	acid ceramidase	LMAPAYFILGGNK			N2H7F0S0G0	LMAPAYFILGGNK-N2H7F0S0G0	9
WT	acid ceramidase	LMAPAYFILGGNK			N2H9F0S0G0	LMAPAYFILGGNK-N2H9F0S0G0	6
WT	acid ceramidase	LMAPAYFILGGNK			N2H9F0S0G0	LMAPAYFILGGNK-N2H9F0S0G0	6
WT	acid ceramidase	LMAPAYFILGGNK			N2H7F0S0G0	LMAPAYFILGGNK-N2H7F0S0G0	9
WT	acid ceramidase	LMAPAYFILGGNK			N2H6F0S0G0	LMAPAYFILGGNK-N2H6F0S0G0	3
WT	acid ceramidase	LMAPAYFILGGNK			N2H7F0S0G0	LMAPAYFILGGNK-N2H7F0S0G0	9
WT	acid ceramidase	SVLENSTSYDEAK			N2H3F1S0G0	SVLENSTSYDEAK-N2H3F1S0G0	2
WT	acid ceramidase	SVLENSTSYDEAK			N2H4F0S0G0	SVLENSTSYDEAK-N2H4F0S0G0	3
WT	acid ceramidase	SVLENSTSYDEAK			N2H5F0S0G0	SVLENSTSYDEAK-N2H5F0S0G0	6
WT	acid ceramidase	SVLENSTSYDEAK			N2H3F1S0G0	SVLENSTSYDEAK-N2H3F1S0G0	2
WT	acid ceramidase	SVLENSTSYDEAK			N2H4F0S0G0	SVLENSTSYDEAK-N2H4F0S0G0	3
WT	acid ceramidase	SVLENSTSYDEAK			N2H3F0S0G0	SVLENSTSYDEAK-N2H3F0S0G0	3
WT	acid ceramidase	SVLENSTSYDEAK			N2H5F0S0G0	SVLENSTSYDEAK-N2H5F0S0G0	6
WT	acid ceramidase	SVLENSTSYDEAK			N2H3F0S0G0	SVLENSTSYDEAK-N2H3F0S0G0	3
WT	acid ceramidase	SVLENSTSYDEAK			N2H6F0S0G0	SVLENSTSYDEAK-N2H6F0S0G0	1
WT	acid ceramidase	SVLENSTSYDEAK			N2H4F0S0G0	SVLENSTSYDEAK-N2H4F0S0G0	3
WT	acid ceramidase	SVLENSTSYDEAK			N3H3F0S0G0	SVLENSTSYDEAK-N3H3F0S0G0	1
WT	acid ceramidase	SVLENSTSYDEAK			N2H5F0S0G0	SVLENSTSYDEAK-N2H5F0S0G0	6
WT	acid ceramidase	SVLENSTSYDEAK			N2H3F0S0G0	SVLENSTSYDEAK-N2H3F0S0G0	3
WT	acid ceramidase	SVLENSTSYDEAK			N2H4F1S0G0	SVLENSTSYDEAK-N2H4F1S0G0	1
WT	acid ceramidase	SVLENSTSYDEAK			N4H5F0S0G0	SVLENSTSYDEAK-N4H5F0S0G0	1
WT	acid ceramidase	SVLENSTSYDEAK			N2H5F0S0G0	SVLENSTSYDEAK-N2H5F0S0G0	6
WT	acid ceramidase	SVLENSTSYDEAK			N2H9F0S0G0	SVLENSTSYDEAK-N2H9F0S0G0	2
WT	acid ceramidase	SVLENSTSYDEAK			N2H7F0S0G0	SVLENSTSYDEAK-N2H7F0S0G0	1
WT	acid ceramidase	SVLENSTSYDEAK			N2H5F0S0G0	SVLENSTSYDEAK-N2H5F0S0G0	6
WT	acid ceramidase	LMAPAYFILGGNK			N2H10F0S0G0	LMAPAYFILGGNK-N2H10F0S0G0	1
WT	acid ceramidase	LMAPAYFILGGNK			N2H9F0S0G0	LMAPAYFILGGNK-N2H9F0S0G0	6
WT	acid ceramidase	LMAPAYFILGGNK			N2H8F0S0G0	LMAPAYFILGGNK-N2H8F0S0G0	1
WT	acid ceramidase	NLSFATIYDVLSTKPVLNK			N2H6F0S0G0	NLSFATIYDVLSTKPVLNK-N2H6F0S0G0	10
WT	acid ceramidase	NLSFATIYDVLSTKPVLNK			N2H6F0S0G0	NLSFATIYDVLSTKPVLNK-N2H6F0S0G0	10
WT	acid ceramidase	NLSFATIYDVLSTKPVLNK			N2H7F0S0G0	NLSFATIYDVLSTKPVLNK-N2H7F0S0G0	2
WT	acid ceramidase	LMAPAYFILGGNK			N2H6F0S0G0	LMAPAYFILGGNK-N2H6F0S0G0	3
WT	acid ceramidase	NLSFATIYDVLSTKPVLNK			N2H6F0S0G0	NLSFATIYDVLSTKPVLNK-N2H6F0S0G0	10
WT	acid ceramidase	LMAPAYFILGGNK			N2H7F0S0G0	LMAPAYFILGGNK-N2H7F0S0G0	9
WT	acid ceramidase	NLSFATIYDVLSTKPVLNK			N2H6F0S0G0	NLSFATIYDVLSTKPVLNK-N2H6F0S0G0	10
WT	acid ceramidase	LMAPAYFILGGNK			N2H9F0S0G0	LMAPAYFILGGNK-N2H9F0S0G0	6
WT	acid ceramidase	LMAPAYFILGGNK			N2H7F0S0G0	LMAPAYFILGGNK-N2H7F0S0G0	9
WT	acid ceramidase	NLSFATIYDVLSTKPVLNK			N2H6F0S0G0	NLSFATIYDVLSTKPVLNK-N2H6F0S0G0	10
WT	ADAMTS-like protein 4	DVQCLSANQTLSTR			N2H9F0S0G0	DVQCLSANQTLSTR-N2H9F0S0G0	1
WT	ADAMTS-like protein 4	DVQCLSANQTLSTR			N2H7F0S0G0	DVQCLSANQTLSTR-N2H7F0S0G0	1
WT	ADAMTS-like protein 4	RPDGCGVCGGDGSTCHLVSGNLTDR			N2H8F0S0G0	RPDGCGVCGGDGSTCHLVSGNLTDR-N2H8F0S0G0	1
WT	ADAMTS-like protein 4	RPDGCGVCGGDGSTCHLVSGNLTDR			N2H9F0S0G0	RPDGCGVCGGDGSTCHLVSGNLTDR-N2H9F0S0G0	1
WT	ADAMTS-like protein 4	RPDGCGVCGGDGSTCHLVSGNLTDR			N2H6F0S0G0	RPDGCGVCGGDGSTCHLVSGNLTDR-N2H6F0S0G0	1
WT	adenylate kinase 2, mitochondrial	SYHEEFNPPKEPMKDDITGEPLIR			N5H6F1S2G0	SYHEEFNPPKEPMKDDITGEPLIR-N5H6F1S2G0	1
WT	adenylate kinase 2, mitochondrial	SYHEEFNPPKEPMKDDITGEPLIR			N7H8F0S0G0	SYHEEFNPPKEPMKDDITGEPLIR-N7H8F0S0G0	1
WT	adhesion G protein-coupled receptor A2	GVATPVIFAGTSGCGVGNLTEPVAVSLR			N2H8F0S0G0	GVATPVIFAGTSGCGVGNLTEPVAVSLR-N2H8F0S0G0	5
WT	adhesion G protein-coupled receptor A2	GVATPVIFAGTSGCGVGNLTEPVAVSLR			N2H8F0S0G0	GVATPVIFAGTSGCGVGNLTEPVAVSLR-N2H8F0S0G0	5
WT	adhesion G protein-coupled receptor A2	GVATPVIFAGTSGCGVGNLTEPVAVSLR			N2H9F0S0G0	GVATPVIFAGTSGCGVGNLTEPVAVSLR-N2H9F0S0G0	1
WT	adhesion G protein-coupled receptor A2	GVATPVIFAGTSGCGVGNLTEPVAVSLR			N2H8F0S0G0	GVATPVIFAGTSGCGVGNLTEPVAVSLR-N2H8F0S0G0	5
WT	adhesion G protein-coupled receptor A2	GVATPVIFAGTSGCGVGNLTEPVAVSLR			N2H8F0S0G0	GVATPVIFAGTSGCGVGNLTEPVAVSLR-N2H8F0S0G0	5
WT	adhesion G protein-coupled receptor A2	GVATPVIFAGTSGCGVGNLTEPVAVSLR			N2H8F0S0G0	GVATPVIFAGTSGCGVGNLTEPVAVSLR-N2H8F0S0G0	5
WT	adipocyte plasma membrane-associated protein	AGPNGTLFVVDAYK			N2H7F0S0G0	AGPNGTLFVVDAYK-N2H7F0S0G0	1
WT	adipocyte plasma membrane-associated protein	AGPNGTLFVVDAYK			N2H6F0S0G0	AGPNGTLFVVDAYK-N2H6F0S0G0	8
WT	adipocyte plasma membrane-associated protein	AGPNGTLFVVDAYK			N2H5F0S0G0	AGPNGTLFVVDAYK-N2H5F0S0G0	7
WT	adipocyte plasma membrane-associated protein	AGPNGTLFVVDAYK			N2H6F0S0G0	AGPNGTLFVVDAYK-N2H6F0S0G0	8
WT	adipocyte plasma membrane-associated protein	AGPNGTLFVVDAYK			N2H4F0S0G0	AGPNGTLFVVDAYK-N2H4F0S0G0	2
WT	adipocyte plasma membrane-associated protein	AGPNGTLFVVDAYK			N2H5F0S0G0	AGPNGTLFVVDAYK-N2H5F0S0G0	7
WT	adipocyte plasma membrane-associated protein	AGPNGTLFVVDAYK			N2H5F0S0G0	AGPNGTLFVVDAYK-N2H5F0S0G0	7
WT	adipocyte plasma membrane-associated protein	AGPNGTLFVVDAYK			N2H6F0S0G0	AGPNGTLFVVDAYK-N2H6F0S0G0	8
WT	adipocyte plasma membrane-associated protein	AGPNGTLFVVDAYK			N2H5F0S0G0	AGPNGTLFVVDAYK-N2H5F0S0G0	7
WT	adipocyte plasma membrane-associated protein	AGPNGTLFVVDAYK			N2H6F0S0G0	AGPNGTLFVVDAYK-N2H6F0S0G0	8
WT	adipocyte plasma membrane-associated protein	AGPNGTLFVVDAYK			N2H5F0S0G0	AGPNGTLFVVDAYK-N2H5F0S0G0	7
WT	adipocyte plasma membrane-associated protein	AGPNGTLFVVDAYK			N2H6F0S0G0	AGPNGTLFVVDAYK-N2H6F0S0G0	8
WT	adipocyte plasma membrane-associated protein	AGPNGTLFVVDAYK			N2H6F0S0G0	AGPNGTLFVVDAYK-N2H6F0S0G0	8
WT	adipocyte plasma membrane-associated protein	AGPNGTLFVVDAYK			N2H4F0S0G0	AGPNGTLFVVDAYK-N2H4F0S0G0	2
WT	adipocyte plasma membrane-associated protein	AGPNGTLFVVDAYK			N2H6F0S0G0	AGPNGTLFVVDAYK-N2H6F0S0G0	8
WT	adipocyte plasma membrane-associated protein	AGPNGTLFVVDAYK			N2H5F0S0G0	AGPNGTLFVVDAYK-N2H5F0S0G0	7
WT	adipocyte plasma membrane-associated protein	AGPNGTLFVVDAYK			N2H5F0S0G0	AGPNGTLFVVDAYK-N2H5F0S0G0	7
WT	adipocyte plasma membrane-associated protein	AGPNGTLFVVDAYK			N2H6F0S0G0	AGPNGTLFVVDAYK-N2H6F0S0G0	8
WT	all-trans retinoic acid-induced differentiation factor	GTILGLDLQNCSLKDPGPK			N2H6F0S0G0	GTILGLDLQNCSLKDPGPK-N2H6F0S0G0	4
WT	all-trans retinoic acid-induced differentiation factor	GTILGLDLQNCSLKDPGPK			N2H6F0S0G0	GTILGLDLQNCSLKDPGPK-N2H6F0S0G0	4
WT	all-trans retinoic acid-induced differentiation factor	GTILGLDLQNCSLKDPGPK			N2H9F0S0G0	GTILGLDLQNCSLKDPGPK-N2H9F0S0G0	2
WT	all-trans retinoic acid-induced differentiation factor	GTILGLDLQNCSLKDPGPK			N2H8F0S0G0	GTILGLDLQNCSLKDPGPK-N2H8F0S0G0	3
WT	all-trans retinoic acid-induced differentiation factor	GTILGLDLQNCSLK			N2H6F0S0G0	GTILGLDLQNCSLK-N2H6F0S0G0	2
WT	all-trans retinoic acid-induced differentiation factor	GTILGLDLQNCSLK			N2H7F0S0G0	GTILGLDLQNCSLK-N2H7F0S0G0	2
WT	all-trans retinoic acid-induced differentiation factor	GTILGLDLQNCSLK			N2H8F0S0G0	GTILGLDLQNCSLK-N2H8F0S0G0	4
WT	all-trans retinoic acid-induced differentiation factor	GTILGLDLQNCSLK			N2H8F0S0G0	GTILGLDLQNCSLK-N2H8F0S0G0	4
WT	all-trans retinoic acid-induced differentiation factor	DLCNSTGSPEVCPENGSCAPEGPGLLQCVCADGFHGYK			N2H6F0S0G0	DLCNSTGSPEVCPENGSCAPEGPGLLQCVCADGFHGYK-N2H6F0S0G0	10
WT	all-trans retinoic acid-induced differentiation factor	DLCNSTGSPEVCPENGSCAPEGPGLLQCVCADGFHGYK			N2H6F0S0G0	DLCNSTGSPEVCPENGSCAPEGPGLLQCVCADGFHGYK-N2H6F0S0G0	10
WT	all-trans retinoic acid-induced differentiation factor	DLCNSTGSPEVCPENGSCAPEGPGLLQCVCADGFHGYK			N2H6F0S0G0	DLCNSTGSPEVCPENGSCAPEGPGLLQCVCADGFHGYK-N2H6F0S0G0	10
WT	all-trans retinoic acid-induced differentiation factor	DLCNSTGSPEVCPENGSCAPEGPGLLQCVCADGFHGYK			N2H6F0S0G0	DLCNSTGSPEVCPENGSCAPEGPGLLQCVCADGFHGYK-N2H6F0S0G0	10
WT	all-trans retinoic acid-induced differentiation factor	DLCNSTGSPEVCPENGSCAPEGPGLLQCVCADGFHGYK			N2H6F0S0G0	DLCNSTGSPEVCPENGSCAPEGPGLLQCVCADGFHGYK-N2H6F0S0G0	10
WT	all-trans retinoic acid-induced differentiation factor	DLCNSTGSPEVCPENGSCAPEGPGLLQCVCADGFHGYK			N2H6F0S0G0	DLCNSTGSPEVCPENGSCAPEGPGLLQCVCADGFHGYK-N2H6F0S0G0	10
WT	all-trans retinoic acid-induced differentiation factor	VAVYCENASAAIMQAR			N2H8F0S0G0	VAVYCENASAAIMQAR-N2H8F0S0G0	30
WT	all-trans retinoic acid-induced differentiation factor	VAVYCENASAAIMQAR			N2H8F0S0G0	VAVYCENASAAIMQAR-N2H8F0S0G0	30
WT	all-trans retinoic acid-induced differentiation factor	VAVYCENASAAIMQAR			N2H8F0S0G0	VAVYCENASAAIMQAR-N2H8F0S0G0	30
WT	all-trans retinoic acid-induced differentiation factor	VAVYCENASAAIMQAR			N2H9F0S0G0	VAVYCENASAAIMQAR-N2H9F0S0G0	8
WT	all-trans retinoic acid-induced differentiation factor	VAVYCENASAAIMQAR			N2H8F0S0G0	VAVYCENASAAIMQAR-N2H8F0S0G0	30
WT	all-trans retinoic acid-induced differentiation factor	VAVYCENASAAIMQAR			N2H7F0S0G0	VAVYCENASAAIMQAR-N2H7F0S0G0	12
WT	all-trans retinoic acid-induced differentiation factor	VAVYCENASAAIMQAR			N2H8F0S0G0	VAVYCENASAAIMQAR-N2H8F0S0G0	30
WT	all-trans retinoic acid-induced differentiation factor	VAVYCENASAAIMQAR			N2H8F0S0G0	VAVYCENASAAIMQAR-N2H8F0S0G0	30
WT	all-trans retinoic acid-induced differentiation factor	VAVYCENASAAIMQAR			N2H8F0S0G0	VAVYCENASAAIMQAR-N2H8F0S0G0	30
WT	all-trans retinoic acid-induced differentiation factor	VAVYCENASAAIMQAR			N2H6F0S0G0	VAVYCENASAAIMQAR-N2H6F0S0G0	35
WT	all-trans retinoic acid-induced differentiation factor	VAVYCENASAAIMQAR			N2H7F0S0G0	VAVYCENASAAIMQAR-N2H7F0S0G0	12
WT	all-trans retinoic acid-induced differentiation factor	VAVYCENASAAIMQAR			N2H6F0S0G0	VAVYCENASAAIMQAR-N2H6F0S0G0	35
WT	all-trans retinoic acid-induced differentiation factor	VAVYCENASAAIMQAR			N2H9F0S0G0	VAVYCENASAAIMQAR-N2H9F0S0G0	8
WT	all-trans retinoic acid-induced differentiation factor	VAVYCENASAAIMQAR			N2H5F0S0G0	VAVYCENASAAIMQAR-N2H5F0S0G0	13
WT	all-trans retinoic acid-induced differentiation factor	VAVYCENASAAIMQAR			N2H5F0S0G0	VAVYCENASAAIMQAR-N2H5F0S0G0	13
WT	all-trans retinoic acid-induced differentiation factor	VAVYCENASAAIMQAR			N2H6F0S0G0	VAVYCENASAAIMQAR-N2H6F0S0G0	35
WT	all-trans retinoic acid-induced differentiation factor	VAVYCENASAAIMQAR			N2H7F0S0G0	VAVYCENASAAIMQAR-N2H7F0S0G0	12
WT	all-trans retinoic acid-induced differentiation factor	VAVYCENASAAIMQAR			N2H4F0S0G0	VAVYCENASAAIMQAR-N2H4F0S0G0	7
WT	all-trans retinoic acid-induced differentiation factor	VAVYCENASAAIMQAR			N2H8F0S0G0	VAVYCENASAAIMQAR-N2H8F0S0G0	30
WT	all-trans retinoic acid-induced differentiation factor	VAVYCENASAAIMQAR			N2H8F0S0G0	VAVYCENASAAIMQAR-N2H8F0S0G0	30
WT	all-trans retinoic acid-induced differentiation factor	VAVYCENASAAIMQAR			N2H7F0S0G0	VAVYCENASAAIMQAR-N2H7F0S0G0	12
WT	all-trans retinoic acid-induced differentiation factor	VAVYCENASAAIMQAR			N2H5F0S0G0	VAVYCENASAAIMQAR-N2H5F0S0G0	13
WT	all-trans retinoic acid-induced differentiation factor	VAVYCENASAAIMQAR			N2H6F0S0G0	VAVYCENASAAIMQAR-N2H6F0S0G0	35
WT	all-trans retinoic acid-induced differentiation factor	VAVYCENASAAIMQAR			N2H8F0S0G0	VAVYCENASAAIMQAR-N2H8F0S0G0	30
WT	all-trans retinoic acid-induced differentiation factor	VAVYCENASAAIMQAR			N2H6F0S0G0	VAVYCENASAAIMQAR-N2H6F0S0G0	35
WT	all-trans retinoic acid-induced differentiation factor	VAVYCENASAAIMQAR			N2H9F0S0G0	VAVYCENASAAIMQAR-N2H9F0S0G0	8
WT	all-trans retinoic acid-induced differentiation factor	VAVYCENASAAIMQAR			N2H6F0S0G0	VAVYCENASAAIMQAR-N2H6F0S0G0	35
WT	all-trans retinoic acid-induced differentiation factor	VAVYCENASAAIMQAR			N2H6F0S0G0	VAVYCENASAAIMQAR-N2H6F0S0G0	35
WT	all-trans retinoic acid-induced differentiation factor	VAVYCENASAAIMQAR			N2H6F0S0G0	VAVYCENASAAIMQAR-N2H6F0S0G0	35
WT	all-trans retinoic acid-induced differentiation factor	VAVYCENASAAIMQAR			N2H6F0S0G0	VAVYCENASAAIMQAR-N2H6F0S0G0	35
WT	all-trans retinoic acid-induced differentiation factor	VAVYCENASAAIMQAR			N2H8F0S0G0	VAVYCENASAAIMQAR-N2H8F0S0G0	30
WT	all-trans retinoic acid-induced differentiation factor	VAVYCENASAAIMQAR			N2H6F0S0G0	VAVYCENASAAIMQAR-N2H6F0S0G0	35
WT	all-trans retinoic acid-induced differentiation factor	VAVYCENASAAIMQAR			N2H4F0S0G0	VAVYCENASAAIMQAR-N2H4F0S0G0	7
WT	all-trans retinoic acid-induced differentiation factor	VAVYCENASAAIMQAR			N2H5F0S0G0	VAVYCENASAAIMQAR-N2H5F0S0G0	13
WT	all-trans retinoic acid-induced differentiation factor	VAVYCENASAAIMQAR			N2H3F0S0G0	VAVYCENASAAIMQAR-N2H3F0S0G0	2
WT	all-trans retinoic acid-induced differentiation factor	VAVYCENASAAIMQAR			N2H6F0S0G0	VAVYCENASAAIMQAR-N2H6F0S0G0	35
WT	all-trans retinoic acid-induced differentiation factor	VAVYCENASAAIMQAR			N2H4F0S0G0	VAVYCENASAAIMQAR-N2H4F0S0G0	7
WT	all-trans retinoic acid-induced differentiation factor	VAVYCENASAAIMQAR			N2H5F0S0G0	VAVYCENASAAIMQAR-N2H5F0S0G0	13
WT	all-trans retinoic acid-induced differentiation factor	VAVYCENASAAIMQAR			N2H8F0S0G0	VAVYCENASAAIMQAR-N2H8F0S0G0	30
WT	all-trans retinoic acid-induced differentiation factor	VAVYCENASAAIMQAR			N2H5F0S0G0	VAVYCENASAAIMQAR-N2H5F0S0G0	13
WT	all-trans retinoic acid-induced differentiation factor	VAVYCENASAAIMQAR			N2H6F0S0G0	VAVYCENASAAIMQAR-N2H6F0S0G0	35
WT	all-trans retinoic acid-induced differentiation factor	VAVYCENASAAIMQAR			N2H6F0S0G0	VAVYCENASAAIMQAR-N2H6F0S0G0	35
WT	all-trans retinoic acid-induced differentiation factor	VAVYCENASAAIMQAR			N2H5F0S0G0	VAVYCENASAAIMQAR-N2H5F0S0G0	13
WT	all-trans retinoic acid-induced differentiation factor	VAVYCENASAAIMQAR			N2H6F0S0G0	VAVYCENASAAIMQAR-N2H6F0S0G0	35
WT	all-trans retinoic acid-induced differentiation factor	VAVYCENASAAIMQAR			N2H8F0S0G0	VAVYCENASAAIMQAR-N2H8F0S0G0	30
WT	all-trans retinoic acid-induced differentiation factor	VAVYCENASAAIMQAR			N5H6F2S2G0	VAVYCENASAAIMQAR-N5H6F2S2G0	1
WT	all-trans retinoic acid-induced differentiation factor	VAVYCENASAAIMQAR			N2H5F1S0G0	VAVYCENASAAIMQAR-N2H5F1S0G0	2
WT	all-trans retinoic acid-induced differentiation factor	VAVYCENASAAIMQAR			N5H6F3S0G0	VAVYCENASAAIMQAR-N5H6F3S0G0	2
WT	all-trans retinoic acid-induced differentiation factor	DLCNSTGSPEVCPENGSCAPEGPGLLQCVCADGFHGYK			N2H6F0S0G0	DLCNSTGSPEVCPENGSCAPEGPGLLQCVCADGFHGYK-N2H6F0S0G0	10
WT	all-trans retinoic acid-induced differentiation factor	VAVYCENASAAIMQAR			N2H8F0S0G0	VAVYCENASAAIMQAR-N2H8F0S0G0	30
WT	all-trans retinoic acid-induced differentiation factor	VAVYCENASAAIMQAR			N2H6F0S0G0	VAVYCENASAAIMQAR-N2H6F0S0G0	35
WT	all-trans retinoic acid-induced differentiation factor	VAVYCENASAAIMQAR			N2H8F0S0G0	VAVYCENASAAIMQAR-N2H8F0S0G0	30
WT	all-trans retinoic acid-induced differentiation factor	VAVYCENASAAIMQAR			N2H9F0S0G0	VAVYCENASAAIMQAR-N2H9F0S0G0	8
WT	all-trans retinoic acid-induced differentiation factor	VAVYCENASAAIMQAR			N2H9F0S0G0	VAVYCENASAAIMQAR-N2H9F0S0G0	8
WT	all-trans retinoic acid-induced differentiation factor	VAVYCENASAAIMQAR			N2H8F0S0G0	VAVYCENASAAIMQAR-N2H8F0S0G0	30
WT	all-trans retinoic acid-induced differentiation factor	VAVYCENASAAIMQAR			N2H8F0S0G0	VAVYCENASAAIMQAR-N2H8F0S0G0	30
WT	all-trans retinoic acid-induced differentiation factor	VAVYCENASAAIMQAR			N2H8F0S0G0	VAVYCENASAAIMQAR-N2H8F0S0G0	30
WT	all-trans retinoic acid-induced differentiation factor	VAVYCENASAAIMQAR			N2H8F0S0G0	VAVYCENASAAIMQAR-N2H8F0S0G0	30
WT	all-trans retinoic acid-induced differentiation factor	VAVYCENASAAIMQAR			N2H7F0S0G0	VAVYCENASAAIMQAR-N2H7F0S0G0	12
WT	all-trans retinoic acid-induced differentiation factor	VAVYCENASAAIMQAR			N2H8F0S0G0	VAVYCENASAAIMQAR-N2H8F0S0G0	30
WT	all-trans retinoic acid-induced differentiation factor	VAVYCENASAAIMQAR			N2H7F0S0G0	VAVYCENASAAIMQAR-N2H7F0S0G0	12
WT	all-trans retinoic acid-induced differentiation factor	VAVYCENASAAIMQAR			N2H8F0S0G0	VAVYCENASAAIMQAR-N2H8F0S0G0	30
WT	all-trans retinoic acid-induced differentiation factor	VAVYCENASAAIMQAR			N2H9F0S0G0	VAVYCENASAAIMQAR-N2H9F0S0G0	8
WT	all-trans retinoic acid-induced differentiation factor	VAVYCENASAAIMQAR			N2H6F0S0G0	VAVYCENASAAIMQAR-N2H6F0S0G0	35
WT	all-trans retinoic acid-induced differentiation factor	VAVYCENASAAIMQAR			N2H6F0S0G0	VAVYCENASAAIMQAR-N2H6F0S0G0	35
WT	all-trans retinoic acid-induced differentiation factor	VAVYCENASAAIMQAR			N2H6F0S0G0	VAVYCENASAAIMQAR-N2H6F0S0G0	35
WT	all-trans retinoic acid-induced differentiation factor	VAVYCENASAAIMQAR			N2H8F0S0G0	VAVYCENASAAIMQAR-N2H8F0S0G0	30
WT	all-trans retinoic acid-induced differentiation factor	VAVYCENASAAIMQAR			N2H6F0S0G0	VAVYCENASAAIMQAR-N2H6F0S0G0	35
WT	all-trans retinoic acid-induced differentiation factor	VAVYCENASAAIMQAR			N2H4F0S0G0	VAVYCENASAAIMQAR-N2H4F0S0G0	7
WT	all-trans retinoic acid-induced differentiation factor	VAVYCENASAAIMQAR			N2H5F0S0G0	VAVYCENASAAIMQAR-N2H5F0S0G0	13
WT	all-trans retinoic acid-induced differentiation factor	VAVYCENASAAIMQAR			N2H9F0S0G0	VAVYCENASAAIMQAR-N2H9F0S0G0	8
WT	all-trans retinoic acid-induced differentiation factor	VAVYCENASAAIMQAR			N2H5F0S0G0	VAVYCENASAAIMQAR-N2H5F0S0G0	13
WT	all-trans retinoic acid-induced differentiation factor	VAVYCENASAAIMQAR			N2H8F0S0G0	VAVYCENASAAIMQAR-N2H8F0S0G0	30
WT	all-trans retinoic acid-induced differentiation factor	VAVYCENASAAIMQAR			N2H8F0S0G0	VAVYCENASAAIMQAR-N2H8F0S0G0	30
WT	all-trans retinoic acid-induced differentiation factor	VAVYCENASAAIMQAR			N2H6F0S0G0	VAVYCENASAAIMQAR-N2H6F0S0G0	35
WT	all-trans retinoic acid-induced differentiation factor	VAVYCENASAAIMQAR			N2H6F0S0G0	VAVYCENASAAIMQAR-N2H6F0S0G0	35
WT	all-trans retinoic acid-induced differentiation factor	VAVYCENASAAIMQAR			N2H7F0S0G0	VAVYCENASAAIMQAR-N2H7F0S0G0	12
WT	all-trans retinoic acid-induced differentiation factor	VAVYCENASAAIMQAR			N2H7F0S0G0	VAVYCENASAAIMQAR-N2H7F0S0G0	12
WT	all-trans retinoic acid-induced differentiation factor	VAVYCENASAAIMQAR			N2H7F0S0G0	VAVYCENASAAIMQAR-N2H7F0S0G0	12
WT	all-trans retinoic acid-induced differentiation factor	VAVYCENASAAIMQAR			N2H8F0S0G0	VAVYCENASAAIMQAR-N2H8F0S0G0	30
WT	all-trans retinoic acid-induced differentiation factor	VAVYCENASAAIMQAR			N2H9F0S0G0	VAVYCENASAAIMQAR-N2H9F0S0G0	8
WT	all-trans retinoic acid-induced differentiation factor	VAVYCENASAAIMQAR			N2H8F0S0G0	VAVYCENASAAIMQAR-N2H8F0S0G0	30
WT	all-trans retinoic acid-induced differentiation factor	VAVYCENASAAIMQAR			N2H6F0S0G0	VAVYCENASAAIMQAR-N2H6F0S0G0	35
WT	all-trans retinoic acid-induced differentiation factor	VAVYCENASAAIMQAR			N2H4F0S0G0	VAVYCENASAAIMQAR-N2H4F0S0G0	7
WT	all-trans retinoic acid-induced differentiation factor	VAVYCENASAAIMQAR			N2H6F0S0G0	VAVYCENASAAIMQAR-N2H6F0S0G0	35
WT	all-trans retinoic acid-induced differentiation factor	VAVYCENASAAIMQAR			N2H8F0S0G0	VAVYCENASAAIMQAR-N2H8F0S0G0	30
WT	all-trans retinoic acid-induced differentiation factor	VAVYCENASAAIMQAR			N2H6F0S0G0	VAVYCENASAAIMQAR-N2H6F0S0G0	35
WT	all-trans retinoic acid-induced differentiation factor	VAVYCENASAAIMQAR			N2H6F0S0G0	VAVYCENASAAIMQAR-N2H6F0S0G0	35
WT	all-trans retinoic acid-induced differentiation factor	VAVYCENASAAIMQAR			N2H5F0S0G0	VAVYCENASAAIMQAR-N2H5F0S0G0	13
WT	all-trans retinoic acid-induced differentiation factor	VAVYCENASAAIMQAR			N2H6F0S0G0	VAVYCENASAAIMQAR-N2H6F0S0G0	35
WT	all-trans retinoic acid-induced differentiation factor	VAVYCENASAAIMQAR			N2H7F0S0G0	VAVYCENASAAIMQAR-N2H7F0S0G0	12
WT	all-trans retinoic acid-induced differentiation factor	VAVYCENASAAIMQAR			N2H5F0S0G0	VAVYCENASAAIMQAR-N2H5F0S0G0	13
WT	all-trans retinoic acid-induced differentiation factor	VAVYCENASAAIMQAR			N2H6F0S0G0	VAVYCENASAAIMQAR-N2H6F0S0G0	35
WT	all-trans retinoic acid-induced differentiation factor	VAVYCENASAAIMQAR			N2H8F0S0G0	VAVYCENASAAIMQAR-N2H8F0S0G0	30
WT	all-trans retinoic acid-induced differentiation factor	VAVYCENASAAIMQAR			N2H8F0S0G0	VAVYCENASAAIMQAR-N2H8F0S0G0	30
WT	all-trans retinoic acid-induced differentiation factor	VAVYCENASAAIMQAR			N2H6F0S0G0	VAVYCENASAAIMQAR-N2H6F0S0G0	35
WT	all-trans retinoic acid-induced differentiation factor	VAVYCENASAAIMQAR			N6H7F2S0G0	VAVYCENASAAIMQAR-N6H7F2S0G0	1
WT	all-trans retinoic acid-induced differentiation factor	VAVYCENASAAIMQAR			N6H7F4S0G0	VAVYCENASAAIMQAR-N6H7F4S0G0	1
WT	all-trans retinoic acid-induced differentiation factor	VAVYCENASAAIMQAR			N2H6F0S0G0	VAVYCENASAAIMQAR-N2H6F0S0G0	35
WT	all-trans retinoic acid-induced differentiation factor	VAVYCENASAAIMQAR			N5H6F4S0G0	VAVYCENASAAIMQAR-N5H6F4S0G0	1
WT	all-trans retinoic acid-induced differentiation factor	VAVYCENASAAIMQAR			N2H3F0S0G0	VAVYCENASAAIMQAR-N2H3F0S0G0	2
WT	all-trans retinoic acid-induced differentiation factor	VAVYCENASAAIMQAR			N2H7F0S0G0	VAVYCENASAAIMQAR-N2H7F0S0G0	12
WT	all-trans retinoic acid-induced differentiation factor	VAVYCENASAAIMQAR			N2H6F0S0G0	VAVYCENASAAIMQAR-N2H6F0S0G0	35
WT	all-trans retinoic acid-induced differentiation factor	VAVYCENASAAIMQAR			N2H4F0S0G0	VAVYCENASAAIMQAR-N2H4F0S0G0	7
WT	all-trans retinoic acid-induced differentiation factor	VAVYCENASAAIMQAR			N2H4F1S0G0	VAVYCENASAAIMQAR-N2H4F1S0G0	1
WT	all-trans retinoic acid-induced differentiation factor	VAVYCENASAAIMQAR			N2H5F1S0G0	VAVYCENASAAIMQAR-N2H5F1S0G0	2
WT	all-trans retinoic acid-induced differentiation factor	VAVYCENASAAIMQAR			N2H4F0S0G0	VAVYCENASAAIMQAR-N2H4F0S0G0	7
WT	all-trans retinoic acid-induced differentiation factor	VAVYCENASAAIMQAR			N2H6F0S0G0	VAVYCENASAAIMQAR-N2H6F0S0G0	35
WT	all-trans retinoic acid-induced differentiation factor	VAVYCENASAAIMQAR			N2H5F0S0G0	VAVYCENASAAIMQAR-N2H5F0S0G0	13
WT	all-trans retinoic acid-induced differentiation factor	VAVYCENASAAIMQAR			N2H7F0S0G0	VAVYCENASAAIMQAR-N2H7F0S0G0	12
WT	all-trans retinoic acid-induced differentiation factor	GTILGLDLQNCSLKDPGPK			N2H6F0S0G0	GTILGLDLQNCSLKDPGPK-N2H6F0S0G0	4
WT	all-trans retinoic acid-induced differentiation factor	GTILGLDLQNCSLK			N2H9F0S0G0	GTILGLDLQNCSLK-N2H9F0S0G0	1
WT	all-trans retinoic acid-induced differentiation factor	GTILGLDLQNCSLKDPGPK			N2H8F0S0G0	GTILGLDLQNCSLKDPGPK-N2H8F0S0G0	3
WT	all-trans retinoic acid-induced differentiation factor	GTILGLDLQNCSLKDPGPK			N2H6F0S0G0	GTILGLDLQNCSLKDPGPK-N2H6F0S0G0	4
WT	all-trans retinoic acid-induced differentiation factor	GTILGLDLQNCSLKDPGPK			N2H7F0S0G0	GTILGLDLQNCSLKDPGPK-N2H7F0S0G0	1
WT	all-trans retinoic acid-induced differentiation factor	GTILGLDLQNCSLKDPGPK			N2H9F0S0G0	GTILGLDLQNCSLKDPGPK-N2H9F0S0G0	2
WT	all-trans retinoic acid-induced differentiation factor	GTILGLDLQNCSLKDPGPK			N2H8F0S0G0	GTILGLDLQNCSLKDPGPK-N2H8F0S0G0	3
WT	all-trans retinoic acid-induced differentiation factor	VAVYCENASAAIMQAR			N2H6F0S0G0	VAVYCENASAAIMQAR-N2H6F0S0G0	35
WT	all-trans retinoic acid-induced differentiation factor	DLCNSTGSPEVCPENGSCAPEGPGLLQCVCADGFHGYK			N2H5F0S0G0	DLCNSTGSPEVCPENGSCAPEGPGLLQCVCADGFHGYK-N2H5F0S0G0	1
WT	all-trans retinoic acid-induced differentiation factor	DLCNSTGSPEVCPENGSCAPEGPGLLQCVCADGFHGYK			N2H6F0S0G0	DLCNSTGSPEVCPENGSCAPEGPGLLQCVCADGFHGYK-N2H6F0S0G0	10
WT	all-trans retinoic acid-induced differentiation factor	DLCNSTGSPEVCPENGSCAPEGPGLLQCVCADGFHGYK			N2H6F0S0G0	DLCNSTGSPEVCPENGSCAPEGPGLLQCVCADGFHGYK-N2H6F0S0G0	10
WT	all-trans retinoic acid-induced differentiation factor	DLCNSTGSPEVCPENGSCAPEGPGLLQCVCADGFHGYK			N2H6F0S0G0	DLCNSTGSPEVCPENGSCAPEGPGLLQCVCADGFHGYK-N2H6F0S0G0	10
WT	all-trans retinoic acid-induced differentiation factor	GTILGLDLQNCSLK			N2H7F0S0G0	GTILGLDLQNCSLK-N2H7F0S0G0	2
WT	all-trans retinoic acid-induced differentiation factor	GTILGLDLQNCSLK			N2H6F0S0G0	GTILGLDLQNCSLK-N2H6F0S0G0	2
WT	all-trans retinoic acid-induced differentiation factor	GTILGLDLQNCSLK			N2H8F0S0G0	GTILGLDLQNCSLK-N2H8F0S0G0	4
WT	all-trans retinoic acid-induced differentiation factor	VAVYCENASAAIMQAR			N2H6F0S0G0	VAVYCENASAAIMQAR-N2H6F0S0G0	35
WT	all-trans retinoic acid-induced differentiation factor	VAVYCENASAAIMQAR			N2H6F0S0G0	VAVYCENASAAIMQAR-N2H6F0S0G0	35
WT	all-trans retinoic acid-induced differentiation factor	VAVYCENASAAIMQAR			N2H5F0S0G0	VAVYCENASAAIMQAR-N2H5F0S0G0	13
WT	all-trans retinoic acid-induced differentiation factor	VAVYCENASAAIMQAR			N2H6F0S0G0	VAVYCENASAAIMQAR-N2H6F0S0G0	35
WT	all-trans retinoic acid-induced differentiation factor	VAVYCENASAAIMQAR			N2H8F0S0G0	VAVYCENASAAIMQAR-N2H8F0S0G0	30
WT	all-trans retinoic acid-induced differentiation factor	GTILGLDLQNCSLK			N2H8F0S0G0	GTILGLDLQNCSLK-N2H8F0S0G0	4
WT	all-trans retinoic acid-induced differentiation factor	VAVYCENASAAIMQAR			N5H6F3S0G0	VAVYCENASAAIMQAR-N5H6F3S0G0	2
WT	alpha-(1,3)-fucosyltransferase 11	DWMPNNHSIILIDDFESPQK			N2H6F0S0G0	DWMPNNHSIILIDDFESPQK-N2H6F0S0G0	7
WT	alpha-(1,3)-fucosyltransferase 11	DWMPNNHSIILIDDFESPQK			N2H5F0S0G0	DWMPNNHSIILIDDFESPQK-N2H5F0S0G0	6
WT	alpha-(1,3)-fucosyltransferase 11	DWMPNNHSIILIDDFESPQK			N2H6F0S0G0	DWMPNNHSIILIDDFESPQK-N2H6F0S0G0	7
WT	alpha-(1,3)-fucosyltransferase 11	DWMPNNHSIILIDDFESPQK			N2H5F0S0G0	DWMPNNHSIILIDDFESPQK-N2H5F0S0G0	6
WT	alpha-(1,3)-fucosyltransferase 11	DWMPNNHSIILIDDFESPQK			N2H6F0S0G0	DWMPNNHSIILIDDFESPQK-N2H6F0S0G0	7
WT	alpha-(1,3)-fucosyltransferase 11	LFNLTATFSR			N2H9F0S0G0	LFNLTATFSR-N2H9F0S0G0	10
WT	alpha-(1,3)-fucosyltransferase 11	LFNLTATFSR			N2H9F0S0G0	LFNLTATFSR-N2H9F0S0G0	10
WT	alpha-(1,3)-fucosyltransferase 11	LFNLTATFSR			N2H9F0S0G0	LFNLTATFSR-N2H9F0S0G0	10
WT	alpha-(1,3)-fucosyltransferase 11	LFNLTATFSR			N2H9F0S0G0	LFNLTATFSR-N2H9F0S0G0	10
WT	alpha-(1,3)-fucosyltransferase 11	LFNLTATFSR			N2H7F0S0G0	LFNLTATFSR-N2H7F0S0G0	2
WT	alpha-(1,3)-fucosyltransferase 11	LFNLTATFSR			N2H8F0S0G0	LFNLTATFSR-N2H8F0S0G0	3
WT	alpha-(1,3)-fucosyltransferase 11	LFNLTATFSR			N2H9F0S0G0	LFNLTATFSR-N2H9F0S0G0	10
WT	alpha-(1,3)-fucosyltransferase 11	LFNLTATFSR			N2H9F0S0G0	LFNLTATFSR-N2H9F0S0G0	10
WT	alpha-(1,3)-fucosyltransferase 11	LFNLTATFSR			N2H9F0S0G0	LFNLTATFSR-N2H9F0S0G0	10
WT	alpha-(1,3)-fucosyltransferase 11	DWMPNNHSIILIDDFESPQK			N2H6F0S0G0	DWMPNNHSIILIDDFESPQK-N2H6F0S0G0	7
WT	alpha-(1,3)-fucosyltransferase 11	LFNLTATFSR			N2H9F0S0G0	LFNLTATFSR-N2H9F0S0G0	10
WT	alpha-(1,3)-fucosyltransferase 11	LFNLTATFSR			N2H8F0S0G0	LFNLTATFSR-N2H8F0S0G0	3
WT	alpha-(1,3)-fucosyltransferase 11	LFNLTATFSR			N2H9F0S0G0	LFNLTATFSR-N2H9F0S0G0	10
WT	alpha-(1,3)-fucosyltransferase 11	DWMPNNHSIILIDDFESPQK			N2H6F0S0G0	DWMPNNHSIILIDDFESPQK-N2H6F0S0G0	7
WT	alpha-(1,3)-fucosyltransferase 11	DWMPNNHSIILIDDFESPQK			N2H6F0S0G0	DWMPNNHSIILIDDFESPQK-N2H6F0S0G0	7
WT	alpha-(1,3)-fucosyltransferase 11	DWMPNNHSIILIDDFESPQK			N2H5F0S0G0	DWMPNNHSIILIDDFESPQK-N2H5F0S0G0	6
WT	alpha-(1,3)-fucosyltransferase 11	DWMPNNHSIILIDDFESPQK			N2H5F0S0G0	DWMPNNHSIILIDDFESPQK-N2H5F0S0G0	6
WT	alpha-(1,3)-fucosyltransferase 11	DWMPNNHSIILIDDFESPQK			N2H8F0S0G0	DWMPNNHSIILIDDFESPQK-N2H8F0S0G0	1
WT	alpha-(1,3)-fucosyltransferase 11	LFNLTATFSR			N2H9F0S0G0	LFNLTATFSR-N2H9F0S0G0	10
WT	alpha-(1,3)-fucosyltransferase 11	LFNLTATFSR			N2H8F0S0G0	LFNLTATFSR-N2H8F0S0G0	3
WT	alpha-(1,3)-fucosyltransferase 11	LFNLTATFSR			N2H7F0S0G0	LFNLTATFSR-N2H7F0S0G0	2
WT	alpha-(1,3)-fucosyltransferase 11	DWMPNNHSIILIDDFESPQK			N2H5F0S0G0	DWMPNNHSIILIDDFESPQK-N2H5F0S0G0	6
WT	alpha-(1,3)-fucosyltransferase 11	DWMPNNHSIILIDDFESPQK			N2H5F0S0G0	DWMPNNHSIILIDDFESPQK-N2H5F0S0G0	6
WT	alpha-(1,3)-fucosyltransferase 11	DWMPNNHSIILIDDFESPQK			N2H6F0S0G0	DWMPNNHSIILIDDFESPQK-N2H6F0S0G0	7
WT	alpha-1,2-mannosyltransferase ALG9	IATDPTIHTVPEGRPVNVCVGK			N2H9F0S0G0	IATDPTIHTVPEGRPVNVCVGK-N2H9F0S0G0	1
WT	alpha-1,2-mannosyltransferase ALG9	IATDPTIHTVPEGRPVNVCVGK			N2H8F0S0G0	IATDPTIHTVPEGRPVNVCVGK-N2H8F0S0G0	1
WT	alpha-2-macroglobulin receptor-associated protein	VIDLWDLAQTANFTEK			N2H6F0S0G0	VIDLWDLAQTANFTEK-N2H6F0S0G0	24
WT	alpha-2-macroglobulin receptor-associated protein	VIDLWDLAQTANFTEK			N2H5F0S0G0	VIDLWDLAQTANFTEK-N2H5F0S0G0	17
WT	alpha-2-macroglobulin receptor-associated protein	VIDLWDLAQTANFTEK			N2H7F0S0G0	VIDLWDLAQTANFTEK-N2H7F0S0G0	2
WT	alpha-2-macroglobulin receptor-associated protein	VIDLWDLAQTANFTEK			N2H8F0S0G0	VIDLWDLAQTANFTEK-N2H8F0S0G0	8
WT	alpha-2-macroglobulin receptor-associated protein	VIDLWDLAQTANFTEK			N2H6F0S0G0	VIDLWDLAQTANFTEK-N2H6F0S0G0	24
WT	alpha-2-macroglobulin receptor-associated protein	VIDLWDLAQTANFTEK			N4H5F0S0G0	VIDLWDLAQTANFTEK-N4H5F0S0G0	5
WT	alpha-2-macroglobulin receptor-associated protein	VIDLWDLAQTANFTEK			N5H4F0S0G0	VIDLWDLAQTANFTEK-N5H4F0S0G0	1
WT	alpha-2-macroglobulin receptor-associated protein	VIDLWDLAQTANFTEK			N2H9F0S0G0	VIDLWDLAQTANFTEK-N2H9F0S0G0	3
WT	alpha-2-macroglobulin receptor-associated protein	VIDLWDLAQTANFTEK			N2H8F0S0G0	VIDLWDLAQTANFTEK-N2H8F0S0G0	8
WT	alpha-2-macroglobulin receptor-associated protein	VIDLWDLAQTANFTEK			N2H8F0S0G0	VIDLWDLAQTANFTEK-N2H8F0S0G0	8
WT	alpha-2-macroglobulin receptor-associated protein	VIDLWDLAQTANFTEK			N2H6F0S0G0	VIDLWDLAQTANFTEK-N2H6F0S0G0	24
WT	alpha-2-macroglobulin receptor-associated protein	VIDLWDLAQTANFTEK			N2H6F0S0G0	VIDLWDLAQTANFTEK-N2H6F0S0G0	24
WT	alpha-2-macroglobulin receptor-associated protein	VIDLWDLAQTANFTEK			N2H6F0S0G0	VIDLWDLAQTANFTEK-N2H6F0S0G0	24
WT	alpha-2-macroglobulin receptor-associated protein	VIDLWDLAQTANFTEK			N2H5F0S0G0	VIDLWDLAQTANFTEK-N2H5F0S0G0	17
WT	alpha-2-macroglobulin receptor-associated protein	VIDLWDLAQTANFTEK			N2H5F0S0G0	VIDLWDLAQTANFTEK-N2H5F0S0G0	17
WT	alpha-2-macroglobulin receptor-associated protein	VIDLWDLAQTANFTEK			N2H4F0S0G0	VIDLWDLAQTANFTEK-N2H4F0S0G0	3
WT	alpha-2-macroglobulin receptor-associated protein	VIDLWDLAQTANFTEK			N2H6F0S0G0	VIDLWDLAQTANFTEK-N2H6F0S0G0	24
WT	alpha-2-macroglobulin receptor-associated protein	VIDLWDLAQTANFTEK			N2H6F0S0G0	VIDLWDLAQTANFTEK-N2H6F0S0G0	24
WT	alpha-2-macroglobulin receptor-associated protein	VIDLWDLAQTANFTEK			N2H5F0S0G0	VIDLWDLAQTANFTEK-N2H5F0S0G0	17
WT	alpha-2-macroglobulin receptor-associated protein	VIDLWDLAQTANFTEK			N2H6F0S0G0	VIDLWDLAQTANFTEK-N2H6F0S0G0	24
WT	alpha-2-macroglobulin receptor-associated protein	VIDLWDLAQTANFTEK			N2H4F0S0G0	VIDLWDLAQTANFTEK-N2H4F0S0G0	3
WT	alpha-2-macroglobulin receptor-associated protein	VIDLWDLAQTANFTEK			N2H5F0S0G0	VIDLWDLAQTANFTEK-N2H5F0S0G0	17
WT	alpha-2-macroglobulin receptor-associated protein	VIDLWDLAQTANFTEK			N2H9F0S0G0	VIDLWDLAQTANFTEK-N2H9F0S0G0	3
WT	alpha-2-macroglobulin receptor-associated protein	VIDLWDLAQTANFTEK			N2H5F0S0G0	VIDLWDLAQTANFTEK-N2H5F0S0G0	17
WT	alpha-2-macroglobulin receptor-associated protein	VIDLWDLAQTANFTEK			N2H6F0S0G0	VIDLWDLAQTANFTEK-N2H6F0S0G0	24
WT	alpha-2-macroglobulin receptor-associated protein	VIDLWDLAQTANFTEK			N2H5F0S0G0	VIDLWDLAQTANFTEK-N2H5F0S0G0	17
WT	alpha-2-macroglobulin receptor-associated protein	VIDLWDLAQTANFTEK			N2H6F0S0G0	VIDLWDLAQTANFTEK-N2H6F0S0G0	24
WT	alpha-2-macroglobulin receptor-associated protein	VIDLWDLAQTANFTEK			N2H6F0S0G0	VIDLWDLAQTANFTEK-N2H6F0S0G0	24
WT	alpha-2-macroglobulin receptor-associated protein	VIDLWDLAQTANFTEK			N2H5F0S0G0	VIDLWDLAQTANFTEK-N2H5F0S0G0	17
WT	alpha-2-macroglobulin receptor-associated protein	VIDLWDLAQTANFTEK			N4H6F0S0G0	VIDLWDLAQTANFTEK-N4H6F0S0G0	1
WT	alpha-2-macroglobulin receptor-associated protein	VIDLWDLAQTANFTEK			N5H5F0S0G0	VIDLWDLAQTANFTEK-N5H5F0S0G0	2
WT	alpha-2-macroglobulin receptor-associated protein	VIDLWDLAQTANFTEK			N4H5F0S0G0	VIDLWDLAQTANFTEK-N4H5F0S0G0	5
WT	alpha-2-macroglobulin receptor-associated protein	VIDLWDLAQTANFTEK			N2H5F0S0G0	VIDLWDLAQTANFTEK-N2H5F0S0G0	17
WT	alpha-2-macroglobulin receptor-associated protein	VIDLWDLAQTANFTEK			N2H6F0S0G0	VIDLWDLAQTANFTEK-N2H6F0S0G0	24
WT	alpha-2-macroglobulin receptor-associated protein	VIDLWDLAQTANFTEK			N2H6F0S0G0	VIDLWDLAQTANFTEK-N2H6F0S0G0	24
WT	alpha-2-macroglobulin receptor-associated protein	VIDLWDLAQTANFTEK			N2H5F0S0G0	VIDLWDLAQTANFTEK-N2H5F0S0G0	17
WT	alpha-2-macroglobulin receptor-associated protein	VIDLWDLAQTANFTEK			N2H8F0S0G0	VIDLWDLAQTANFTEK-N2H8F0S0G0	8
WT	alpha-2-macroglobulin receptor-associated protein	VIDLWDLAQTANFTEK			N4H4F1S0G0	VIDLWDLAQTANFTEK-N4H4F1S0G0	2
WT	alpha-2-macroglobulin receptor-associated protein	VIDLWDLAQTANFTEK			N4H3F1S0G0	VIDLWDLAQTANFTEK-N4H3F1S0G0	6
WT	alpha-2-macroglobulin receptor-associated protein	VIDLWDLAQTANFTEK			N2H5F1S0G0	VIDLWDLAQTANFTEK-N2H5F1S0G0	1
WT	alpha-2-macroglobulin receptor-associated protein	VIDLWDLAQTANFTEK			N5H3F1S0G0	VIDLWDLAQTANFTEK-N5H3F1S0G0	4
WT	alpha-2-macroglobulin receptor-associated protein	VIDLWDLAQTANFTEK			N2H3F1S0G0	VIDLWDLAQTANFTEK-N2H3F1S0G0	2
WT	alpha-2-macroglobulin receptor-associated protein	VIDLWDLAQTANFTEK			N5H3F1S0G0	VIDLWDLAQTANFTEK-N5H3F1S0G0	4
WT	alpha-2-macroglobulin receptor-associated protein	VIDLWDLAQTANFTEK			N5H3F1S0G0	VIDLWDLAQTANFTEK-N5H3F1S0G0	4
WT	alpha-2-macroglobulin receptor-associated protein	VIDLWDLAQTANFTEK			N4H3F1S0G0	VIDLWDLAQTANFTEK-N4H3F1S0G0	6
WT	alpha-2-macroglobulin receptor-associated protein	VIDLWDLAQTANFTEK			N4H5F0S0G0	VIDLWDLAQTANFTEK-N4H5F0S0G0	5
WT	alpha-2-macroglobulin receptor-associated protein	VIDLWDLAQTANFTEK			N4H5F0S0G0	VIDLWDLAQTANFTEK-N4H5F0S0G0	5
WT	alpha-2-macroglobulin receptor-associated protein	VIDLWDLAQTANFTEK			N4H3F1S0G0	VIDLWDLAQTANFTEK-N4H3F1S0G0	6
WT	alpha-2-macroglobulin receptor-associated protein	VIDLWDLAQTANFTEK			N2H3F1S0G0	VIDLWDLAQTANFTEK-N2H3F1S0G0	2
WT	alpha-2-macroglobulin receptor-associated protein	VIDLWDLAQTANFTEK			N2H6F0S0G0	VIDLWDLAQTANFTEK-N2H6F0S0G0	24
WT	alpha-2-macroglobulin receptor-associated protein	VIDLWDLAQTANFTEK			N2H8F0S0G0	VIDLWDLAQTANFTEK-N2H8F0S0G0	8
WT	alpha-2-macroglobulin receptor-associated protein	VIDLWDLAQTANFTEK			N4H4F1S0G0	VIDLWDLAQTANFTEK-N4H4F1S0G0	2
WT	alpha-2-macroglobulin receptor-associated protein	VIDLWDLAQTANFTEK			N5H3F1S0G0	VIDLWDLAQTANFTEK-N5H3F1S0G0	4
WT	alpha-2-macroglobulin receptor-associated protein	VIDLWDLAQTANFTEK			N2H6F0S0G0	VIDLWDLAQTANFTEK-N2H6F0S0G0	24
WT	alpha-2-macroglobulin receptor-associated protein	VIDLWDLAQTANFTEK			N2H6F0S0G0	VIDLWDLAQTANFTEK-N2H6F0S0G0	24
WT	alpha-2-macroglobulin receptor-associated protein	VIDLWDLAQTANFTEK			N2H5F0S0G0	VIDLWDLAQTANFTEK-N2H5F0S0G0	17
WT	alpha-2-macroglobulin receptor-associated protein	VIDLWDLAQTANFTEK			N4H3F1S0G0	VIDLWDLAQTANFTEK-N4H3F1S0G0	6
WT	alpha-2-macroglobulin receptor-associated protein	VIDLWDLAQTANFTEK			N4H3F1S0G0	VIDLWDLAQTANFTEK-N4H3F1S0G0	6
WT	alpha-2-macroglobulin receptor-associated protein	VIDLWDLAQTANFTEK			N4H3F1S0G0	VIDLWDLAQTANFTEK-N4H3F1S0G0	6
WT	alpha-2-macroglobulin receptor-associated protein	VIDLWDLAQTANFTEK			N2H5F0S0G0	VIDLWDLAQTANFTEK-N2H5F0S0G0	17
WT	alpha-2-macroglobulin receptor-associated protein	VIDLWDLAQTANFTEK			N2H6F0S0G0	VIDLWDLAQTANFTEK-N2H6F0S0G0	24
WT	alpha-2-macroglobulin receptor-associated protein	VIDLWDLAQTANFTEK			N2H5F0S0G0	VIDLWDLAQTANFTEK-N2H5F0S0G0	17
WT	alpha-2-macroglobulin receptor-associated protein	VIDLWDLAQTANFTEK			N2H6F0S0G0	VIDLWDLAQTANFTEK-N2H6F0S0G0	24
WT	alpha-2-macroglobulin receptor-associated protein	VIDLWDLAQTANFTEK			N2H8F0S0G0	VIDLWDLAQTANFTEK-N2H8F0S0G0	8
WT	alpha-2-macroglobulin receptor-associated protein	VIDLWDLAQTANFTEK			N2H4F0S0G0	VIDLWDLAQTANFTEK-N2H4F0S0G0	3
WT	alpha-2-macroglobulin receptor-associated protein	VIDLWDLAQTANFTEK			N2H6F0S0G0	VIDLWDLAQTANFTEK-N2H6F0S0G0	24
WT	alpha-2-macroglobulin receptor-associated protein	VIDLWDLAQTANFTEK			N2H5F0S0G0	VIDLWDLAQTANFTEK-N2H5F0S0G0	17
WT	alpha-2-macroglobulin receptor-associated protein	VIDLWDLAQTANFTEK			N2H9F0S0G0	VIDLWDLAQTANFTEK-N2H9F0S0G0	3
WT	alpha-2-macroglobulin receptor-associated protein	VIDLWDLAQTANFTEK			N2H8F0S0G0	VIDLWDLAQTANFTEK-N2H8F0S0G0	8
WT	alpha-2-macroglobulin receptor-associated protein	VIDLWDLAQTANFTEK			N2H7F0S0G0	VIDLWDLAQTANFTEK-N2H7F0S0G0	2
WT	alpha-2-macroglobulin receptor-associated protein	VIDLWDLAQTANFTEK			N2H6F0S0G0	VIDLWDLAQTANFTEK-N2H6F0S0G0	24
WT	alpha-2-macroglobulin receptor-associated protein	VIDLWDLAQTANFTEK			N2H6F0S0G0	VIDLWDLAQTANFTEK-N2H6F0S0G0	24
WT	alpha-2-macroglobulin receptor-associated protein	VIDLWDLAQTANFTEK			N2H5F0S0G0	VIDLWDLAQTANFTEK-N2H5F0S0G0	17
WT	alpha-2-macroglobulin receptor-associated protein	VIDLWDLAQTANFTEK			N2H6F0S0G0	VIDLWDLAQTANFTEK-N2H6F0S0G0	24
WT	alpha-2-macroglobulin receptor-associated protein	VIDLWDLAQTANFTEK			N5H5F0S0G0	VIDLWDLAQTANFTEK-N5H5F0S0G0	2
WT	alpha-2-macroglobulin receptor-associated protein	VIDLWDLAQTANFTEK			N4H5F0S0G0	VIDLWDLAQTANFTEK-N4H5F0S0G0	5
WT	alpha-2-macroglobulin receptor-associated protein	VIDLWDLAQTANFTEK			N2H5F0S0G0	VIDLWDLAQTANFTEK-N2H5F0S0G0	17
WT	alpha-2-macroglobulin receptor-associated protein	VIDLWDLAQTANFTEK			N2H6F0S0G0	VIDLWDLAQTANFTEK-N2H6F0S0G0	24
WT	alpha-2-macroglobulin receptor-associated protein	VIDLWDLAQTANFTEK			N2H6F0S0G0	VIDLWDLAQTANFTEK-N2H6F0S0G0	24
WT	alpha-2-macroglobulin receptor-associated protein	VIDLWDLAQTANFTEK			N2H5F0S0G0	VIDLWDLAQTANFTEK-N2H5F0S0G0	17
WT	alpha-2-macroglobulin receptor-associated protein	VIDLWDLAQTANFTEK			N2H8F0S0G0	VIDLWDLAQTANFTEK-N2H8F0S0G0	8
WT	alpha-galactosidase A	LGIYADVGNK			N7H8F0S1G0	LGIYADVGNK-N7H8F0S1G0	3
WT	alpha-galactosidase A	LGIYADVGNK			N7H8F0S1G0	LGIYADVGNK-N7H8F0S1G0	3
WT	alpha-galactosidase A	LGIYADVGNK			N4H5F0S1G0	LGIYADVGNK-N4H5F0S1G0	2
WT	alpha-galactosidase A	LGIYADVGNK			N2H8F0S0G0	LGIYADVGNK-N2H8F0S0G0	2
WT	alpha-galactosidase A	LGIYADVGNK			N4H5F2S1G0	LGIYADVGNK-N4H5F2S1G0	4
WT	alpha-galactosidase A	LGIYADVGNK			N4H5F1S2G0	LGIYADVGNK-N4H5F1S2G0	1
WT	alpha-galactosidase A	LGIYADVGNK			N5H6F1S2G0	LGIYADVGNK-N5H6F1S2G0	1
WT	alpha-galactosidase A	LGIYADVGNK			N4H5F2S1G0	LGIYADVGNK-N4H5F2S1G0	4
WT	alpha-galactosidase A	LGIYADVGNK			N4H5F1S1G0	LGIYADVGNK-N4H5F1S1G0	1
WT	alpha-galactosidase A	LGIYADVGNK			N4H5F3S0G0	LGIYADVGNK-N4H5F3S0G0	2
WT	alpha-galactosidase A	LGIYADVGNK			N7H8F0S1G0	LGIYADVGNK-N7H8F0S1G0	3
WT	alpha-galactosidase A	LGIYADVGNK			N5H6F2S2G0	LGIYADVGNK-N5H6F2S2G0	1
WT	alpha-galactosidase A	LGIYADVGNK			N4H5F2S1G0	LGIYADVGNK-N4H5F2S1G0	4
WT	alpha-galactosidase A	LGIYADVGNK			N4H5F2S1G0	LGIYADVGNK-N4H5F2S1G0	4
WT	alpha-galactosidase A	LGIYADVGNK			N4H5F3S0G0	LGIYADVGNK-N4H5F3S0G0	2
WT	alpha-galactosidase A	LGIYADVGNK			N4H5F0S1G0	LGIYADVGNK-N4H5F0S1G0	2
WT	alpha-galactosidase A	LGIYADVGNK			N2H8F0S0G0	LGIYADVGNK-N2H8F0S0G0	2
WT	alpha-galactosidase A	LGIYADVGNK			N2H9F0S0G0	LGIYADVGNK-N2H9F0S0G0	2
WT	alpha-galactosidase A	LGIYADVGNK			N2H9F0S0G0	LGIYADVGNK-N2H9F0S0G0	2
WT	alpha-galactosidase A	LGIYADVGNK			N6H5F0S0G0	LGIYADVGNK-N6H5F0S0G0	1
WT	alpha-L-iduronidase	HCANGTNFFTGEVGVR			N2H9F0S0G0	HCANGTNFFTGEVGVR-N2H9F0S0G0	7
WT	alpha-L-iduronidase	HCANGTNFFTGEVGVR			N6H5F0S0G0	HCANGTNFFTGEVGVR-N6H5F0S0G0	5
WT	alpha-L-iduronidase	HCANGTNFFTGEVGVR			N2H8F0S0G0	HCANGTNFFTGEVGVR-N2H8F0S0G0	2
WT	alpha-L-iduronidase	HCANGTNFFTGEVGVR			N2H9F0S0G0	HCANGTNFFTGEVGVR-N2H9F0S0G0	7
WT	alpha-L-iduronidase	HCANGTNFFTGEVGVR			N2H6F0S0G0	HCANGTNFFTGEVGVR-N2H6F0S0G0	2
WT	alpha-L-iduronidase	HCANGTNFFTGEVGVR			N2H9F0S0G0	HCANGTNFFTGEVGVR-N2H9F0S0G0	7
WT	alpha-L-iduronidase	HCANGTNFFTGEVGVR			N2H10F0S0G0	HCANGTNFFTGEVGVR-N2H10F0S0G0	3
WT	alpha-L-iduronidase	HCANGTNFFTGEVGVR			N2H7F0S0G0	HCANGTNFFTGEVGVR-N2H7F0S0G0	2
WT	alpha-L-iduronidase	FQVNNTCPPHVQLLR			N2H9F0S0G0	FQVNNTCPPHVQLLR-N2H9F0S0G0	17
WT	alpha-L-iduronidase	FQVNNTCPPHVQLLR			N2H7F0S0G0	FQVNNTCPPHVQLLR-N2H7F0S0G0	8
WT	alpha-L-iduronidase	FQVNNTCPPHVQLLR			N2H9F0S0G0	FQVNNTCPPHVQLLR-N2H9F0S0G0	17
WT	alpha-L-iduronidase	FQVNNTCPPHVQLLR			N2H9F0S0G0	FQVNNTCPPHVQLLR-N2H9F0S0G0	17
WT	alpha-L-iduronidase	FQVNNTCPPHVQLLR			N2H9F0S0G0	FQVNNTCPPHVQLLR-N2H9F0S0G0	17
WT	alpha-L-iduronidase	FQVNNTCPPHVQLLR			N6H5F0S0G0	FQVNNTCPPHVQLLR-N6H5F0S0G0	4
WT	alpha-L-iduronidase	FQVNNTCPPHVQLLR			N2H8F0S0G0	FQVNNTCPPHVQLLR-N2H8F0S0G0	14
WT	alpha-L-iduronidase	FQVNNTCPPHVQLLR			N2H8F0S0G0	FQVNNTCPPHVQLLR-N2H8F0S0G0	14
WT	alpha-L-iduronidase	FQVNNTCPPHVQLLR			N6H5F0S0G0	FQVNNTCPPHVQLLR-N6H5F0S0G0	4
WT	alpha-L-iduronidase	FQVNNTCPPHVQLLR			N2H8F0S0G0	FQVNNTCPPHVQLLR-N2H8F0S0G0	14
WT	alpha-L-iduronidase	FQVNNTCPPHVQLLR			N2H7F0S0G0	FQVNNTCPPHVQLLR-N2H7F0S0G0	8
WT	alpha-L-iduronidase	FQVNNTCPPHVQLLR			N2H8F0S0G0	FQVNNTCPPHVQLLR-N2H8F0S0G0	14
WT	alpha-L-iduronidase	FQVNNTCPPHVQLLR			N2H9F0S0G0	FQVNNTCPPHVQLLR-N2H9F0S0G0	17
WT	alpha-L-iduronidase	FQVNNTCPPHVQLLR			N2H8F0S0G0	FQVNNTCPPHVQLLR-N2H8F0S0G0	14
WT	alpha-L-iduronidase	FQVNNTCPPHVQLLR			N2H9F0S0G0	FQVNNTCPPHVQLLR-N2H9F0S0G0	17
WT	alpha-L-iduronidase	FQVNNTCPPHVQLLR			N2H9F0S0G0	FQVNNTCPPHVQLLR-N2H9F0S0G0	17
WT	alpha-L-iduronidase	FQVNNTCPPHVQLLR			N2H6F0S0G0	FQVNNTCPPHVQLLR-N2H6F0S0G0	3
WT	alpha-L-iduronidase	FQVNNTCPPHVQLLR			N2H8F0S0G0	FQVNNTCPPHVQLLR-N2H8F0S0G0	14
WT	alpha-L-iduronidase	FQVNNTCPPHVQLLR			N2H9F0S0G0	FQVNNTCPPHVQLLR-N2H9F0S0G0	17
WT	alpha-L-iduronidase	FQVNNTCPPHVQLLR			N2H7F0S0G0	FQVNNTCPPHVQLLR-N2H7F0S0G0	8
WT	alpha-L-iduronidase	FQVNNTCPPHVQLLR			N2H9F0S0G0	FQVNNTCPPHVQLLR-N2H9F0S0G0	17
WT	alpha-L-iduronidase	FQVNNTCPPHVQLLR			N2H8F0S0G0	FQVNNTCPPHVQLLR-N2H8F0S0G0	14
WT	alpha-L-iduronidase	FQVNNTCPPHVQLLR			N2H9F0S0G0	FQVNNTCPPHVQLLR-N2H9F0S0G0	17
WT	alpha-L-iduronidase	FQVNNTCPPHVQLLR			N2H8F0S0G0	FQVNNTCPPHVQLLR-N2H8F0S0G0	14
WT	alpha-L-iduronidase	FQVNNTCPPHVQLLR			N2H7F0S0G0	FQVNNTCPPHVQLLR-N2H7F0S0G0	8
WT	alpha-L-iduronidase	FQVNNTCPPHVQLLR			N6H5F0S0G0	FQVNNTCPPHVQLLR-N6H5F0S0G0	4
WT	alpha-L-iduronidase	FQVNNTCPPHVQLLR			N2H9F0S0G0	FQVNNTCPPHVQLLR-N2H9F0S0G0	17
WT	alpha-L-iduronidase	FQVNNTCPPHVQLLR			N2H8F0S0G0	FQVNNTCPPHVQLLR-N2H8F0S0G0	14
WT	alpha-L-iduronidase	FQVNNTCPPHVQLLR			N2H7F0S0G0	FQVNNTCPPHVQLLR-N2H7F0S0G0	8
WT	alpha-L-iduronidase	FQVNNTCPPHVQLLR			N2H8F0S0G0	FQVNNTCPPHVQLLR-N2H8F0S0G0	14
WT	alpha-L-iduronidase	FQVNNTCPPHVQLLR			N2H6F0S0G0	FQVNNTCPPHVQLLR-N2H6F0S0G0	3
WT	alpha-L-iduronidase	FQVNNTCPPHVQLLR			N6H5F0S0G0	FQVNNTCPPHVQLLR-N6H5F0S0G0	4
WT	alpha-L-iduronidase	FQVNNTCPPHVQLLR			N2H7F0S0G0	FQVNNTCPPHVQLLR-N2H7F0S0G0	8
WT	alpha-L-iduronidase	FQVNNTCPPHVQLLR			N2H7F0S0G0	FQVNNTCPPHVQLLR-N2H7F0S0G0	8
WT	alpha-L-iduronidase	FQVNNTCPPHVQLLR			N2H7F0S0G0	FQVNNTCPPHVQLLR-N2H7F0S0G0	8
WT	alpha-L-iduronidase	FQVNNTCPPHVQLLR			N2H8F0S0G0	FQVNNTCPPHVQLLR-N2H8F0S0G0	14
WT	alpha-L-iduronidase	FQVNNTCPPHVQLLR			N2H6F0S0G0	FQVNNTCPPHVQLLR-N2H6F0S0G0	3
WT	alpha-L-iduronidase	FQVNNTCPPHVQLLR			N2H9F0S0G0	FQVNNTCPPHVQLLR-N2H9F0S0G0	17
WT	alpha-L-iduronidase	FQVNNTCPPHVQLLR			N2H8F0S0G0	FQVNNTCPPHVQLLR-N2H8F0S0G0	14
WT	alpha-L-iduronidase	FQVNNTCPPHVQLLR			N2H8F0S0G0	FQVNNTCPPHVQLLR-N2H8F0S0G0	14
WT	alpha-L-iduronidase	FQVNNTCPPHVQLLR			N2H9F0S0G0	FQVNNTCPPHVQLLR-N2H9F0S0G0	17
WT	alpha-L-iduronidase	FQVNNTCPPHVQLLR			N2H9F0S0G0	FQVNNTCPPHVQLLR-N2H9F0S0G0	17
WT	alpha-L-iduronidase	FQVNNTCPPHVQLLR			N2H9F0S0G0	FQVNNTCPPHVQLLR-N2H9F0S0G0	17
WT	alpha-L-iduronidase	FQVNNTCPPHVQLLR			N2H9F0S0G0	FQVNNTCPPHVQLLR-N2H9F0S0G0	17
WT	alpha-L-iduronidase	FQVNNTCPPHVQLLR			N2H9F0S0G0	FQVNNTCPPHVQLLR-N2H9F0S0G0	17
WT	alpha-L-iduronidase	HCANGTNFFTGEVGVR			N6H5F0S0G0	HCANGTNFFTGEVGVR-N6H5F0S0G0	5
WT	alpha-L-iduronidase	HCANGTNFFTGEVGVR			N6H5F0S0G0	HCANGTNFFTGEVGVR-N6H5F0S0G0	5
WT	alpha-L-iduronidase	HCANGTNFFTGEVGVR			N2H9F0S0G0	HCANGTNFFTGEVGVR-N2H9F0S0G0	7
WT	alpha-L-iduronidase	HCANGTNFFTGEVGVR			N6H5F0S0G0	HCANGTNFFTGEVGVR-N6H5F0S0G0	5
WT	alpha-L-iduronidase	HCANGTNFFTGEVGVR			N2H10F0S0G0	HCANGTNFFTGEVGVR-N2H10F0S0G0	3
WT	alpha-L-iduronidase	HCANGTNFFTGEVGVR			N2H8F0S0G0	HCANGTNFFTGEVGVR-N2H8F0S0G0	2
WT	alpha-L-iduronidase	HCANGTNFFTGEVGVR			N2H9F0S0G0	HCANGTNFFTGEVGVR-N2H9F0S0G0	7
WT	alpha-L-iduronidase	HCANGTNFFTGEVGVR			N2H9F0S0G0	HCANGTNFFTGEVGVR-N2H9F0S0G0	7
WT	alpha-L-iduronidase	HCANGTNFFTGEVGVR			N6H5F0S0G0	HCANGTNFFTGEVGVR-N6H5F0S0G0	5
WT	alpha-L-iduronidase	HCANGTNFFTGEVGVR			N2H7F0S0G0	HCANGTNFFTGEVGVR-N2H7F0S0G0	2
WT	alpha-L-iduronidase	HCANGTNFFTGEVGVR			N2H9F0S0G0	HCANGTNFFTGEVGVR-N2H9F0S0G0	7
WT	alpha-L-iduronidase	HCANGTNFFTGEVGVR			N2H6F0S0G0	HCANGTNFFTGEVGVR-N2H6F0S0G0	2
WT	alpha-L-iduronidase	HCANGTNFFTGEVGVR			N6H7F3S1G0	HCANGTNFFTGEVGVR-N6H7F3S1G0	1
WT	alpha-L-iduronidase	HCANGTNFFTGEVGVR			N2H10F0S0G0	HCANGTNFFTGEVGVR-N2H10F0S0G0	3
WT	alpha-L-iduronidase	FQVNNTCPPHVQLLR			N2H8F0S0G0	FQVNNTCPPHVQLLR-N2H8F0S0G0	14
WT	alpha-mannosidase 2	DSVINLSESVEDGPK			N2H9F0S0G0	DSVINLSESVEDGPK-N2H9F0S0G0	4
WT	alpha-mannosidase 2	DSVINLSESVEDGPK			N2H8F0S0G0	DSVINLSESVEDGPK-N2H8F0S0G0	2
WT	alpha-mannosidase 2	DSVINLSESVEDGPK			N2H9F0S0G0	DSVINLSESVEDGPK-N2H9F0S0G0	4
WT	alpha-mannosidase 2	DSVINLSESVEDGPK			N2H7F0S0G0	DSVINLSESVEDGPK-N2H7F0S0G0	1
WT	alpha-mannosidase 2	DSVINLSESVEDGPK			N2H10F0S0G0	DSVINLSESVEDGPK-N2H10F0S0G0	1
WT	alpha-mannosidase 2	GSPGNGSQGSAHLLSPQSALQADPK			N2H8F0S0G0	GSPGNGSQGSAHLLSPQSALQADPK-N2H8F0S0G0	3
WT	alpha-mannosidase 2	GSPGNGSQGSAHLLSPQSALQADPK			N2H8F0S0G0	GSPGNGSQGSAHLLSPQSALQADPK-N2H8F0S0G0	3
WT	alpha-mannosidase 2	GSPGNGSQGSAHLLSPQSALQADPK			N6H7F0S1G0	GSPGNGSQGSAHLLSPQSALQADPK-N6H7F0S1G0	2
WT	alpha-mannosidase 2	GSPGNGSQGSAHLLSPQSALQADPK			N6H7F0S0G0	GSPGNGSQGSAHLLSPQSALQADPK-N6H7F0S0G0	5
WT	alpha-mannosidase 2	GSPGNGSQGSAHLLSPQSALQADPK			N6H7F0S0G0	GSPGNGSQGSAHLLSPQSALQADPK-N6H7F0S0G0	5
WT	alpha-mannosidase 2	GSPGNGSQGSAHLLSPQSALQADPK			N6H7F0S0G0	GSPGNGSQGSAHLLSPQSALQADPK-N6H7F0S0G0	5
WT	alpha-mannosidase 2	GSPGNGSQGSAHLLSPQSALQADPK			N7H8F2S0G0	GSPGNGSQGSAHLLSPQSALQADPK-N7H8F2S0G0	1
WT	alpha-mannosidase 2	GSPGNGSQGSAHLLSPQSALQADPK			N4H5F3S0G0	GSPGNGSQGSAHLLSPQSALQADPK-N4H5F3S0G0	4
WT	alpha-mannosidase 2	GSPGNGSQGSAHLLSPQSALQADPK			N4H5F3S0G0	GSPGNGSQGSAHLLSPQSALQADPK-N4H5F3S0G0	4
WT	alpha-mannosidase 2	DSVINLSESVEDGPK			N7H8F0S1G0	DSVINLSESVEDGPK-N7H8F0S1G0	1
WT	alpha-mannosidase 2	FAVESLTPSSLSLMHSPPDAQNLSEVTLSPMEISTFR			N7H8F0S1G0	FAVESLTPSSLSLMHSPPDAQNLSEVTLSPMEISTFR-N7H8F0S1G0	1
WT	alpha-mannosidase 2	GSPGNGSQGSAHLLSPQSALQADPK			N2H9F0S0G0	GSPGNGSQGSAHLLSPQSALQADPK-N2H9F0S0G0	1
WT	alpha-mannosidase 2	GSPGNGSQGSAHLLSPQSALQADPK			N2H8F0S0G0	GSPGNGSQGSAHLLSPQSALQADPK-N2H8F0S0G0	3
WT	alpha-mannosidase 2	FAVESLTPSSLSLMHSPPDAQNLSEVTLSPMEISTFR			N6H7F0S0G0	FAVESLTPSSLSLMHSPPDAQNLSEVTLSPMEISTFR-N6H7F0S0G0	1
WT	alpha-mannosidase 2	DSVINLSESVEDGPK			N2H9F0S0G0	DSVINLSESVEDGPK-N2H9F0S0G0	4
WT	alpha-mannosidase 2	DSVINLSESVEDGPK			N2H8F0S0G0	DSVINLSESVEDGPK-N2H8F0S0G0	2
WT	alpha-mannosidase 2	DSVINLSESVEDGPK			N2H9F0S0G0	DSVINLSESVEDGPK-N2H9F0S0G0	4
WT	alpha-mannosidase 2	DSVINLSESVEDGPK			N6H5F0S0G0	DSVINLSESVEDGPK-N6H5F0S0G0	1
WT	alpha-mannosidase 2	GSPGNGSQGSAHLLSPQSALQADPK			N7H8F0S1G0	GSPGNGSQGSAHLLSPQSALQADPK-N7H8F0S1G0	1
WT	alpha-mannosidase 2	GSPGNGSQGSAHLLSPQSALQADPK			N6H7F0S1G0	GSPGNGSQGSAHLLSPQSALQADPK-N6H7F0S1G0	2
WT	alpha-mannosidase 2	GSPGNGSQGSAHLLSPQSALQADPK			N4H5F3S1G0	GSPGNGSQGSAHLLSPQSALQADPK-N4H5F3S1G0	1
WT	alpha-mannosidase 2	GSPGNGSQGSAHLLSPQSALQADPK			N6H7F0S0G0	GSPGNGSQGSAHLLSPQSALQADPK-N6H7F0S0G0	5
WT	alpha-mannosidase 2	GSPGNGSQGSAHLLSPQSALQADPK			N6H7F0S0G0	GSPGNGSQGSAHLLSPQSALQADPK-N6H7F0S0G0	5
WT	alpha-mannosidase 2	GSPGNGSQGSAHLLSPQSALQADPK			N4H5F3S0G0	GSPGNGSQGSAHLLSPQSALQADPK-N4H5F3S0G0	4
WT	alpha-mannosidase 2	GSPGNGSQGSAHLLSPQSALQADPK			N4H5F3S0G0	GSPGNGSQGSAHLLSPQSALQADPK-N4H5F3S0G0	4
WT	alpha-mannosidase 2	FAVESLTPSSLSLMHSPPDAQNLSEVTLSPMEISTFR			N6H6F1S0G0	FAVESLTPSSLSLMHSPPDAQNLSEVTLSPMEISTFR-N6H6F1S0G0	1
WT	alpha-N-acetylgalactosaminidase	LLLTAAPNLTTSK			N2H8F0S0G0	LLLTAAPNLTTSK-N2H8F0S0G0	2
WT	alpha-N-acetylgalactosaminidase	LLLTAAPNLTTSK			N2H6F0S0G0	LLLTAAPNLTTSK-N2H6F0S0G0	3
WT	alpha-N-acetylgalactosaminidase	LLLTAAPNLTTSK			N2H6F0S0G0	LLLTAAPNLTTSK-N2H6F0S0G0	3
WT	alpha-N-acetylgalactosaminidase	NADKENPYIGLGNYTLCR			N2H9F0S0G0	NADKENPYIGLGNYTLCR-N2H9F0S0G0	1
WT	alpha-N-acetylgalactosaminidase	NADKENPYIGLGNYTLCR			N2H8F0S0G0	NADKENPYIGLGNYTLCR-N2H8F0S0G0	3
WT	alpha-N-acetylgalactosaminidase	AVTSNSHDGSVLCTFTVNSTYSK			N7H8F0S0G0	AVTSNSHDGSVLCTFTVNSTYSK-N7H8F0S0G0	1
WT	alpha-N-acetylgalactosaminidase	AVTSNSHDGSVLCTFTVNSTYSK			N6H7F0S0G0	AVTSNSHDGSVLCTFTVNSTYSK-N6H7F0S0G0	1
WT	alpha-N-acetylgalactosaminidase	AVTSNSHDGSVLCTFTVNSTYSK			N4H5F1S2G0	AVTSNSHDGSVLCTFTVNSTYSK-N4H5F1S2G0	1
WT	alpha-N-acetylgalactosaminidase	AVTSNSHDGSVLCTFTVNSTYSK			N5H6F3S0G0	AVTSNSHDGSVLCTFTVNSTYSK-N5H6F3S0G0	1
WT	alpha-N-acetylgalactosaminidase	LLLTAAPNLTTSK			N2H9F0S0G0	LLLTAAPNLTTSK-N2H9F0S0G0	2
WT	alpha-N-acetylgalactosaminidase	LLLTAAPNLTTSK			N2H9F0S0G0	LLLTAAPNLTTSK-N2H9F0S0G0	2
WT	alpha-N-acetylgalactosaminidase	LLLTAAPNLTTSK			N2H8F0S0G0	LLLTAAPNLTTSK-N2H8F0S0G0	2
WT	alpha-N-acetylgalactosaminidase	LLLTAAPNLTTSK			N2H10F0S0G0	LLLTAAPNLTTSK-N2H10F0S0G0	1
WT	alpha-N-acetylgalactosaminidase	LLLTAAPNLTTSK			N2H6F0S0G0	LLLTAAPNLTTSK-N2H6F0S0G0	3
WT	alpha-N-acetylgalactosaminidase	LLLTAAPNLTTSK			N2H5F0S0G0	LLLTAAPNLTTSK-N2H5F0S0G0	1
WT	alpha-N-acetylgalactosaminidase	VDLDVAGTNNSFHTLHTR			N2H9F0S0G0	VDLDVAGTNNSFHTLHTR-N2H9F0S0G0	1
WT	alpha-N-acetylgalactosaminidase	VDLDVAGTNNSFHTLHTR			N2H6F0S0G0	VDLDVAGTNNSFHTLHTR-N2H6F0S0G0	2
WT	alpha-N-acetylgalactosaminidase	VDLDVAGTNNSFHTLHTR			N2H8F0S0G0	VDLDVAGTNNSFHTLHTR-N2H8F0S0G0	1
WT	alpha-N-acetylgalactosaminidase	VDLDVAGTNNSFHTLHTR			N2H6F0S0G0	VDLDVAGTNNSFHTLHTR-N2H6F0S0G0	2
WT	alpha-N-acetylglucosaminidase	EYVNSTSEESHEEDEIRPVQQQDLHR			N2H9F0S0G0	EYVNSTSEESHEEDEIRPVQQQDLHR-N2H9F0S0G0	2
WT	alpha-N-acetylglucosaminidase	EYVNSTSEESHEEDEIRPVQQQDLHR			N2H8F0S0G0	EYVNSTSEESHEEDEIRPVQQQDLHR-N2H8F0S0G0	2
WT	alpha-N-acetylglucosaminidase	EYVNSTSEESHEEDEIRPVQQQDLHR			N2H7F0S0G0	EYVNSTSEESHEEDEIRPVQQQDLHR-N2H7F0S0G0	2
WT	alpha-N-acetylglucosaminidase	RNQSLSLLYK			N2H9F0S0G0	RNQSLSLLYK-N2H9F0S0G0	1
WT	alpha-N-acetylglucosaminidase	RNQSLSLLYK			N2H5F0S0G0	RNQSLSLLYK-N2H5F0S0G0	1
WT	alpha-N-acetylglucosaminidase	NADKENPYIGLGNYTLCR			N2H8F0S0G0	NADKENPYIGLGNYTLCR-N2H8F0S0G0	3
WT	alpha-N-acetylglucosaminidase	NADKENPYIGLGNYTLCR			N2H8F0S0G0	NADKENPYIGLGNYTLCR-N2H8F0S0G0	3
WT	alpha-N-acetylglucosaminidase	NADKENPYIGLGNYTLCR			N2H6F0S0G0	NADKENPYIGLGNYTLCR-N2H6F0S0G0	2
WT	alpha-N-acetylglucosaminidase	NADKENPYIGLGNYTLCR			N2H6F0S0G0	NADKENPYIGLGNYTLCR-N2H6F0S0G0	2
WT	amiloride-sensitive amine oxidase [copper-containing]	NADKENPYIGLGNYTLCR			N10H11F2S1G0	NADKENPYIGLGNYTLCR-N10H11F2S1G0	1
WT	amiloride-sensitive amine oxidase [copper-containing]	NASTVSFLKPWSHGK			N2H6F0S0G0	NASTVSFLKPWSHGK-N2H6F0S0G0	1
WT	amiloride-sensitive amine oxidase [copper-containing]	NASTVSFLKPWSHGK			N2H7F0S0G0	NASTVSFLKPWSHGK-N2H7F0S0G0	1
WT	amiloride-sensitive amine oxidase [copper-containing]	EYVNSTSEESHEEDEIRPVQQQDLHR			N2H7F0S0G0	EYVNSTSEESHEEDEIRPVQQQDLHR-N2H7F0S0G0	2
WT	amyloid beta A4 protein	LNSTSPLLTQHLAEATR			N7H8F0S1G0	LNSTSPLLTQHLAEATR-N7H8F0S1G0	3
WT	amyloid beta A4 protein	YPTPGEAPGVVGNFNK			N2H9F0S0G0	YPTPGEAPGVVGNFNK-N2H9F0S0G0	9
WT	amyloid beta A4 protein	YPTPGEAPGVVGNFNK			N2H8F0S0G0	YPTPGEAPGVVGNFNK-N2H8F0S0G0	4
WT	amyloid beta A4 protein	YPTPGEAPGVVGNFNK			N2H9F0S0G0	YPTPGEAPGVVGNFNK-N2H9F0S0G0	9
WT	amyloid beta A4 protein	YPTPGEAPGVVGNFNK			N2H8F0S0G0	YPTPGEAPGVVGNFNK-N2H8F0S0G0	4
WT	amyloid beta A4 protein	YPTPGEAPGVVGNFNK			N2H9F0S0G0	YPTPGEAPGVVGNFNK-N2H9F0S0G0	9
WT	amyloid beta A4 protein	YPTPGEAPGVVGNFNK			N2H8F0S0G0	YPTPGEAPGVVGNFNK-N2H8F0S0G0	4
WT	amyloid beta A4 protein	LNSTSPLLTQHLAEATR			N6H7F0S0G0	LNSTSPLLTQHLAEATR-N6H7F0S0G0	2
WT	amyloid beta A4 protein	LNSTSPLLTQHLAEATR			N2H9F0S0G0	LNSTSPLLTQHLAEATR-N2H9F0S0G0	1
WT	amyloid beta A4 protein	LNSTSPLLTQHLAEATR			N2H8F0S0G0	LNSTSPLLTQHLAEATR-N2H8F0S0G0	1
WT	amyloid beta A4 protein	EYVNSTSEESHEEDEIRPVQQQDLHR			N2H8F0S0G0	EYVNSTSEESHEEDEIRPVQQQDLHR-N2H8F0S0G0	2
WT	amyloid beta A4 protein	EYVNSTSEESHEEDEIRPVQQQDLHR			N2H9F0S0G0	EYVNSTSEESHEEDEIRPVQQQDLHR-N2H9F0S0G0	2
WT	amyloid beta A4 protein	EYVNSTSEESHEEDEIRPVQQQDLHR			N6H5F0S0G0	EYVNSTSEESHEEDEIRPVQQQDLHR-N6H5F0S0G0	1
WT	amyloid beta A4 protein	LNSTSPLLTQHLAEATR			N7H8F0S1G0	LNSTSPLLTQHLAEATR-N7H8F0S1G0	3
WT	amyloid beta A4 protein	YPTPGEAPGVVGNFNK			N2H9F0S0G0	YPTPGEAPGVVGNFNK-N2H9F0S0G0	9
WT	amyloid beta A4 protein	YPTPGEAPGVVGNFNK			N2H9F0S0G0	YPTPGEAPGVVGNFNK-N2H9F0S0G0	9
WT	amyloid beta A4 protein	YPTPGEAPGVVGNFNK			N2H9F0S0G0	YPTPGEAPGVVGNFNK-N2H9F0S0G0	9
WT	amyloid beta A4 protein	YPTPGEAPGVVGNFNK			N2H9F0S0G0	YPTPGEAPGVVGNFNK-N2H9F0S0G0	9
WT	amyloid beta A4 protein	YPTPGEAPGVVGNFNK			N2H9F0S0G0	YPTPGEAPGVVGNFNK-N2H9F0S0G0	9
WT	amyloid beta A4 protein	YPTPGEAPGVVGNFNK			N2H9F0S0G0	YPTPGEAPGVVGNFNK-N2H9F0S0G0	9
WT	amyloid-like protein 2	YPTPGEAPGVVGNFNK			N2H8F0S0G0	YPTPGEAPGVVGNFNK-N2H8F0S0G0	4
WT	amyloid-like protein 2	LNSTSPLLTQHLAEATR			N6H7F0S0G0	LNSTSPLLTQHLAEATR-N6H7F0S0G0	2
WT	anoctamin-6	EAFNETNQAIQTISR			N2H8F0S0G0	EAFNETNQAIQTISR-N2H8F0S0G0	1
WT	anoctamin-6	EAFNETNQAIQTISR			N2H9F0S0G0	EAFNETNQAIQTISR-N2H9F0S0G0	5
WT	anoctamin-6	EAFNETNQAIQTISR			N2H9F0S0G0	EAFNETNQAIQTISR-N2H9F0S0G0	5
WT	anoctamin-6	EAFNETNQAIQTISR			N2H6F0S0G0	EAFNETNQAIQTISR-N2H6F0S0G0	2
WT	anoctamin-6	EAFNETNQAIQTISR			N2H7F0S0G0	EAFNETNQAIQTISR-N2H7F0S0G0	2
WT	anoctamin-6	EAFNETNQAIQTISR			N2H9F0S0G0	EAFNETNQAIQTISR-N2H9F0S0G0	5
WT	anoctamin-6	EAFNETNQAIQTISR			N2H5F0S0G0	EAFNETNQAIQTISR-N2H5F0S0G0	1
WT	anthrax toxin receptor 2	EAFNETNQAIQTISR			N2H6F0S0G0	EAFNETNQAIQTISR-N2H6F0S0G0	2
WT	anthrax toxin receptor 2	EAFNETNQAIQTISR			N2H7F0S0G0	EAFNETNQAIQTISR-N2H7F0S0G0	2
WT	anthrax toxin receptor 2	EAFNETNQAIQTISR			N2H9F0S0G0	EAFNETNQAIQTISR-N2H9F0S0G0	5
WT	anthrax toxin receptor 2	EAFNETNQAIQTISR			N6H5F0S0G0	EAFNETNQAIQTISR-N6H5F0S0G0	1
WT	antigen-presenting glycoprotein CD1d-like	LNSTSPLLTQHLAEATR			N7H8F0S1G0	LNSTSPLLTQHLAEATR-N7H8F0S1G0	3
WT	antigen-presenting glycoprotein CD1d-like	SPANGSLGPMLNLSSGESR			N2H4F0S0G0	SPANGSLGPMLNLSSGESR-N2H4F0S0G0	12
WT	ATPase family AAA domain-containing protein 1	EAFNETNQAIQTISR			N2H9F0S0G0	EAFNETNQAIQTISR-N2H9F0S0G0	5
WT	ATPase family AAA domain-containing protein 1	LNSTSPLLTQHLAEATR			N4H5F3S1G0	LNSTSPLLTQHLAEATR-N4H5F3S1G0	2
WT	ATPase family AAA domain-containing protein 1	EAFNETNQAIQTISR			N4H5F3S1G0	EAFNETNQAIQTISR-N4H5F3S1G0	1
WT	ATPase family AAA domain-containing protein 1	SPANGSLGPMLNLSSGESR			N2H4F0S0G0	SPANGSLGPMLNLSSGESR-N2H4F0S0G0	12
WT	ATPase family AAA domain-containing protein 1	SPANGSLGPMLNLSSGESR			N2H4F0S0G0	SPANGSLGPMLNLSSGESR-N2H4F0S0G0	12
WT	ATPase family AAA domain-containing protein 1	GNPAAYGITVTNHPMNK			N2H9F0S0G0	GNPAAYGITVTNHPMNK-N2H9F0S0G0	9
WT	ATPase family AAA domain-containing protein 1	GNPAAYGITVTNHPMNK			N2H9F0S0G0	GNPAAYGITVTNHPMNK-N2H9F0S0G0	9
WT	ATP-binding cassette sub-family A member 1	EAFNETNQAIQTISR			N4H5F3S0G0	EAFNETNQAIQTISR-N4H5F3S0G0	3
WT	ATP-binding cassette sub-family A member 1	EAFNETNQAIQTISR			N4H5F3S0G0	EAFNETNQAIQTISR-N4H5F3S0G0	3
WT	ATP-binding cassette sub-family A member 1	GNPAAYGITVTNHPMNK			N2H9F0S0G0	GNPAAYGITVTNHPMNK-N2H9F0S0G0	9
WT	ATP-binding cassette sub-family A member 1	GNPAAYGITVTNHPMNK			N2H9F0S0G0	GNPAAYGITVTNHPMNK-N2H9F0S0G0	9
WT	ATP-binding cassette sub-family A member 1	GNPAAYGITVTNHPMNK			N2H9F0S0G0	GNPAAYGITVTNHPMNK-N2H9F0S0G0	9
WT	ATP-binding cassette sub-family A member 1	SPANGSLGPMLNLSSGESR			N2H4F0S0G0	SPANGSLGPMLNLSSGESR-N2H4F0S0G0	12
WT	ATP-binding cassette sub-family A member 1	SPANGSLGPMLNLSSGESR			N2H4F0S0G0	SPANGSLGPMLNLSSGESR-N2H4F0S0G0	12
WT	ATP-binding cassette sub-family A member 1	SPANGSLGPMLNLSSGESR			N2H4F0S0G0	SPANGSLGPMLNLSSGESR-N2H4F0S0G0	12
WT	ATP-binding cassette sub-family A member 1	SPANGSLGPMLNLSSGESR			N2H4F0S0G0	SPANGSLGPMLNLSSGESR-N2H4F0S0G0	12
WT	ATP-binding cassette sub-family A member 1	SPANGSLGPMLNLSSGESR			N2H4F0S0G0	SPANGSLGPMLNLSSGESR-N2H4F0S0G0	12
WT	ATP-binding cassette sub-family A member 1	SPANGSLGPMLNLSSGESR			N2H4F0S0G0	SPANGSLGPMLNLSSGESR-N2H4F0S0G0	12
WT	ATP-binding cassette sub-family A member 1	SPANGSLGPMLNLSSGESR			N4H5F3S0G0	SPANGSLGPMLNLSSGESR-N4H5F3S0G0	5
WT	ATP-binding cassette sub-family A member 1	SPANGSLGPMLNLSSGESR			N4H5F3S0G0	SPANGSLGPMLNLSSGESR-N4H5F3S0G0	5
WT	ATP-binding cassette sub-family A member 1	SPANGSLGPMLNLSSGESR			N4H5F3S0G0	SPANGSLGPMLNLSSGESR-N4H5F3S0G0	5
WT	ATP-binding cassette sub-family A member 1	VDNFNDSNYIIAFAPESK			N2H8F0S0G0	VDNFNDSNYIIAFAPESK-N2H8F0S0G0	2
WT	ATP-binding cassette sub-family A member 1	VDNFNDSNYIIAFAPESK			N2H10F0S0G0	VDNFNDSNYIIAFAPESK-N2H10F0S0G0	1
WT	ATP-binding cassette sub-family A member 1	GNPAAYGITVTNHPMNK			N2H9F0S0G0	GNPAAYGITVTNHPMNK-N2H9F0S0G0	9
WT	ATP-binding cassette sub-family A member 1	SPANGSLGPMLNLSSGESR			N2H4F0S0G0	SPANGSLGPMLNLSSGESR-N2H4F0S0G0	12
WT	ATP-binding cassette sub-family A member 1	GNPAAYGITVTNHPMNK			N2H9F0S0G0	GNPAAYGITVTNHPMNK-N2H9F0S0G0	9
WT	ATP-binding cassette sub-family A member 1	GNPAAYGITVTNHPMNK			N2H9F0S0G0	GNPAAYGITVTNHPMNK-N2H9F0S0G0	9
WT	ATP-binding cassette sub-family A member 1	GNPAAYGITVTNHPMNK			N2H9F0S0G0	GNPAAYGITVTNHPMNK-N2H9F0S0G0	9
WT	ATP-binding cassette sub-family A member 1	SPANGSLGPMLNLSSGESR			N2H4F0S0G0	SPANGSLGPMLNLSSGESR-N2H4F0S0G0	12
WT	ATP-binding cassette sub-family A member 1	SPANGSLGPMLNLSSGESR			N2H4F0S0G0	SPANGSLGPMLNLSSGESR-N2H4F0S0G0	12
WT	ATP-binding cassette sub-family A member 1	SPANGSLGPMLNLSSGESR			N4H5F3S0G0	SPANGSLGPMLNLSSGESR-N4H5F3S0G0	5
WT	ATP-binding cassette sub-family A member 1	SPANGSLGPMLNLSSGESR			N4H5F3S0G0	SPANGSLGPMLNLSSGESR-N4H5F3S0G0	5
WT	ATP-binding cassette sub-family A member 1	VDNFNDSNYIIAFAPESK			N2H8F0S0G0	VDNFNDSNYIIAFAPESK-N2H8F0S0G0	2
WT	ATP-binding cassette sub-family A member 1	VDNFNDSNYIIAFAPESK			N2H9F0S0G0	VDNFNDSNYIIAFAPESK-N2H9F0S0G0	1
WT	ATP-binding cassette sub-family A member 1	IDSTGNVTNELR			N2H9F0S0G0	IDSTGNVTNELR-N2H9F0S0G0	1
WT	ATP-binding cassette sub-family A member 1	IDSTGNVTNELR			N2H6F0S0G0	IDSTGNVTNELR-N2H6F0S0G0	1
WT	ATP-binding cassette sub-family A member 1	IDSTGNVTNELR			N2H8F0S0G0	IDSTGNVTNELR-N2H8F0S0G0	1
WT	ATP-binding cassette sub-family A member 1	VFHIHNESWVLLTPK			N2H9F0S0G0	VFHIHNESWVLLTPK-N2H9F0S0G0	2
WT	ATP-binding cassette sub-family A member 1	VFHIHNESWVLLTPK			N2H9F0S0G0	VFHIHNESWVLLTPK-N2H9F0S0G0	2
WT	ATP-binding cassette sub-family A member 1	VFHIHNESWVLLTPK			N2H7F0S0G0	VFHIHNESWVLLTPK-N2H7F0S0G0	1
WT	basement membrane-specific heparan sulfate proteoglycan core protein	TSDSGDQLITNSSESK			N8H9F0S1G0	TSDSGDQLITNSSESK-N8H9F0S1G0	2
WT	basement membrane-specific heparan sulfate proteoglycan core protein	TSDSGDQLITNSSESK			N8H9F0S0G0	TSDSGDQLITNSSESK-N8H9F0S0G0	6
WT	basement membrane-specific heparan sulfate proteoglycan core protein	TSDSGDQLITNSSESK			N10H11F0S0G0	TSDSGDQLITNSSESK-N10H11F0S0G0	3
WT	basement membrane-specific heparan sulfate proteoglycan core protein	TSDSGDQLITNSSESK			N10H11F0S0G0	TSDSGDQLITNSSESK-N10H11F0S0G0	3
WT	basement membrane-specific heparan sulfate proteoglycan core protein	THLTCSLNSSGVDIIGHR			N8H9F0S0G0	THLTCSLNSSGVDIIGHR-N8H9F0S0G0	10
WT	basement membrane-specific heparan sulfate proteoglycan core protein	THLTCSLNSSGVDIIGHR			N8H9F0S1G0	THLTCSLNSSGVDIIGHR-N8H9F0S1G0	12
WT	basement membrane-specific heparan sulfate proteoglycan core protein	THLTCSLNSSGVDIIGHR			N10H11F0S1G0	THLTCSLNSSGVDIIGHR-N10H11F0S1G0	1
WT	basement membrane-specific heparan sulfate proteoglycan core protein	THLTCSLNSSGVDIIGHR			N8H9F0S1G0	THLTCSLNSSGVDIIGHR-N8H9F0S1G0	12
WT	basement membrane-specific heparan sulfate proteoglycan core protein	THLTCSLNSSGVDIIGHR			N8H9F0S1G0	THLTCSLNSSGVDIIGHR-N8H9F0S1G0	12
WT	basement membrane-specific heparan sulfate proteoglycan core protein	THLTCSLNSSGVDIIGHR			N7H8F0S1G0	THLTCSLNSSGVDIIGHR-N7H8F0S1G0	4
WT	basement membrane-specific heparan sulfate proteoglycan core protein	THLTCSLNSSGVDIIGHR			N8H9F0S1G0	THLTCSLNSSGVDIIGHR-N8H9F0S1G0	12
WT	basement membrane-specific heparan sulfate proteoglycan core protein	THLTCSLNSSGVDIIGHR			N8H9F0S1G0	THLTCSLNSSGVDIIGHR-N8H9F0S1G0	12
WT	basement membrane-specific heparan sulfate proteoglycan core protein	THLTCSLNSSGVDIIGHR			N8H9F0S0G0	THLTCSLNSSGVDIIGHR-N8H9F0S0G0	10
WT	basement membrane-specific heparan sulfate proteoglycan core protein	THLTCSLNSSGVDIIGHR			N8H9F0S0G0	THLTCSLNSSGVDIIGHR-N8H9F0S0G0	10
WT	basement membrane-specific heparan sulfate proteoglycan core protein	THLTCSLNSSGVDIIGHR			N10H11F0S0G0	THLTCSLNSSGVDIIGHR-N10H11F0S0G0	4
WT	basement membrane-specific heparan sulfate proteoglycan core protein	THLTCSLNSSGVDIIGHR			N10H11F0S0G0	THLTCSLNSSGVDIIGHR-N10H11F0S0G0	4
WT	basement membrane-specific heparan sulfate proteoglycan core protein	TSDSGDQLITNSSESK			N8H9F0S0G0	TSDSGDQLITNSSESK-N8H9F0S0G0	6
WT	basement membrane-specific heparan sulfate proteoglycan core protein	TSDSGDQLITNSSESK			N8H9F0S0G0	TSDSGDQLITNSSESK-N8H9F0S0G0	6
WT	basement membrane-specific heparan sulfate proteoglycan core protein	SELTISNLDINSDPGTYMCNATNTQGSVQEIMTLR			N2H6F0S0G0	SELTISNLDINSDPGTYMCNATNTQGSVQEIMTLR-N2H6F0S0G0	7
WT	basement membrane-specific heparan sulfate proteoglycan core protein	SELTISNLDINSDPGTYMCNATNTQGSVQEIMTLR			N2H6F0S0G0	SELTISNLDINSDPGTYMCNATNTQGSVQEIMTLR-N2H6F0S0G0	7
WT	basement membrane-specific heparan sulfate proteoglycan core protein	SELTISNLDINSDPGTYMCNATNTQGSVQEIMTLR			N2H5F0S0G0	SELTISNLDINSDPGTYMCNATNTQGSVQEIMTLR-N2H5F0S0G0	2
WT	basement membrane-specific heparan sulfate proteoglycan core protein	SELTISNLDINSDPGTYMCNATNTQGSVQEIMTLR			N2H5F0S0G0	SELTISNLDINSDPGTYMCNATNTQGSVQEIMTLR-N2H5F0S0G0	2
WT	basement membrane-specific heparan sulfate proteoglycan core protein	SELTISNLDINSDPGTYMCNATNTQGSVQEIMTLR			N3H3F0S0G0	SELTISNLDINSDPGTYMCNATNTQGSVQEIMTLR-N3H3F0S0G0	1
WT	basement membrane-specific heparan sulfate proteoglycan core protein	SELTISNLDINSDPGTYMCNATNTQGSVQEIMTLR			N2H6F0S0G0	SELTISNLDINSDPGTYMCNATNTQGSVQEIMTLR-N2H6F0S0G0	7
WT	basement membrane-specific heparan sulfate proteoglycan core protein	SELTISNLDINSDPGTYMCNATNTQGSVQEIMTLR			N2H6F0S0G0	SELTISNLDINSDPGTYMCNATNTQGSVQEIMTLR-N2H6F0S0G0	7
WT	basement membrane-specific heparan sulfate proteoglycan core protein	SELTISNLDINSDPGTYMCNATNTQGSVQEIMTLR			N2H6F0S0G0	SELTISNLDINSDPGTYMCNATNTQGSVQEIMTLR-N2H6F0S0G0	7
WT	basement membrane-specific heparan sulfate proteoglycan core protein	THLTCSLNSSGVDIIGHR			N7H8F0S0G0	THLTCSLNSSGVDIIGHR-N7H8F0S0G0	5
WT	basement membrane-specific heparan sulfate proteoglycan core protein	THLTCSLNSSGVDIIGHR			N2H6F0S0G0	THLTCSLNSSGVDIIGHR-N2H6F0S0G0	47
WT	basement membrane-specific heparan sulfate proteoglycan core protein	THLTCSLNSSGVDIIGHR			N6H7F0S0G0	THLTCSLNSSGVDIIGHR-N6H7F0S0G0	3
WT	basement membrane-specific heparan sulfate proteoglycan core protein	THLTCSLNSSGVDIIGHR			N7H8F0S0G0	THLTCSLNSSGVDIIGHR-N7H8F0S0G0	5
WT	basement membrane-specific heparan sulfate proteoglycan core protein	THLTCSLNSSGVDIIGHR			N8H9F0S0G0	THLTCSLNSSGVDIIGHR-N8H9F0S0G0	10
WT	basement membrane-specific heparan sulfate proteoglycan core protein	THLTCSLNSSGVDIIGHR			N2H6F0S0G0	THLTCSLNSSGVDIIGHR-N2H6F0S0G0	47
WT	basement membrane-specific heparan sulfate proteoglycan core protein	THLTCSLNSSGVDIIGHR			N2H6F0S0G0	THLTCSLNSSGVDIIGHR-N2H6F0S0G0	47
WT	basement membrane-specific heparan sulfate proteoglycan core protein	THLTCSLNSSGVDIIGHR			N2H6F0S0G0	THLTCSLNSSGVDIIGHR-N2H6F0S0G0	47
WT	basement membrane-specific heparan sulfate proteoglycan core protein	THLTCSLNSSGVDIIGHR			N2H6F0S0G0	THLTCSLNSSGVDIIGHR-N2H6F0S0G0	47
WT	basement membrane-specific heparan sulfate proteoglycan core protein	THLTCSLNSSGVDIIGHR			N2H9F0S0G0	THLTCSLNSSGVDIIGHR-N2H9F0S0G0	3
WT	basement membrane-specific heparan sulfate proteoglycan core protein	THLTCSLNSSGVDIIGHR			N2H6F0S0G0	THLTCSLNSSGVDIIGHR-N2H6F0S0G0	47
WT	basement membrane-specific heparan sulfate proteoglycan core protein	THLTCSLNSSGVDIIGHR			N2H6F0S0G0	THLTCSLNSSGVDIIGHR-N2H6F0S0G0	47
WT	basement membrane-specific heparan sulfate proteoglycan core protein	THLTCSLNSSGVDIIGHR			N2H9F0S0G0	THLTCSLNSSGVDIIGHR-N2H9F0S0G0	3
WT	basement membrane-specific heparan sulfate proteoglycan core protein	THLTCSLNSSGVDIIGHR			N2H8F0S0G0	THLTCSLNSSGVDIIGHR-N2H8F0S0G0	5
WT	basement membrane-specific heparan sulfate proteoglycan core protein	THLTCSLNSSGVDIIGHR			N2H6F0S0G0	THLTCSLNSSGVDIIGHR-N2H6F0S0G0	47
WT	basement membrane-specific heparan sulfate proteoglycan core protein	THLTCSLNSSGVDIIGHR			N2H8F0S0G0	THLTCSLNSSGVDIIGHR-N2H8F0S0G0	5
WT	basement membrane-specific heparan sulfate proteoglycan core protein	THLTCSLNSSGVDIIGHR			N2H6F0S0G0	THLTCSLNSSGVDIIGHR-N2H6F0S0G0	47
WT	basement membrane-specific heparan sulfate proteoglycan core protein	THLTCSLNSSGVDIIGHR			N2H6F0S0G0	THLTCSLNSSGVDIIGHR-N2H6F0S0G0	47
WT	basement membrane-specific heparan sulfate proteoglycan core protein	THLTCSLNSSGVDIIGHR			N2H5F0S0G0	THLTCSLNSSGVDIIGHR-N2H5F0S0G0	10
WT	basement membrane-specific heparan sulfate proteoglycan core protein	THLTCSLNSSGVDIIGHR			N2H6F0S0G0	THLTCSLNSSGVDIIGHR-N2H6F0S0G0	47
WT	basement membrane-specific heparan sulfate proteoglycan core protein	THLTCSLNSSGVDIIGHR			N2H9F0S0G0	THLTCSLNSSGVDIIGHR-N2H9F0S0G0	3
WT	basement membrane-specific heparan sulfate proteoglycan core protein	THLTCSLNSSGVDIIGHR			N2H8F0S0G0	THLTCSLNSSGVDIIGHR-N2H8F0S0G0	5
WT	basement membrane-specific heparan sulfate proteoglycan core protein	THLTCSLNSSGVDIIGHR			N2H8F0S0G0	THLTCSLNSSGVDIIGHR-N2H8F0S0G0	5
WT	basement membrane-specific heparan sulfate proteoglycan core protein	THLTCSLNSSGVDIIGHR			N2H6F0S0G0	THLTCSLNSSGVDIIGHR-N2H6F0S0G0	47
WT	basement membrane-specific heparan sulfate proteoglycan core protein	THLTCSLNSSGVDIIGHR			N2H5F0S0G0	THLTCSLNSSGVDIIGHR-N2H5F0S0G0	10
WT	basement membrane-specific heparan sulfate proteoglycan core protein	THLTCSLNSSGVDIIGHR			N2H6F0S0G0	THLTCSLNSSGVDIIGHR-N2H6F0S0G0	47
WT	basement membrane-specific heparan sulfate proteoglycan core protein	THLTCSLNSSGVDIIGHR			N2H6F0S0G0	THLTCSLNSSGVDIIGHR-N2H6F0S0G0	47
WT	basement membrane-specific heparan sulfate proteoglycan core protein	THLTCSLNSSGVDIIGHR			N2H4F0S0G0	THLTCSLNSSGVDIIGHR-N2H4F0S0G0	3
WT	basement membrane-specific heparan sulfate proteoglycan core protein	THLTCSLNSSGVDIIGHR			N2H6F0S0G0	THLTCSLNSSGVDIIGHR-N2H6F0S0G0	47
WT	basement membrane-specific heparan sulfate proteoglycan core protein	THLTCSLNSSGVDIIGHR			N2H3F0S0G0	THLTCSLNSSGVDIIGHR-N2H3F0S0G0	4
WT	basement membrane-specific heparan sulfate proteoglycan core protein	THLTCSLNSSGVDIIGHR			N2H3F0S0G0	THLTCSLNSSGVDIIGHR-N2H3F0S0G0	4
WT	basement membrane-specific heparan sulfate proteoglycan core protein	THLTCSLNSSGVDIIGHR			N2H6F0S0G0	THLTCSLNSSGVDIIGHR-N2H6F0S0G0	47
WT	basement membrane-specific heparan sulfate proteoglycan core protein	THLTCSLNSSGVDIIGHR			N2H6F0S0G0	THLTCSLNSSGVDIIGHR-N2H6F0S0G0	47
WT	basement membrane-specific heparan sulfate proteoglycan core protein	THLTCSLNSSGVDIIGHR			N8H9F0S2G0	THLTCSLNSSGVDIIGHR-N8H9F0S2G0	1
WT	basement membrane-specific heparan sulfate proteoglycan core protein	THLTCSLNSSGVDIIGHR			N2H6F0S0G0	THLTCSLNSSGVDIIGHR-N2H6F0S0G0	47
WT	basement membrane-specific heparan sulfate proteoglycan core protein	THLTCSLNSSGVDIIGHR			N2H5F0S0G0	THLTCSLNSSGVDIIGHR-N2H5F0S0G0	10
WT	basement membrane-specific heparan sulfate proteoglycan core protein	THLTCSLNSSGVDIIGHR			N2H6F0S0G0	THLTCSLNSSGVDIIGHR-N2H6F0S0G0	47
WT	basement membrane-specific heparan sulfate proteoglycan core protein	THLTCSLNSSGVDIIGHR			N2H5F0S0G0	THLTCSLNSSGVDIIGHR-N2H5F0S0G0	10
WT	basement membrane-specific heparan sulfate proteoglycan core protein	THLTCSLNSSGVDIIGHR			N2H6F0S0G0	THLTCSLNSSGVDIIGHR-N2H6F0S0G0	47
WT	basement membrane-specific heparan sulfate proteoglycan core protein	THLTCSLNSSGVDIIGHR			N7H8F0S1G0	THLTCSLNSSGVDIIGHR-N7H8F0S1G0	4
WT	basement membrane-specific heparan sulfate proteoglycan core protein	THLTCSLNSSGVDIIGHR			N2H6F0S0G0	THLTCSLNSSGVDIIGHR-N2H6F0S0G0	47
WT	basement membrane-specific heparan sulfate proteoglycan core protein	TSDSGDQLITNSSESK			N7H8F5S0G0	TSDSGDQLITNSSESK-N7H8F5S0G0	4
WT	basement membrane-specific heparan sulfate proteoglycan core protein	SELTISNLDINSDPGTYMCNATNTQGSVQEIMTLR			N7H8F1S0G0	SELTISNLDINSDPGTYMCNATNTQGSVQEIMTLR-N7H8F1S0G0	2
WT	basement membrane-specific heparan sulfate proteoglycan core protein	SELTISNLDINSDPGTYMCNATNTQGSVQEIMTLR			N7H8F1S0G0	SELTISNLDINSDPGTYMCNATNTQGSVQEIMTLR-N7H8F1S0G0	2
WT	basement membrane-specific heparan sulfate proteoglycan core protein	THLTCSLNSSGVDIIGHR			N7H8F3S0G0	THLTCSLNSSGVDIIGHR-N7H8F3S0G0	1
WT	basement membrane-specific heparan sulfate proteoglycan core protein	THLTCSLNSSGVDIIGHR			N4H5F1S1G0	THLTCSLNSSGVDIIGHR-N4H5F1S1G0	1
WT	basement membrane-specific heparan sulfate proteoglycan core protein	THLTCSLNSSGVDIIGHR			N4H5F3S0G0	THLTCSLNSSGVDIIGHR-N4H5F3S0G0	4
WT	basement membrane-specific heparan sulfate proteoglycan core protein	THLTCSLNSSGVDIIGHR			N5H6F3S0G0	THLTCSLNSSGVDIIGHR-N5H6F3S0G0	4
WT	basement membrane-specific heparan sulfate proteoglycan core protein	THLTCSLNSSGVDIIGHR			N5H6F3S0G0	THLTCSLNSSGVDIIGHR-N5H6F3S0G0	4
WT	basement membrane-specific heparan sulfate proteoglycan core protein	THLTCSLNSSGVDIIGHR			N4H3F1S0G0	THLTCSLNSSGVDIIGHR-N4H3F1S0G0	1
WT	basement membrane-specific heparan sulfate proteoglycan core protein	THLTCSLNSSGVDIIGHR			N7H8F0S0G0	THLTCSLNSSGVDIIGHR-N7H8F0S0G0	5
WT	basement membrane-specific heparan sulfate proteoglycan core protein	THLTCSLNSSGVDIIGHR			N8H9F0S0G0	THLTCSLNSSGVDIIGHR-N8H9F0S0G0	10
WT	basement membrane-specific heparan sulfate proteoglycan core protein	TSDSGDQLITNSSESK			N8H9F0S1G0	TSDSGDQLITNSSESK-N8H9F0S1G0	2
WT	basement membrane-specific heparan sulfate proteoglycan core protein	TSDSGDQLITNSSESK			N8H9F0S0G0	TSDSGDQLITNSSESK-N8H9F0S0G0	6
WT	basement membrane-specific heparan sulfate proteoglycan core protein	TSDSGDQLITNSSESK			N10H11F0S0G0	TSDSGDQLITNSSESK-N10H11F0S0G0	3
WT	basement membrane-specific heparan sulfate proteoglycan core protein	THLTCSLNSSGVDIIGHR			N9H10F0S2G0	THLTCSLNSSGVDIIGHR-N9H10F0S2G0	1
WT	basement membrane-specific heparan sulfate proteoglycan core protein	THLTCSLNSSGVDIIGHR			N8H9F0S1G0	THLTCSLNSSGVDIIGHR-N8H9F0S1G0	12
WT	basement membrane-specific heparan sulfate proteoglycan core protein	THLTCSLNSSGVDIIGHR			N7H8F0S1G0	THLTCSLNSSGVDIIGHR-N7H8F0S1G0	4
WT	basement membrane-specific heparan sulfate proteoglycan core protein	THLTCSLNSSGVDIIGHR			N8H9F0S1G0	THLTCSLNSSGVDIIGHR-N8H9F0S1G0	12
WT	basement membrane-specific heparan sulfate proteoglycan core protein	THLTCSLNSSGVDIIGHR			N8H9F0S1G0	THLTCSLNSSGVDIIGHR-N8H9F0S1G0	12
WT	basement membrane-specific heparan sulfate proteoglycan core protein	THLTCSLNSSGVDIIGHR			N8H9F0S1G0	THLTCSLNSSGVDIIGHR-N8H9F0S1G0	12
WT	basement membrane-specific heparan sulfate proteoglycan core protein	THLTCSLNSSGVDIIGHR			N7H8F0S1G0	THLTCSLNSSGVDIIGHR-N7H8F0S1G0	4
WT	basement membrane-specific heparan sulfate proteoglycan core protein	THLTCSLNSSGVDIIGHR			N8H9F0S1G0	THLTCSLNSSGVDIIGHR-N8H9F0S1G0	12
WT	basement membrane-specific heparan sulfate proteoglycan core protein	THLTCSLNSSGVDIIGHR			N8H9F0S0G0	THLTCSLNSSGVDIIGHR-N8H9F0S0G0	10
WT	basement membrane-specific heparan sulfate proteoglycan core protein	THLTCSLNSSGVDIIGHR			N10H11F0S0G0	THLTCSLNSSGVDIIGHR-N10H11F0S0G0	4
WT	basement membrane-specific heparan sulfate proteoglycan core protein	THLTCSLNSSGVDIIGHR			N8H9F0S0G0	THLTCSLNSSGVDIIGHR-N8H9F0S0G0	10
WT	basement membrane-specific heparan sulfate proteoglycan core protein	THLTCSLNSSGVDIIGHR			N8H9F0S0G0	THLTCSLNSSGVDIIGHR-N8H9F0S0G0	10
WT	basement membrane-specific heparan sulfate proteoglycan core protein	THLTCSLNSSGVDIIGHR			N2H6F0S0G0	THLTCSLNSSGVDIIGHR-N2H6F0S0G0	47
WT	basement membrane-specific heparan sulfate proteoglycan core protein	THLTCSLNSSGVDIIGHR			N6H7F0S0G0	THLTCSLNSSGVDIIGHR-N6H7F0S0G0	3
WT	basement membrane-specific heparan sulfate proteoglycan core protein	THLTCSLNSSGVDIIGHR			N6H7F0S0G0	THLTCSLNSSGVDIIGHR-N6H7F0S0G0	3
WT	basement membrane-specific heparan sulfate proteoglycan core protein	THLTCSLNSSGVDIIGHR			N7H8F0S0G0	THLTCSLNSSGVDIIGHR-N7H8F0S0G0	5
WT	basement membrane-specific heparan sulfate proteoglycan core protein	THLTCSLNSSGVDIIGHR			N2H6F0S0G0	THLTCSLNSSGVDIIGHR-N2H6F0S0G0	47
WT	basement membrane-specific heparan sulfate proteoglycan core protein	TSDSGDQLITNSSESK			N8H9F0S0G0	TSDSGDQLITNSSESK-N8H9F0S0G0	6
WT	basement membrane-specific heparan sulfate proteoglycan core protein	TSDSGDQLITNSSESK			N8H9F0S0G0	TSDSGDQLITNSSESK-N8H9F0S0G0	6
WT	basement membrane-specific heparan sulfate proteoglycan core protein	THLTCSLNSSGVDIIGHR			N2H6F0S0G0	THLTCSLNSSGVDIIGHR-N2H6F0S0G0	47
WT	basement membrane-specific heparan sulfate proteoglycan core protein	TSDSGDQLITNSSESK			N6H7F3S0G0	TSDSGDQLITNSSESK-N6H7F3S0G0	2
WT	basement membrane-specific heparan sulfate proteoglycan core protein	TSDSGDQLITNSSESK			N7H8F5S0G0	TSDSGDQLITNSSESK-N7H8F5S0G0	4
WT	basement membrane-specific heparan sulfate proteoglycan core protein	TSDSGDQLITNSSESK			N7H8F3S0G0	TSDSGDQLITNSSESK-N7H8F3S0G0	1
WT	basement membrane-specific heparan sulfate proteoglycan core protein	THLTCSLNSSGVDIIGHR			N2H6F0S0G0	THLTCSLNSSGVDIIGHR-N2H6F0S0G0	47
WT	basement membrane-specific heparan sulfate proteoglycan core protein	THLTCSLNSSGVDIIGHR			N5H6F1S1G0	THLTCSLNSSGVDIIGHR-N5H6F1S1G0	1
WT	basement membrane-specific heparan sulfate proteoglycan core protein	THLTCSLNSSGVDIIGHR			N2H6F0S0G0	THLTCSLNSSGVDIIGHR-N2H6F0S0G0	47
WT	basement membrane-specific heparan sulfate proteoglycan core protein	THLTCSLNSSGVDIIGHR			N4H5F3S0G0	THLTCSLNSSGVDIIGHR-N4H5F3S0G0	4
WT	basement membrane-specific heparan sulfate proteoglycan core protein	THLTCSLNSSGVDIIGHR			N6H7F3S0G0	THLTCSLNSSGVDIIGHR-N6H7F3S0G0	2
WT	basement membrane-specific heparan sulfate proteoglycan core protein	THLTCSLNSSGVDIIGHR			N4H5F3S0G0	THLTCSLNSSGVDIIGHR-N4H5F3S0G0	4
WT	basement membrane-specific heparan sulfate proteoglycan core protein	THLTCSLNSSGVDIIGHR			N4H5F3S0G0	THLTCSLNSSGVDIIGHR-N4H5F3S0G0	4
WT	basement membrane-specific heparan sulfate proteoglycan core protein	THLTCSLNSSGVDIIGHR			N5H6F3S0G0	THLTCSLNSSGVDIIGHR-N5H6F3S0G0	4
WT	basement membrane-specific heparan sulfate proteoglycan core protein	THLTCSLNSSGVDIIGHR			N5H6F3S0G0	THLTCSLNSSGVDIIGHR-N5H6F3S0G0	4
WT	basement membrane-specific heparan sulfate proteoglycan core protein	THLTCSLNSSGVDIIGHR			N2H6F0S0G0	THLTCSLNSSGVDIIGHR-N2H6F0S0G0	47
WT	basement membrane-specific heparan sulfate proteoglycan core protein	SELTISNLDINSDPGTYMCNATNTQGSVQEIMTLR			N2H6F0S0G0	SELTISNLDINSDPGTYMCNATNTQGSVQEIMTLR-N2H6F0S0G0	7
WT	basement membrane-specific heparan sulfate proteoglycan core protein	THLTCSLNSSGVDIIGHR			N2H6F0S0G0	THLTCSLNSSGVDIIGHR-N2H6F0S0G0	47
WT	basement membrane-specific heparan sulfate proteoglycan core protein	THLTCSLNSSGVDIIGHR			N2H6F0S0G0	THLTCSLNSSGVDIIGHR-N2H6F0S0G0	47
WT	basement membrane-specific heparan sulfate proteoglycan core protein	THLTCSLNSSGVDIIGHR			N2H7F0S0G0	THLTCSLNSSGVDIIGHR-N2H7F0S0G0	2
WT	basement membrane-specific heparan sulfate proteoglycan core protein	THLTCSLNSSGVDIIGHR			N2H6F0S0G0	THLTCSLNSSGVDIIGHR-N2H6F0S0G0	47
WT	basement membrane-specific heparan sulfate proteoglycan core protein	THLTCSLNSSGVDIIGHR			N6H5F0S0G0	THLTCSLNSSGVDIIGHR-N6H5F0S0G0	2
WT	basement membrane-specific heparan sulfate proteoglycan core protein	THLTCSLNSSGVDIIGHR			N2H6F0S0G0	THLTCSLNSSGVDIIGHR-N2H6F0S0G0	47
WT	basement membrane-specific heparan sulfate proteoglycan core protein	THLTCSLNSSGVDIIGHR			N2H7F0S0G0	THLTCSLNSSGVDIIGHR-N2H7F0S0G0	2
WT	basement membrane-specific heparan sulfate proteoglycan core protein	THLTCSLNSSGVDIIGHR			N2H6F0S0G0	THLTCSLNSSGVDIIGHR-N2H6F0S0G0	47
WT	basement membrane-specific heparan sulfate proteoglycan core protein	THLTCSLNSSGVDIIGHR			N2H6F0S0G0	THLTCSLNSSGVDIIGHR-N2H6F0S0G0	47
WT	basement membrane-specific heparan sulfate proteoglycan core protein	THLTCSLNSSGVDIIGHR			N6H5F0S0G0	THLTCSLNSSGVDIIGHR-N6H5F0S0G0	2
WT	basement membrane-specific heparan sulfate proteoglycan core protein	THLTCSLNSSGVDIIGHR			N2H8F0S0G0	THLTCSLNSSGVDIIGHR-N2H8F0S0G0	5
WT	basement membrane-specific heparan sulfate proteoglycan core protein	THLTCSLNSSGVDIIGHR			N2H5F0S0G0	THLTCSLNSSGVDIIGHR-N2H5F0S0G0	10
WT	basement membrane-specific heparan sulfate proteoglycan core protein	THLTCSLNSSGVDIIGHR			N2H6F0S0G0	THLTCSLNSSGVDIIGHR-N2H6F0S0G0	47
WT	basement membrane-specific heparan sulfate proteoglycan core protein	THLTCSLNSSGVDIIGHR			N2H5F0S0G0	THLTCSLNSSGVDIIGHR-N2H5F0S0G0	10
WT	basement membrane-specific heparan sulfate proteoglycan core protein	THLTCSLNSSGVDIIGHR			N5H3F1S0G0	THLTCSLNSSGVDIIGHR-N5H3F1S0G0	2
WT	basement membrane-specific heparan sulfate proteoglycan core protein	THLTCSLNSSGVDIIGHR			N2H6F0S0G0	THLTCSLNSSGVDIIGHR-N2H6F0S0G0	47
WT	basement membrane-specific heparan sulfate proteoglycan core protein	THLTCSLNSSGVDIIGHR			N2H6F0S0G0	THLTCSLNSSGVDIIGHR-N2H6F0S0G0	47
WT	basement membrane-specific heparan sulfate proteoglycan core protein	THLTCSLNSSGVDIIGHR			N2H6F0S0G0	THLTCSLNSSGVDIIGHR-N2H6F0S0G0	47
WT	basement membrane-specific heparan sulfate proteoglycan core protein	THLTCSLNSSGVDIIGHR			N2H6F0S0G0	THLTCSLNSSGVDIIGHR-N2H6F0S0G0	47
WT	basement membrane-specific heparan sulfate proteoglycan core protein	THLTCSLNSSGVDIIGHR			N2H3F0S0G0	THLTCSLNSSGVDIIGHR-N2H3F0S0G0	4
WT	basement membrane-specific heparan sulfate proteoglycan core protein	THLTCSLNSSGVDIIGHR			N2H4F0S0G0	THLTCSLNSSGVDIIGHR-N2H4F0S0G0	3
WT	basement membrane-specific heparan sulfate proteoglycan core protein	THLTCSLNSSGVDIIGHR			N2H6F0S0G0	THLTCSLNSSGVDIIGHR-N2H6F0S0G0	47
WT	basement membrane-specific heparan sulfate proteoglycan core protein	THLTCSLNSSGVDIIGHR			N2H6F0S0G0	THLTCSLNSSGVDIIGHR-N2H6F0S0G0	47
WT	basement membrane-specific heparan sulfate proteoglycan core protein	THLTCSLNSSGVDIIGHR			N2H5F0S0G0	THLTCSLNSSGVDIIGHR-N2H5F0S0G0	10
WT	basement membrane-specific heparan sulfate proteoglycan core protein	THLTCSLNSSGVDIIGHR			N2H3F0S0G0	THLTCSLNSSGVDIIGHR-N2H3F0S0G0	4
WT	basement membrane-specific heparan sulfate proteoglycan core protein	THLTCSLNSSGVDIIGHR			N2H4F0S0G0	THLTCSLNSSGVDIIGHR-N2H4F0S0G0	3
WT	basement membrane-specific heparan sulfate proteoglycan core protein	THLTCSLNSSGVDIIGHR			N2H3F1S0G0	THLTCSLNSSGVDIIGHR-N2H3F1S0G0	1
WT	basement membrane-specific heparan sulfate proteoglycan core protein	THLTCSLNSSGVDIIGHR			N2H6F0S0G0	THLTCSLNSSGVDIIGHR-N2H6F0S0G0	47
WT	basement membrane-specific heparan sulfate proteoglycan core protein	THLTCSLNSSGVDIIGHR			N10H11F4S0G0	THLTCSLNSSGVDIIGHR-N10H11F4S0G0	1
WT	basement membrane-specific heparan sulfate proteoglycan core protein	THLTCSLNSSGVDIIGHR			N2H6F0S0G0	THLTCSLNSSGVDIIGHR-N2H6F0S0G0	47
WT	basement membrane-specific heparan sulfate proteoglycan core protein	THLTCSLNSSGVDIIGHR			N8H9F4S0G0	THLTCSLNSSGVDIIGHR-N8H9F4S0G0	1
WT	basement membrane-specific heparan sulfate proteoglycan core protein	THLTCSLNSSGVDIIGHR			N2H6F0S0G0	THLTCSLNSSGVDIIGHR-N2H6F0S0G0	47
WT	basement membrane-specific heparan sulfate proteoglycan core protein	THLTCSLNSSGVDIIGHR			N2H5F0S0G0	THLTCSLNSSGVDIIGHR-N2H5F0S0G0	10
WT	basement membrane-specific heparan sulfate proteoglycan core protein	THLTCSLNSSGVDIIGHR			N10H11F2S1G0	THLTCSLNSSGVDIIGHR-N10H11F2S1G0	7
WT	basement membrane-specific heparan sulfate proteoglycan core protein	THLTCSLNSSGVDIIGHR			N2H6F0S0G0	THLTCSLNSSGVDIIGHR-N2H6F0S0G0	47
WT	basement membrane-specific heparan sulfate proteoglycan core protein	THLTCSLNSSGVDIIGHR			N2H6F0S0G0	THLTCSLNSSGVDIIGHR-N2H6F0S0G0	47
WT	basement membrane-specific heparan sulfate proteoglycan core protein	THLTCSLNSSGVDIIGHR			N2H5F0S0G0	THLTCSLNSSGVDIIGHR-N2H5F0S0G0	10
WT	basement membrane-specific heparan sulfate proteoglycan core protein	SELTISNLDINSDPGTYMCNATNTQGSVQEIMTLR			N2H3F1S0G0	SELTISNLDINSDPGTYMCNATNTQGSVQEIMTLR-N2H3F1S0G0	1
WT	basement membrane-specific heparan sulfate proteoglycan core protein	THLTCSLNSSGVDIIGHR			N2H6F0S0G0	THLTCSLNSSGVDIIGHR-N2H6F0S0G0	47
WT	basement membrane-specific heparan sulfate proteoglycan core protein	THLTCSLNSSGVDIIGHR			N2H5F0S0G0	THLTCSLNSSGVDIIGHR-N2H5F0S0G0	10
WT	basement membrane-specific heparan sulfate proteoglycan core protein	THLTCSLNSSGVDIIGHR			N7H8F0S0G0	THLTCSLNSSGVDIIGHR-N7H8F0S0G0	5
WT	basement membrane-specific heparan sulfate proteoglycan core protein	THLTCSLNSSGVDIIGHR			N9H10F2S0G0	THLTCSLNSSGVDIIGHR-N9H10F2S0G0	19
WT	basement membrane-specific heparan sulfate proteoglycan core protein	THLTCSLNSSGVDIIGHR			N8H9F0S1G0	THLTCSLNSSGVDIIGHR-N8H9F0S1G0	12
WT	basement membrane-specific heparan sulfate proteoglycan core protein	THLTCSLNSSGVDIIGHR			N5H6F0S0G0	THLTCSLNSSGVDIIGHR-N5H6F0S0G0	1
WT	basement membrane-specific heparan sulfate proteoglycan core protein	THLTCSLNSSGVDIIGHR			N5H6F1S3G0	THLTCSLNSSGVDIIGHR-N5H6F1S3G0	1
WT	basement membrane-specific heparan sulfate proteoglycan core protein	THLTCSLNSSGVDIIGHR			N7H8F2S0G0	THLTCSLNSSGVDIIGHR-N7H8F2S0G0	2
WT	basement membrane-specific heparan sulfate proteoglycan core protein	THLTCSLNSSGVDIIGHR			N9H10F2S0G0	THLTCSLNSSGVDIIGHR-N9H10F2S0G0	19
WT	basement membrane-specific heparan sulfate proteoglycan core protein	THLTCSLNSSGVDIIGHR			N9H10F2S0G0	THLTCSLNSSGVDIIGHR-N9H10F2S0G0	19
WT	basement membrane-specific heparan sulfate proteoglycan core protein	THLTCSLNSSGVDIIGHR			N8H9F0S1G0	THLTCSLNSSGVDIIGHR-N8H9F0S1G0	12
WT	basement membrane-specific heparan sulfate proteoglycan core protein	THLTCSLNSSGVDIIGHR			N9H10F2S0G0	THLTCSLNSSGVDIIGHR-N9H10F2S0G0	19
WT	basement membrane-specific heparan sulfate proteoglycan core protein	THLTCSLNSSGVDIIGHR			N8H9F7S0G0	THLTCSLNSSGVDIIGHR-N8H9F7S0G0	10
WT	basement membrane-specific heparan sulfate proteoglycan core protein	THLTCSLNSSGVDIIGHR			N8H9F2S0G0	THLTCSLNSSGVDIIGHR-N8H9F2S0G0	5
WT	basigin	THLTCSLNSSGVDIIGHR			N5H3F1S0G0	THLTCSLNSSGVDIIGHR-N5H3F1S0G0	2
WT	basigin	THLTCSLNSSGVDIIGHR			N10H11F2S1G0	THLTCSLNSSGVDIIGHR-N10H11F2S1G0	7
WT	basigin	THLTCSLNSSGVDIIGHR			N7H8F2S0G0	THLTCSLNSSGVDIIGHR-N7H8F2S0G0	2
WT	basigin	THLTCSLNSSGVDIIGHR			N8H9F2S0G0	THLTCSLNSSGVDIIGHR-N8H9F2S0G0	5
WT	basigin	THLTCSLNSSGVDIIGHR			N9H10F2S0G0	THLTCSLNSSGVDIIGHR-N9H10F2S0G0	19
WT	basigin	THLTCSLNSSGVDIIGHR			N7H8F5S0G0	THLTCSLNSSGVDIIGHR-N7H8F5S0G0	9
WT	basigin	THLTCSLNSSGVDIIGHR			N8H9F2S0G0	THLTCSLNSSGVDIIGHR-N8H9F2S0G0	5
WT	basigin	SILQQASNLTQDLPR			N2H8F0S0G0	SILQQASNLTQDLPR-N2H8F0S0G0	2
WT	basigin	SILQQASNLTQDLPR			N2H6F0S0G0	SILQQASNLTQDLPR-N2H6F0S0G0	3
WT	basigin	SILQQASNLTQDLPR			N2H9F0S0G0	SILQQASNLTQDLPR-N2H9F0S0G0	1
WT	basigin	SILQQASNLTQDLPR			N2H5F0S0G0	SILQQASNLTQDLPR-N2H5F0S0G0	2
WT	basigin	SILQQASNLTQDLPR			N2H7F0S0G0	SILQQASNLTQDLPR-N2H7F0S0G0	2
WT	basigin	DVYSNLSHLPGAPVAAGASPAEALPFCPER			N2H8F0S0G0	DVYSNLSHLPGAPVAAGASPAEALPFCPER-N2H8F0S0G0	1
WT	basigin	DVYSNLSHLPGAPVAAGASPAEALPFCPER			N6H5F0S0G0	DVYSNLSHLPGAPVAAGASPAEALPFCPER-N6H5F0S0G0	3
WT	basigin	HILTTSAPNNITVLELER			N2H9F0S0G0	HILTTSAPNNITVLELER-N2H9F0S0G0	4
WT	basigin	HILTTSAPNNITVLELER			N2H9F0S0G0	HILTTSAPNNITVLELER-N2H9F0S0G0	4
WT	basigin	NITQAFLIQR			N2H10F0S0G0	NITQAFLIQR-N2H10F0S0G0	1
WT	basigin	NITQAFLIQR			N2H7F0S0G0	NITQAFLIQR-N2H7F0S0G0	12
WT	basigin	NITQAFLIQR			N2H8F0S0G0	NITQAFLIQR-N2H8F0S0G0	2
WT	basigin	NITQAFLIQR			N2H6F0S0G0	NITQAFLIQR-N2H6F0S0G0	17
WT	basigin	NITQAFLIQR			N2H9F0S0G0	NITQAFLIQR-N2H9F0S0G0	3
WT	basigin	NITQAFLIQR			N2H4F0S0G0	NITQAFLIQR-N2H4F0S0G0	3
WT	basigin	NITQAFLIQR			N2H7F0S0G0	NITQAFLIQR-N2H7F0S0G0	12
WT	basigin	NITQAFLIQR			N2H5F0S0G0	NITQAFLIQR-N2H5F0S0G0	6
WT	basigin	NITQAFLIQR			N2H6F0S0G0	NITQAFLIQR-N2H6F0S0G0	17
WT	basigin	NITQAFLIQR			N2H6F0S0G0	NITQAFLIQR-N2H6F0S0G0	17
WT	basigin	NITQAFLIQR			N2H6F0S0G0	NITQAFLIQR-N2H6F0S0G0	17
WT	basigin	NITQAFLIQR			N2H7F0S0G0	NITQAFLIQR-N2H7F0S0G0	12
WT	basigin	NITQAFLIQR			N2H5F0S0G0	NITQAFLIQR-N2H5F0S0G0	6
WT	basigin	NITQAFLIQR			N2H6F0S0G0	NITQAFLIQR-N2H6F0S0G0	17
WT	basigin	NITQAFLIQR			N2H5F0S0G0	NITQAFLIQR-N2H5F0S0G0	6
WT	basigin	NITQAFLIQR			N2H4F0S0G0	NITQAFLIQR-N2H4F0S0G0	3
WT	basigin	NITQAFLIQR			N2H6F0S0G0	NITQAFLIQR-N2H6F0S0G0	17
WT	basigin	NITQAFLIQR			N2H7F0S0G0	NITQAFLIQR-N2H7F0S0G0	12
WT	basigin	NITQAFLIQR			N2H9F0S0G0	NITQAFLIQR-N2H9F0S0G0	3
WT	basigin	NITQAFLIQR			N2H6F0S0G0	NITQAFLIQR-N2H6F0S0G0	17
WT	basigin	NITQAFLIQR			N2H7F0S0G0	NITQAFLIQR-N2H7F0S0G0	12
WT	basigin	NITQAFLIQR			N2H6F0S0G0	NITQAFLIQR-N2H6F0S0G0	17
WT	basigin	NITQAFLIQR			N2H6F0S0G0	NITQAFLIQR-N2H6F0S0G0	17
WT	basigin	HILTTSAPNNITVLELER			N4H5F2S1G0	HILTTSAPNNITVLELER-N4H5F2S1G0	14
WT	basigin	HILTTSAPNNITVLELER			N4H5F2S1G0	HILTTSAPNNITVLELER-N4H5F2S1G0	14
WT	basigin	HILTTSAPNNITVLELER			N4H5F2S1G0	HILTTSAPNNITVLELER-N4H5F2S1G0	14
WT	basigin	HILTTSAPNNITVLELER			N4H5F2S1G0	HILTTSAPNNITVLELER-N4H5F2S1G0	14
WT	basigin	HILTTSAPNNITVLELER			N4H5F2S1G0	HILTTSAPNNITVLELER-N4H5F2S1G0	14
WT	basigin	HILTTSAPNNITVLELER			N4H5F2S1G0	HILTTSAPNNITVLELER-N4H5F2S1G0	14
WT	basigin	HILTTSAPNNITVLELER			N4H5F2S1G0	HILTTSAPNNITVLELER-N4H5F2S1G0	14
WT	basigin	HILTTSAPNNITVLELER			N4H5F2S0G0	HILTTSAPNNITVLELER-N4H5F2S0G0	5
WT	basigin	HILTTSAPNNITVLELER			N4H5F2S0G0	HILTTSAPNNITVLELER-N4H5F2S0G0	5
WT	basigin	HILTTSAPNNITVLELER			N4H5F2S1G0	HILTTSAPNNITVLELER-N4H5F2S1G0	14
WT	basigin	HILTTSAPNNITVLELER			N4H5F2S0G0	HILTTSAPNNITVLELER-N4H5F2S0G0	5
WT	basigin	YGIVVIDECPGVGIVLPQSLGNESLR			N2H7F0S0G0	YGIVVIDECPGVGIVLPQSLGNESLR-N2H7F0S0G0	3
WT	basigin	YGIVVIDECPGVGIVLPQSLGNESLR			N2H6F0S0G0	YGIVVIDECPGVGIVLPQSLGNESLR-N2H6F0S0G0	13
WT	basigin	YGIVVIDECPGVGIVLPQSLGNESLR			N2H5F0S0G0	YGIVVIDECPGVGIVLPQSLGNESLR-N2H5F0S0G0	6
WT	basigin	YGIVVIDECPGVGIVLPQSLGNESLR			N2H5F0S0G0	YGIVVIDECPGVGIVLPQSLGNESLR-N2H5F0S0G0	6
WT	basigin	YGIVVIDECPGVGIVLPQSLGNESLR			N2H8F0S0G0	YGIVVIDECPGVGIVLPQSLGNESLR-N2H8F0S0G0	2
WT	basigin	YGIVVIDECPGVGIVLPQSLGNESLR			N2H6F0S0G0	YGIVVIDECPGVGIVLPQSLGNESLR-N2H6F0S0G0	13
WT	basigin	YGIVVIDECPGVGIVLPQSLGNESLR			N2H6F0S0G0	YGIVVIDECPGVGIVLPQSLGNESLR-N2H6F0S0G0	13
WT	basigin	YGIVVIDECPGVGIVLPQSLGNESLR			N2H6F0S0G0	YGIVVIDECPGVGIVLPQSLGNESLR-N2H6F0S0G0	13
WT	basigin	YGIVVIDECPGVGIVLPQSLGNESLR			N2H6F0S0G0	YGIVVIDECPGVGIVLPQSLGNESLR-N2H6F0S0G0	13
WT	basigin	VTIAINNTLTPHTLPPGSIIYK			N2H9F0S0G0	VTIAINNTLTPHTLPPGSIIYK-N2H9F0S0G0	31
WT	basigin	VTIAINNTLTPHTLPPGSIIYK			N2H9F0S0G0	VTIAINNTLTPHTLPPGSIIYK-N2H9F0S0G0	31
WT	basigin	VTIAINNTLTPHTLPPGSIIYK			N2H9F0S0G0	VTIAINNTLTPHTLPPGSIIYK-N2H9F0S0G0	31
WT	basigin	VTIAINNTLTPHTLPPGSIIYK			N2H9F0S0G0	VTIAINNTLTPHTLPPGSIIYK-N2H9F0S0G0	31
WT	basigin	VTIAINNTLTPHTLPPGSIIYK			N2H9F0S0G0	VTIAINNTLTPHTLPPGSIIYK-N2H9F0S0G0	31
WT	basigin	VTIAINNTLTPHTLPPGSIIYK			N2H9F0S0G0	VTIAINNTLTPHTLPPGSIIYK-N2H9F0S0G0	31
WT	basigin	VTIAINNTLTPHTLPPGSIIYK			N2H9F0S0G0	VTIAINNTLTPHTLPPGSIIYK-N2H9F0S0G0	31
WT	basigin	VTIAINNTLTPHTLPPGSIIYK			N2H9F0S0G0	VTIAINNTLTPHTLPPGSIIYK-N2H9F0S0G0	31
WT	basigin	VTIAINNTLTPHTLPPGSIIYK			N2H9F0S0G0	VTIAINNTLTPHTLPPGSIIYK-N2H9F0S0G0	31
WT	basigin	VTIAINNTLTPHTLPPGSIIYK			N2H9F0S0G0	VTIAINNTLTPHTLPPGSIIYK-N2H9F0S0G0	31
WT	basigin	VTIAINNTLTPHTLPPGSIIYK			N2H9F0S0G0	VTIAINNTLTPHTLPPGSIIYK-N2H9F0S0G0	31
WT	basigin	VTIAINNTLTPHTLPPGSIIYK			N2H9F0S0G0	VTIAINNTLTPHTLPPGSIIYK-N2H9F0S0G0	31
WT	basigin	VTIAINNTLTPHTLPPGSIIYK			N2H9F0S0G0	VTIAINNTLTPHTLPPGSIIYK-N2H9F0S0G0	31
WT	basigin	VTIAINNTLTPHTLPPGSIIYK			N2H9F0S0G0	VTIAINNTLTPHTLPPGSIIYK-N2H9F0S0G0	31
WT	basigin	VTIAINNTLTPHTLPPGSIIYK			N2H9F0S0G0	VTIAINNTLTPHTLPPGSIIYK-N2H9F0S0G0	31
WT	basigin	SAEGTFFINK			N2H9F0S0G0	SAEGTFFINK-N2H9F0S0G0	8
WT	basigin	SAEGTFFINK			N2H8F0S0G0	SAEGTFFINK-N2H8F0S0G0	12
WT	basigin	SAEGTFFINK			N2H8F0S0G0	SAEGTFFINK-N2H8F0S0G0	12
WT	basigin	SAEGTFFINK			N2H8F0S0G0	SAEGTFFINK-N2H8F0S0G0	12
WT	basigin	SAEGTFFINK			N2H9F0S0G0	SAEGTFFINK-N2H9F0S0G0	8
WT	basigin	SAEGTFFINK			N2H7F0S0G0	SAEGTFFINK-N2H7F0S0G0	8
WT	basigin	SAEGTFFINK			N2H9F0S0G0	SAEGTFFINK-N2H9F0S0G0	8
WT	basigin	SAEGTFFINK			N2H7F0S0G0	SAEGTFFINK-N2H7F0S0G0	8
WT	basigin	SAEGTFFINK			N2H8F0S0G0	SAEGTFFINK-N2H8F0S0G0	12
WT	basigin	SAEGTFFINK			N2H7F0S0G0	SAEGTFFINK-N2H7F0S0G0	8
WT	basigin	SAEGTFFINK			N2H8F0S0G0	SAEGTFFINK-N2H8F0S0G0	12
WT	basigin	SAEGTFFINK			N2H8F0S0G0	SAEGTFFINK-N2H8F0S0G0	12
WT	basigin	SAEGTFFINK			N2H8F0S0G0	SAEGTFFINK-N2H8F0S0G0	12
WT	basigin	SAEGTFFINK			N2H7F0S0G0	SAEGTFFINK-N2H7F0S0G0	8
WT	basigin	GLETFSQLVYQDSDGAFTINK			N6H5F0S0G0	GLETFSQLVYQDSDGAFTINK-N6H5F0S0G0	1
WT	basigin	GLETFSQLVYQDSDGAFTINK			N2H8F0S0G0	GLETFSQLVYQDSDGAFTINK-N2H8F0S0G0	3
WT	basigin	GLETFSQLVYQDSDGAFTINK			N2H8F0S0G0	GLETFSQLVYQDSDGAFTINK-N2H8F0S0G0	3
WT	basigin	SQDNLAQAEAQASTCNR			N6H7F0S0G0	SQDNLAQAEAQASTCNR-N6H7F0S0G0	4
WT	basigin	SQDNLAQAEAQASTCNR			N8H9F0S0G0	SQDNLAQAEAQASTCNR-N8H9F0S0G0	2
WT	basigin	SQDNLAQAEAQASTCNR			N7H8F0S0G0	SQDNLAQAEAQASTCNR-N7H8F0S0G0	5
WT	basigin	SQDNLAQAEAQASTCNR			N8H9F0S1G0	SQDNLAQAEAQASTCNR-N8H9F0S1G0	2
WT	basigin	SQDNLAQAEAQASTCNR			N6H7F0S0G0	SQDNLAQAEAQASTCNR-N6H7F0S0G0	4
WT	basigin	SQDNLAQAEAQASTCNR			N2H9F0S0G0	SQDNLAQAEAQASTCNR-N2H9F0S0G0	6
WT	basigin	SQDNLAQAEAQASTCNR			N2H8F0S0G0	SQDNLAQAEAQASTCNR-N2H8F0S0G0	4
WT	basigin	SQDNLAQAEAQASTCNR			N2H6F0S0G0	SQDNLAQAEAQASTCNR-N2H6F0S0G0	1
WT	basigin	SQDNLAQAEAQASTCNR			N2H9F0S0G0	SQDNLAQAEAQASTCNR-N2H9F0S0G0	6
WT	basigin	SQDNLAQAEAQASTCNR			N4H5F3S0G0	SQDNLAQAEAQASTCNR-N4H5F3S0G0	7
WT	basigin	SQDNLAQAEAQASTCNR			N4H5F3S1G0	SQDNLAQAEAQASTCNR-N4H5F3S1G0	2
WT	basigin	SQDNLAQAEAQASTCNR			N6H7F1S0G0	SQDNLAQAEAQASTCNR-N6H7F1S0G0	1
WT	basigin	SQDNLAQAEAQASTCNR			N4H5F3S0G0	SQDNLAQAEAQASTCNR-N4H5F3S0G0	7
WT	basigin	THLTCSLNSSGVDIIGHR			N8H9F7S0G0	THLTCSLNSSGVDIIGHR-N8H9F7S0G0	10
WT	basigin	THLTCSLNSSGVDIIGHR			N10H11F0S0G0	THLTCSLNSSGVDIIGHR-N10H11F0S0G0	4
WT	basigin	THLTCSLNSSGVDIIGHR			N8H9F0S0G0	THLTCSLNSSGVDIIGHR-N8H9F0S0G0	10
WT	basigin	THLTCSLNSSGVDIIGHR			N8H9F0S0G0	THLTCSLNSSGVDIIGHR-N8H9F0S0G0	10
WT	basigin	SELTISNLDINSDPGTYMCNATNTQGSVQEIMTLR			N2H6F0S0G0	SELTISNLDINSDPGTYMCNATNTQGSVQEIMTLR-N2H6F0S0G0	7
WT	basigin	THLTCSLNSSGVDIIGHR			N2H6F0S0G0	THLTCSLNSSGVDIIGHR-N2H6F0S0G0	47
WT	basigin	DAYENLTAK			N4H5F2S1G0	DAYENLTAK-N4H5F2S1G0	1
WT	basigin	DAYENLTAK			N4H5F2S0G0	DAYENLTAK-N4H5F2S0G0	1
WT	basigin	DAYENLTAK			N6H7F0S0G0	DAYENLTAK-N6H7F0S0G0	1
WT	basigin	SILQQASNLTQDLPR			N2H6F0S0G0	SILQQASNLTQDLPR-N2H6F0S0G0	3
WT	basigin	SILQQASNLTQDLPR			N2H7F0S0G0	SILQQASNLTQDLPR-N2H7F0S0G0	2
WT	basigin	SILQQASNLTQDLPR			N2H8F0S0G0	SILQQASNLTQDLPR-N2H8F0S0G0	2
WT	basigin	SILQQASNLTQDLPR			N2H6F0S0G0	SILQQASNLTQDLPR-N2H6F0S0G0	3
WT	basigin	SILQQASNLTQDLPR			N2H5F0S0G0	SILQQASNLTQDLPR-N2H5F0S0G0	2
WT	basigin	DVYSNLSHLPGAPVAAGASPAEALPFCPER			N8H9F2S0G0	DVYSNLSHLPGAPVAAGASPAEALPFCPER-N8H9F2S0G0	1
WT	basigin	DVYSNLSHLPGAPVAAGASPAEALPFCPER			N6H5F0S0G0	DVYSNLSHLPGAPVAAGASPAEALPFCPER-N6H5F0S0G0	3
WT	basigin	DVYSNLSHLPGAPVAAGASPAEALPFCPER			N6H5F0S0G0	DVYSNLSHLPGAPVAAGASPAEALPFCPER-N6H5F0S0G0	3
WT	basigin	VAQPGTNYALGTNISYPNNLLR			N6H5F0S0G0	VAQPGTNYALGTNISYPNNLLR-N6H5F0S0G0	1
WT	basigin	VAQPGTNYALGTNISYPNNLLR			N2H8F0S0G0	VAQPGTNYALGTNISYPNNLLR-N2H8F0S0G0	2
WT	basigin	VAQPGTNYALGTNISYPNNLLR			N2H7F0S0G0	VAQPGTNYALGTNISYPNNLLR-N2H7F0S0G0	2
WT	basigin	VAQPGTNYALGTNISYPNNLLR			N2H8F0S0G0	VAQPGTNYALGTNISYPNNLLR-N2H8F0S0G0	2
WT	basigin	VAQPGTNYALGTNISYPNNLLR			N2H7F0S0G0	VAQPGTNYALGTNISYPNNLLR-N2H7F0S0G0	2
WT	basigin	HILTTSAPNNITVLELER			N4H5F2S1G0	HILTTSAPNNITVLELER-N4H5F2S1G0	14
WT	basigin	NITQAFLIQR			N6H5F0S0G0	NITQAFLIQR-N6H5F0S0G0	2
WT	basigin	HILTTSAPNNITVLELER			N4H5F2S1G0	HILTTSAPNNITVLELER-N4H5F2S1G0	14
WT	basigin	NITQAFLIQR			N2H7F0S0G0	NITQAFLIQR-N2H7F0S0G0	12
WT	basigin	HILTTSAPNNITVLELER			N5H6F4S0G0	HILTTSAPNNITVLELER-N5H6F4S0G0	1
WT	basigin	NITQAFLIQR			N2H7F0S0G0	NITQAFLIQR-N2H7F0S0G0	12
WT	basigin	NITQAFLIQR			N2H8F0S0G0	NITQAFLIQR-N2H8F0S0G0	2
WT	basigin	HILTTSAPNNITVLELER			N4H5F2S1G0	HILTTSAPNNITVLELER-N4H5F2S1G0	14
WT	basigin	NITQAFLIQR			N2H9F0S0G0	NITQAFLIQR-N2H9F0S0G0	3
WT	basigin	NITQAFLIQR			N2H5F0S0G0	NITQAFLIQR-N2H5F0S0G0	6
WT	basigin	NITQAFLIQR			N2H7F0S0G0	NITQAFLIQR-N2H7F0S0G0	12
WT	basigin	NITQAFLIQR			N2H7F0S0G0	NITQAFLIQR-N2H7F0S0G0	12
WT	basigin	NITQAFLIQR			N2H6F0S0G0	NITQAFLIQR-N2H6F0S0G0	17
WT	basigin	NITQAFLIQR			N6H5F0S0G0	NITQAFLIQR-N6H5F0S0G0	2
WT	basigin	HILTTSAPNNITVLELER			N4H5F2S1G0	HILTTSAPNNITVLELER-N4H5F2S1G0	14
WT	basigin	HILTTSAPNNITVLELER			N4H5F0S2G0	HILTTSAPNNITVLELER-N4H5F0S2G0	2
WT	basigin	NITQAFLIQR			N2H6F0S0G0	NITQAFLIQR-N2H6F0S0G0	17
WT	basigin	NITQAFLIQR			N2H6F0S0G0	NITQAFLIQR-N2H6F0S0G0	17
WT	basigin	NITQAFLIQR			N2H7F0S0G0	NITQAFLIQR-N2H7F0S0G0	12
WT	basigin	NITQAFLIQR			N2H7F0S0G0	NITQAFLIQR-N2H7F0S0G0	12
WT	basigin	NITQAFLIQR			N2H5F0S0G0	NITQAFLIQR-N2H5F0S0G0	6
WT	basigin	NITQAFLIQR			N2H6F0S0G0	NITQAFLIQR-N2H6F0S0G0	17
WT	basigin	NITQAFLIQR			N2H4F0S0G0	NITQAFLIQR-N2H4F0S0G0	3
WT	basigin	NITQAFLIQR			N2H6F0S0G0	NITQAFLIQR-N2H6F0S0G0	17
WT	basigin	NITQAFLIQR			N2H7F0S0G0	NITQAFLIQR-N2H7F0S0G0	12
WT	basigin	HILTTSAPNNITVLELER			N4H5F0S2G0	HILTTSAPNNITVLELER-N4H5F0S2G0	2
WT	basigin	HILTTSAPNNITVLELER			N4H5F2S1G0	HILTTSAPNNITVLELER-N4H5F2S1G0	14
WT	basigin	NITQAFLIQR			N2H6F0S0G0	NITQAFLIQR-N2H6F0S0G0	17
WT	basigin	NITQAFLIQR			N2H5F0S0G0	NITQAFLIQR-N2H5F0S0G0	6
WT	basigin	HILTTSAPNNITVLELER			N4H5F2S0G0	HILTTSAPNNITVLELER-N4H5F2S0G0	5
WT	basigin	HILTTSAPNNITVLELER			N4H5F2S0G0	HILTTSAPNNITVLELER-N4H5F2S0G0	5
WT	basigin	HILTTSAPNNITVLELER			N2H9F0S0G0	HILTTSAPNNITVLELER-N2H9F0S0G0	4
WT	basigin	HILTTSAPNNITVLELER			N2H8F0S0G0	HILTTSAPNNITVLELER-N2H8F0S0G0	1
WT	basigin	HILTTSAPNNITVLELER			N2H9F0S0G0	HILTTSAPNNITVLELER-N2H9F0S0G0	4
WT	basigin	HILTTSAPNNITVLELER			N4H5F2S1G0	HILTTSAPNNITVLELER-N4H5F2S1G0	14
WT	basigin	NITQAFLIQR			N2H6F0S0G0	NITQAFLIQR-N2H6F0S0G0	17
WT	basigin	NITQAFLIQR			N2H6F0S0G0	NITQAFLIQR-N2H6F0S0G0	17
WT	basigin	VTIAINNTLTPHTLPPGSIIYK			N2H9F0S0G0	VTIAINNTLTPHTLPPGSIIYK-N2H9F0S0G0	31
WT	basigin	VTIAINNTLTPHTLPPGSIIYK			N2H9F0S0G0	VTIAINNTLTPHTLPPGSIIYK-N2H9F0S0G0	31
WT	basigin	VTIAINNTLTPHTLPPGSIIYK			N2H9F0S0G0	VTIAINNTLTPHTLPPGSIIYK-N2H9F0S0G0	31
WT	basigin	VTIAINNTLTPHTLPPGSIIYK			N2H9F0S0G0	VTIAINNTLTPHTLPPGSIIYK-N2H9F0S0G0	31
WT	basigin	VTIAINNTLTPHTLPPGSIIYK			N2H9F0S0G0	VTIAINNTLTPHTLPPGSIIYK-N2H9F0S0G0	31
WT	basigin	VTIAINNTLTPHTLPPGSIIYK			N2H9F0S0G0	VTIAINNTLTPHTLPPGSIIYK-N2H9F0S0G0	31
WT	basigin	VTIAINNTLTPHTLPPGSIIYK			N2H8F0S0G0	VTIAINNTLTPHTLPPGSIIYK-N2H8F0S0G0	2
WT	basigin	VTIAINNTLTPHTLPPGSIIYK			N2H9F0S0G0	VTIAINNTLTPHTLPPGSIIYK-N2H9F0S0G0	31
WT	basigin	VTIAINNTLTPHTLPPGSIIYK			N2H9F0S0G0	VTIAINNTLTPHTLPPGSIIYK-N2H9F0S0G0	31
WT	basigin	VTIAINNTLTPHTLPPGSIIYK			N2H9F0S0G0	VTIAINNTLTPHTLPPGSIIYK-N2H9F0S0G0	31
WT	basigin	VTIAINNTLTPHTLPPGSIIYK			N2H9F0S0G0	VTIAINNTLTPHTLPPGSIIYK-N2H9F0S0G0	31
WT	basigin	VTIAINNTLTPHTLPPGSIIYK			N2H9F0S0G0	VTIAINNTLTPHTLPPGSIIYK-N2H9F0S0G0	31
WT	basigin	VTIAINNTLTPHTLPPGSIIYK			N2H8F0S0G0	VTIAINNTLTPHTLPPGSIIYK-N2H8F0S0G0	2
WT	basigin	VTIAINNTLTPHTLPPGSIIYK			N2H9F0S0G0	VTIAINNTLTPHTLPPGSIIYK-N2H9F0S0G0	31
WT	basigin	YGIVVIDECPGVGIVLPQSLGNESLR			N2H6F0S0G0	YGIVVIDECPGVGIVLPQSLGNESLR-N2H6F0S0G0	13
WT	basigin	YGIVVIDECPGVGIVLPQSLGNESLR			N2H7F0S0G0	YGIVVIDECPGVGIVLPQSLGNESLR-N2H7F0S0G0	3
WT	basigin	YGIVVIDECPGVGIVLPQSLGNESLR			N2H8F0S0G0	YGIVVIDECPGVGIVLPQSLGNESLR-N2H8F0S0G0	2
WT	basigin	YGIVVIDECPGVGIVLPQSLGNESLR			N2H5F0S0G0	YGIVVIDECPGVGIVLPQSLGNESLR-N2H5F0S0G0	6
WT	basigin	YGIVVIDECPGVGIVLPQSLGNESLR			N2H10F0S0G0	YGIVVIDECPGVGIVLPQSLGNESLR-N2H10F0S0G0	1
WT	basigin	YGIVVIDECPGVGIVLPQSLGNESLR			N2H6F0S0G0	YGIVVIDECPGVGIVLPQSLGNESLR-N2H6F0S0G0	13
WT	basigin	VTIAINNTLTPHTLPPGSIIYK			N2H9F0S0G0	VTIAINNTLTPHTLPPGSIIYK-N2H9F0S0G0	31
WT	basigin	YGIVVIDECPGVGIVLPQSLGNESLR			N2H5F0S0G0	YGIVVIDECPGVGIVLPQSLGNESLR-N2H5F0S0G0	6
WT	basigin	YGIVVIDECPGVGIVLPQSLGNESLR			N2H7F0S0G0	YGIVVIDECPGVGIVLPQSLGNESLR-N2H7F0S0G0	3
WT	basigin	YGIVVIDECPGVGIVLPQSLGNESLR			N2H5F1S0G0	YGIVVIDECPGVGIVLPQSLGNESLR-N2H5F1S0G0	1
WT	basigin	YGIVVIDECPGVGIVLPQSLGNESLR			N2H6F0S0G0	YGIVVIDECPGVGIVLPQSLGNESLR-N2H6F0S0G0	13
WT	basigin	YGIVVIDECPGVGIVLPQSLGNESLR			N2H5F0S0G0	YGIVVIDECPGVGIVLPQSLGNESLR-N2H5F0S0G0	6
WT	basigin	YGIVVIDECPGVGIVLPQSLGNESLR			N2H6F0S0G0	YGIVVIDECPGVGIVLPQSLGNESLR-N2H6F0S0G0	13
WT	basigin	YGIVVIDECPGVGIVLPQSLGNESLR			N2H5F0S0G0	YGIVVIDECPGVGIVLPQSLGNESLR-N2H5F0S0G0	6
WT	basigin	YGIVVIDECPGVGIVLPQSLGNESLR			N2H9F0S0G0	YGIVVIDECPGVGIVLPQSLGNESLR-N2H9F0S0G0	1
WT	basigin	VTIAINNTLTPHTLPPGSIIYK			N2H9F0S0G0	VTIAINNTLTPHTLPPGSIIYK-N2H9F0S0G0	31
WT	basigin	VTIAINNTLTPHTLPPGSIIYK			N2H9F0S0G0	VTIAINNTLTPHTLPPGSIIYK-N2H9F0S0G0	31
WT	basigin	VTIAINNTLTPHTLPPGSIIYK			N2H9F0S0G0	VTIAINNTLTPHTLPPGSIIYK-N2H9F0S0G0	31
WT	basigin	YGIVVIDECPGVGIVLPQSLGNESLR			N2H6F0S0G0	YGIVVIDECPGVGIVLPQSLGNESLR-N2H6F0S0G0	13
WT	basigin	YGIVVIDECPGVGIVLPQSLGNESLR			N2H6F0S0G0	YGIVVIDECPGVGIVLPQSLGNESLR-N2H6F0S0G0	13
WT	basigin	YGIVVIDECPGVGIVLPQSLGNESLR			N2H6F0S0G0	YGIVVIDECPGVGIVLPQSLGNESLR-N2H6F0S0G0	13
WT	basigin	YGIVVIDECPGVGIVLPQSLGNESLR			N2H6F0S0G0	YGIVVIDECPGVGIVLPQSLGNESLR-N2H6F0S0G0	13
WT	basigin	SAEGTFFINK			N2H9F0S0G0	SAEGTFFINK-N2H9F0S0G0	8
WT	basigin	SAEGTFFINK			N2H8F0S0G0	SAEGTFFINK-N2H8F0S0G0	12
WT	basigin	SAEGTFFINK			N2H7F0S0G0	SAEGTFFINK-N2H7F0S0G0	8
WT	basigin	SAEGTFFINK			N2H8F0S0G0	SAEGTFFINK-N2H8F0S0G0	12
WT	basigin	SAEGTFFINK			N2H9F0S0G0	SAEGTFFINK-N2H9F0S0G0	8
WT	basigin	SAEGTFFINK			N2H6F0S0G0	SAEGTFFINK-N2H6F0S0G0	2
WT	basigin	SAEGTFFINK			N2H9F0S0G0	SAEGTFFINK-N2H9F0S0G0	8
WT	basigin	SAEGTFFINK			N2H8F0S0G0	SAEGTFFINK-N2H8F0S0G0	12
WT	basigin	SAEGTFFINK			N2H7F0S0G0	SAEGTFFINK-N2H7F0S0G0	8
WT	basigin	SAEGTFFINK			N2H8F0S0G0	SAEGTFFINK-N2H8F0S0G0	12
WT	basigin	SAEGTFFINK			N2H7F0S0G0	SAEGTFFINK-N2H7F0S0G0	8
WT	basigin	LWSSNLTTNMDFAFK			N2H6F0S0G0	LWSSNLTTNMDFAFK-N2H6F0S0G0	2
WT	basigin	SAEGTFFINK			N2H8F0S0G0	SAEGTFFINK-N2H8F0S0G0	12
WT	basigin	SAEGTFFINK			N2H9F0S0G0	SAEGTFFINK-N2H9F0S0G0	8
WT	basigin	SAEGTFFINK			N2H6F0S0G0	SAEGTFFINK-N2H6F0S0G0	2
WT	basigin	SAEGTFFINK			N2H7F0S0G0	SAEGTFFINK-N2H7F0S0G0	8
WT	basigin	LWSSNLTTNMDFAFK			N2H7F0S0G0	LWSSNLTTNMDFAFK-N2H7F0S0G0	1
WT	basigin	LWSSNLTTNMDFAFK			N2H6F0S0G0	LWSSNLTTNMDFAFK-N2H6F0S0G0	2
WT	basigin	SAEGTFFINK			N2H9F0S0G0	SAEGTFFINK-N2H9F0S0G0	8
WT	basigin	GLETFSQLVYQDSDGAFTINK			N2H6F0S0G0	GLETFSQLVYQDSDGAFTINK-N2H6F0S0G0	2
WT	basigin	GLETFSQLVYQDSDGAFTINK			N2H6F0S0G0	GLETFSQLVYQDSDGAFTINK-N2H6F0S0G0	2
WT	basigin	GLETFSQLVYQDSDGAFTINK			N2H8F0S0G0	GLETFSQLVYQDSDGAFTINK-N2H8F0S0G0	3
WT	basigin	GLETFSQLVYQDSDGAFTINK			N2H9F0S0G0	GLETFSQLVYQDSDGAFTINK-N2H9F0S0G0	1
WT	basigin	FNDTEVLQR			N2H7F0S0G0	FNDTEVLQR-N2H7F0S0G0	1
WT	basigin	FNDTEVLQR			N2H6F0S0G0	FNDTEVLQR-N2H6F0S0G0	1
WT	beta-1,3-galactosyltransferase 6	SQDNLAQAEAQASTCNR			N6H7F0S0G0	SQDNLAQAEAQASTCNR-N6H7F0S0G0	4
WT	beta-1,3-galactosyltransferase 6	SQDNLAQAEAQASTCNR			N7H8F0S0G0	SQDNLAQAEAQASTCNR-N7H8F0S0G0	5
WT	beta-1,3-galactosyltransferase 6	SQDNLAQAEAQASTCNR			N8H9F0S0G0	SQDNLAQAEAQASTCNR-N8H9F0S0G0	2
WT	beta-1,3-glucosyltransferase	AAVPGNSSALGGQSTSGQPQR			N2H6F0S0G0	AAVPGNSSALGGQSTSGQPQR-N2H6F0S0G0	1
WT	beta-1,3-glucosyltransferase	AAVPGNSSALGGQSTSGQPQR			N2H8F0S0G0	AAVPGNSSALGGQSTSGQPQR-N2H8F0S0G0	2
WT	beta-1,3-glucosyltransferase	AAVPGNSSALGGQSTSGQPQR			N2H7F0S0G0	AAVPGNSSALGGQSTSGQPQR-N2H7F0S0G0	2
WT	beta-1,3-glucosyltransferase	AAVPGNSSALGGQSTSGQPQR			N2H9F0S0G0	AAVPGNSSALGGQSTSGQPQR-N2H9F0S0G0	2
WT	beta-1,3-glucosyltransferase	ESSPWHNITITATEINNPK			N4H5F3S1G0	ESSPWHNITITATEINNPK-N4H5F3S1G0	3
WT	beta-1,3-glucosyltransferase	SQDNLAQAEAQASTCNR			N8H9F0S1G0	SQDNLAQAEAQASTCNR-N8H9F0S1G0	2
WT	beta-1,3-glucosyltransferase	SQDNLAQAEAQASTCNR			N7H8F0S0G0	SQDNLAQAEAQASTCNR-N7H8F0S0G0	5
WT	beta-1,3-glucosyltransferase	SQDNLAQAEAQASTCNR			N7H8F0S0G0	SQDNLAQAEAQASTCNR-N7H8F0S0G0	5
WT	beta-1,3-glucosyltransferase	SQDNLAQAEAQASTCNR			N2H9F0S0G0	SQDNLAQAEAQASTCNR-N2H9F0S0G0	6
WT	beta-1,3-glucosyltransferase	SQDNLAQAEAQASTCNR			N2H9F0S0G0	SQDNLAQAEAQASTCNR-N2H9F0S0G0	6
WT	beta-1,4-galactosyltransferase 3	ESSPWHNITITATEINNPK			N4H5F3S1G0	ESSPWHNITITATEINNPK-N4H5F3S1G0	3
WT	beta-1,4-galactosyltransferase 3	SGTIFDNFLITNDEAYAEEFGNETWGVTK			N2H5F0S0G0	SGTIFDNFLITNDEAYAEEFGNETWGVTK-N2H5F0S0G0	5
WT	beta-1,4-galactosyltransferase 3	SQDNLAQAEAQASTCNR			N2H8F0S0G0	SQDNLAQAEAQASTCNR-N2H8F0S0G0	4
WT	beta-1,4-galactosyltransferase 3	SQDNLAQAEAQASTCNR			N6H7F0S0G0	SQDNLAQAEAQASTCNR-N6H7F0S0G0	4
WT	beta-1,4-galactosyltransferase 3	SQDNLAQAEAQASTCNR			N2H10F0S0G0	SQDNLAQAEAQASTCNR-N2H10F0S0G0	2
WT	beta-1,4-glucuronyltransferase 1	SQDNLAQAEAQASTCNR			N7H8F0S0G0	SQDNLAQAEAQASTCNR-N7H8F0S0G0	5
WT	beta-1,4-glucuronyltransferase 1	SQDNLAQAEAQASTCNR			N4H5F3S0G0	SQDNLAQAEAQASTCNR-N4H5F3S0G0	7
WT	beta-1,4-glucuronyltransferase 1	SQDNLAQAEAQASTCNR			N7H8F5S0G0	SQDNLAQAEAQASTCNR-N7H8F5S0G0	3
WT	beta-1,4-glucuronyltransferase 1	SQDNLAQAEAQASTCNR			N2H10F0S0G0	SQDNLAQAEAQASTCNR-N2H10F0S0G0	2
WT	beta-1,4-glucuronyltransferase 1	SQDNLAQAEAQASTCNR			N2H8F0S0G0	SQDNLAQAEAQASTCNR-N2H8F0S0G0	4
WT	beta-galactosidase	SGTIFDNFLITNDEAYAEEFGNETWGVTK			N2H6F0S0G0	SGTIFDNFLITNDEAYAEEFGNETWGVTK-N2H6F0S0G0	2
WT	beta-galactosidase	SGTIFDNFLITNDEAYAEEFGNETWGVTK			N2H5F0S0G0	SGTIFDNFLITNDEAYAEEFGNETWGVTK-N2H5F0S0G0	5
WT	beta-galactosidase	SGTIFDNFLITNDEAYAEEFGNETWGVTK			N2H8F0S0G0	SGTIFDNFLITNDEAYAEEFGNETWGVTK-N2H8F0S0G0	1
WT	beta-galactosidase	SGTIFDNFLITNDEAYAEEFGNETWGVTK			N2H5F0S0G0	SGTIFDNFLITNDEAYAEEFGNETWGVTK-N2H5F0S0G0	5
WT	beta-galactosidase	NATYGYALDDPDPDDGFNYK			N2H3F0S0G0	NATYGYALDDPDPDDGFNYK-N2H3F0S0G0	2
WT	beta-galactosidase	NVTYGTYLDDPDPDDGFNYK			N7H8F0S0G0	NVTYGTYLDDPDPDDGFNYK-N7H8F0S0G0	2
WT	beta-galactosidase	NVTYGTYLDDPDPDDGFNYK			N7H7F0S0G0	NVTYGTYLDDPDPDDGFNYK-N7H7F0S0G0	1
WT	beta-galactosidase	NVTYGTYLDDPDPDDGFNYK			N2H5F0S0G0	NVTYGTYLDDPDPDDGFNYK-N2H5F0S0G0	16
WT	beta-galactosidase	NVTYGTYLDDPDPDDGFNYK			N2H5F0S0G0	NVTYGTYLDDPDPDDGFNYK-N2H5F0S0G0	16
WT	beta-galactosidase	NVTYGTYLDDPDPDDGFNYK			N2H6F0S0G0	NVTYGTYLDDPDPDDGFNYK-N2H6F0S0G0	17
WT	beta-galactosidase	NVTYGTYLDDPDPDDGFNYK			N2H8F0S0G0	NVTYGTYLDDPDPDDGFNYK-N2H8F0S0G0	4
WT	beta-galactosidase	NVTYGTYLDDPDPDDGFNYK			N2H6F0S0G0	NVTYGTYLDDPDPDDGFNYK-N2H6F0S0G0	17
WT	beta-galactosidase	NVTYGTYLDDPDPDDGFNYK			N2H5F0S0G0	NVTYGTYLDDPDPDDGFNYK-N2H5F0S0G0	16
WT	beta-galactosidase	NVTYGTYLDDPDPDDGFNYK			N2H5F0S0G0	NVTYGTYLDDPDPDDGFNYK-N2H5F0S0G0	16
WT	beta-galactosidase	NVTYGTYLDDPDPDDGFNYK			N2H4F0S0G0	NVTYGTYLDDPDPDDGFNYK-N2H4F0S0G0	8
WT	beta-galactosidase	NVTYGTYLDDPDPDDGFNYK			N2H6F0S0G0	NVTYGTYLDDPDPDDGFNYK-N2H6F0S0G0	17
WT	beta-galactosidase	NVTYGTYLDDPDPDDGFNYK			N2H4F0S0G0	NVTYGTYLDDPDPDDGFNYK-N2H4F0S0G0	8
WT	beta-galactosidase	NVTYGTYLDDPDPDDGFNYK			N2H5F0S0G0	NVTYGTYLDDPDPDDGFNYK-N2H5F0S0G0	16
WT	beta-galactosidase	NVTYGTYLDDPDPDDGFNYK			N2H6F0S0G0	NVTYGTYLDDPDPDDGFNYK-N2H6F0S0G0	17
WT	beta-galactosidase	NVTYGTYLDDPDPDDGFNYK			N2H6F0S0G0	NVTYGTYLDDPDPDDGFNYK-N2H6F0S0G0	17
WT	beta-galactosidase	NVTYGTYLDDPDPDDGFNYK			N2H8F0S0G0	NVTYGTYLDDPDPDDGFNYK-N2H8F0S0G0	4
WT	beta-galactosidase	NVTYGTYLDDPDPDDGFNYK			N2H7F0S0G0	NVTYGTYLDDPDPDDGFNYK-N2H7F0S0G0	2
WT	beta-galactosidase	NVTYGTYLDDPDPDDGFNYK			N3H3F0S0G0	NVTYGTYLDDPDPDDGFNYK-N3H3F0S0G0	1
WT	beta-galactosidase	NVTYGTYLDDPDPDDGFNYK			N2H3F0S0G0	NVTYGTYLDDPDPDDGFNYK-N2H3F0S0G0	1
WT	beta-galactosidase	NVTYGTYLDDPDPDDGFNYK			N2H5F0S0G0	NVTYGTYLDDPDPDDGFNYK-N2H5F0S0G0	16
WT	beta-galactosidase	NVTYGTYLDDPDPDDGFNYK			N2H5F0S0G0	NVTYGTYLDDPDPDDGFNYK-N2H5F0S0G0	16
WT	beta-galactosidase	NVTYGTYLDDPDPDDGFNYK			N2H5F0S0G0	NVTYGTYLDDPDPDDGFNYK-N2H5F0S0G0	16
WT	beta-galactosidase	NVTYGTYLDDPDPDDGFNYK			N2H5F0S0G0	NVTYGTYLDDPDPDDGFNYK-N2H5F0S0G0	16
WT	beta-galactosidase	NVTYGTYLDDPDPDDGFNYK			N2H6F0S0G0	NVTYGTYLDDPDPDDGFNYK-N2H6F0S0G0	17
WT	beta-galactosidase	GHDLNEDGLVSWEEYKNATYGYALDDPDPDDGFNYK			N5H4F0S0G0	GHDLNEDGLVSWEEYKNATYGYALDDPDPDDGFNYK-N5H4F0S0G0	4
WT	beta-galactosidase	NATYGYALDDPDPDDGFNYK			N2H5F0S0G0	NATYGYALDDPDPDDGFNYK-N2H5F0S0G0	7
WT	beta-galactosidase	NATYGYALDDPDPDDGFNYK			N2H6F0S0G0	NATYGYALDDPDPDDGFNYK-N2H6F0S0G0	5
WT	beta-galactosidase	NATYGYALDDPDPDDGFNYK			N2H7F0S0G0	NATYGYALDDPDPDDGFNYK-N2H7F0S0G0	2
WT	beta-galactosidase	NATYGYALDDPDPDDGFNYK			N2H8F0S0G0	NATYGYALDDPDPDDGFNYK-N2H8F0S0G0	4
WT	beta-galactosidase	NATYGYALDDPDPDDGFNYK			N2H4F0S0G0	NATYGYALDDPDPDDGFNYK-N2H4F0S0G0	4
WT	beta-galactosidase	NATYGYALDDPDPDDGFNYK			N4H5F0S1G0	NATYGYALDDPDPDDGFNYK-N4H5F0S1G0	2
WT	beta-galactosidase	SQDNLAQAEAQASTCNR			N4H5F3S0G0	SQDNLAQAEAQASTCNR-N4H5F3S0G0	7
WT	beta-galactosidase	SQDNLAQAEAQASTCNR			N2H7F0S0G0	SQDNLAQAEAQASTCNR-N2H7F0S0G0	1
WT	beta-galactosidase	SQDNLAQAEAQASTCNR			N6H7F3S0G0	SQDNLAQAEAQASTCNR-N6H7F3S0G0	2
WT	beta-galactosidase	SQDNLAQAEAQASTCNR			N4H5F3S1G0	SQDNLAQAEAQASTCNR-N4H5F3S1G0	2
WT	beta-galactosidase	SQDNLAQAEAQASTCNR			N2H9F0S0G0	SQDNLAQAEAQASTCNR-N2H9F0S0G0	6
WT	beta-galactosidase	SQDNLAQAEAQASTCNR			N2H8F0S0G0	SQDNLAQAEAQASTCNR-N2H8F0S0G0	4
WT	beta-galactosidase	SQDNLAQAEAQASTCNR			N4H5F1S0G0	SQDNLAQAEAQASTCNR-N4H5F1S0G0	2
WT	beta-galactosidase	SQDNLAQAEAQASTCNR			N4H5F3S0G0	SQDNLAQAEAQASTCNR-N4H5F3S0G0	7
WT	beta-galactosidase	SQDNLAQAEAQASTCNR			N2H9F0S0G0	SQDNLAQAEAQASTCNR-N2H9F0S0G0	6
WT	beta-galactosidase	AAVPGNSSALGGQSTSGQPQR			N2H7F0S0G0	AAVPGNSSALGGQSTSGQPQR-N2H7F0S0G0	2
WT	beta-galactosidase	AAVPGNSSALGGQSTSGQPQR			N2H8F0S0G0	AAVPGNSSALGGQSTSGQPQR-N2H8F0S0G0	2
WT	beta-galactosidase	AAVPGNSSALGGQSTSGQPQR			N2H9F0S0G0	AAVPGNSSALGGQSTSGQPQR-N2H9F0S0G0	2
WT	beta-galactosidase	AAVPGNSSALGGQSTSGQPQR			N2H10F0S0G0	AAVPGNSSALGGQSTSGQPQR-N2H10F0S0G0	1
WT	beta-galactosidase	ESSPWHNITITATEINNPK			N6H7F0S0G0	ESSPWHNITITATEINNPK-N6H7F0S0G0	2
WT	beta-galactosidase	ESSPWHNITITATEINNPK			N6H7F0S0G0	ESSPWHNITITATEINNPK-N6H7F0S0G0	2
WT	beta-galactosidase	ESSPWHNITITATEINNPK			N4H5F3S1G0	ESSPWHNITITATEINNPK-N4H5F3S1G0	3
WT	beta-galactosidase	SGTIFDNFLITNDEAYAEEFGNETWGVTK			N2H5F0S0G0	SGTIFDNFLITNDEAYAEEFGNETWGVTK-N2H5F0S0G0	5
WT	beta-galactosidase	SGTIFDNFLITNDEAYAEEFGNETWGVTK			N2H6F0S0G0	SGTIFDNFLITNDEAYAEEFGNETWGVTK-N2H6F0S0G0	2
WT	beta-galactosidase	SGTIFDNFLITNDEAYAEEFGNETWGVTK			N2H5F0S0G0	SGTIFDNFLITNDEAYAEEFGNETWGVTK-N2H5F0S0G0	5
WT	beta-galactosidase	NATYGYALDDPDPDDGFNYK			N2H5F0S0G0	NATYGYALDDPDPDDGFNYK-N2H5F0S0G0	7
WT	beta-galactosidase	NATYGYALDDPDPDDGFNYK			N4H3F1S0G0	NATYGYALDDPDPDDGFNYK-N4H3F1S0G0	11
WT	beta-galactosidase	NATYGYALDDPDPDDGFNYK			N4H3F1S0G0	NATYGYALDDPDPDDGFNYK-N4H3F1S0G0	11
WT	beta-galactosidase	NATYGYALDDPDPDDGFNYK			N5H3F1S0G0	NATYGYALDDPDPDDGFNYK-N5H3F1S0G0	7
WT	beta-galactosidase	NATYGYALDDPDPDDGFNYK			N2H3F1S0G0	NATYGYALDDPDPDDGFNYK-N2H3F1S0G0	3
WT	beta-galactosidase	NATYGYALDDPDPDDGFNYK			N5H3F1S0G0	NATYGYALDDPDPDDGFNYK-N5H3F1S0G0	7
WT	beta-galactosidase	NATYGYALDDPDPDDGFNYK			N4H5F3S0G0	NATYGYALDDPDPDDGFNYK-N4H5F3S0G0	3
WT	beta-galactosidase	NATYGYALDDPDPDDGFNYK			N2H6F0S0G0	NATYGYALDDPDPDDGFNYK-N2H6F0S0G0	5
WT	beta-galactosidase	NATYGYALDDPDPDDGFNYK			N2H4F0S0G0	NATYGYALDDPDPDDGFNYK-N2H4F0S0G0	4
WT	beta-galactosidase	NATYGYALDDPDPDDGFNYK			N2H3F0S0G0	NATYGYALDDPDPDDGFNYK-N2H3F0S0G0	2
WT	beta-galactosidase	NATYGYALDDPDPDDGFNYK			N5H4F1S0G0	NATYGYALDDPDPDDGFNYK-N5H4F1S0G0	3
WT	beta-galactosidase	NATYGYALDDPDPDDGFNYK			N2H6F0S0G0	NATYGYALDDPDPDDGFNYK-N2H6F0S0G0	5
WT	beta-galactosidase	NVTYGTYLDDPDPDDGFNYK			N6H7F0S0G0	NVTYGTYLDDPDPDDGFNYK-N6H7F0S0G0	1
WT	beta-galactosidase	NATYGYALDDPDPDDGFNYK			N4H3F1S0G0	NATYGYALDDPDPDDGFNYK-N4H3F1S0G0	11
WT	beta-galactosidase	NATYGYALDDPDPDDGFNYK			N4H5F1S2G0	NATYGYALDDPDPDDGFNYK-N4H5F1S2G0	1
WT	beta-galactosidase	NATYGYALDDPDPDDGFNYK			N5H5F1S1G0	NATYGYALDDPDPDDGFNYK-N5H5F1S1G0	1
WT	beta-galactosidase	NVTYGTYLDDPDPDDGFNYK			N7H8F0S0G0	NVTYGTYLDDPDPDDGFNYK-N7H8F0S0G0	2
WT	beta-galactosidase	NATYGYALDDPDPDDGFNYK			N2H6F0S0G0	NATYGYALDDPDPDDGFNYK-N2H6F0S0G0	5
WT	beta-glucuronidase	NATYGYALDDPDPDDGFNYK			N2H9F0S0G0	NATYGYALDDPDPDDGFNYK-N2H9F0S0G0	1
WT	beta-glucuronidase	NATYGYALDDPDPDDGFNYK			N2H5F0S0G0	NATYGYALDDPDPDDGFNYK-N2H5F0S0G0	7
WT	beta-glucuronidase	NATYGYALDDPDPDDGFNYK			N2H6F0S0G0	NATYGYALDDPDPDDGFNYK-N2H6F0S0G0	5
WT	beta-glucuronidase	NATYGYALDDPDPDDGFNYK			N4H5F0S1G0	NATYGYALDDPDPDDGFNYK-N4H5F0S1G0	2
WT	beta-glucuronidase	NATYGYALDDPDPDDGFNYK			N2H7F0S0G0	NATYGYALDDPDPDDGFNYK-N2H7F0S0G0	2
WT	beta-glucuronidase	NATYGYALDDPDPDDGFNYK			N2H8F0S0G0	NATYGYALDDPDPDDGFNYK-N2H8F0S0G0	4
WT	beta-glucuronidase	NATYGYALDDPDPDDGFNYK			N2H5F0S0G0	NATYGYALDDPDPDDGFNYK-N2H5F0S0G0	7
WT	beta-glucuronidase	NVTYGTYLDDPDPDDGFNYK			N7H8F2S0G0	NVTYGTYLDDPDPDDGFNYK-N7H8F2S0G0	2
WT	beta-glucuronidase	NVTYGTYLDDPDPDDGFNYK			N4H4F1S0G0	NVTYGTYLDDPDPDDGFNYK-N4H4F1S0G0	3
WT	beta-glucuronidase	NVTYGTYLDDPDPDDGFNYK			N4H5F1S2G0	NVTYGTYLDDPDPDDGFNYK-N4H5F1S2G0	1
WT	beta-glucuronidase	NVTYGTYLDDPDPDDGFNYK			N4H5F3S0G0	NVTYGTYLDDPDPDDGFNYK-N4H5F3S0G0	2
WT	beta-glucuronidase	NVTYGTYLDDPDPDDGFNYK			N5H3F1S0G0	NVTYGTYLDDPDPDDGFNYK-N5H3F1S0G0	6
WT	beta-glucuronidase	NVTYGTYLDDPDPDDGFNYK			N4H3F1S0G0	NVTYGTYLDDPDPDDGFNYK-N4H3F1S0G0	20
WT	beta-glucuronidase	NVTYGTYLDDPDPDDGFNYK			N4H3F1S0G0	NVTYGTYLDDPDPDDGFNYK-N4H3F1S0G0	20
WT	beta-glucuronidase	NVTYGTYLDDPDPDDGFNYK			N4H3F1S0G0	NVTYGTYLDDPDPDDGFNYK-N4H3F1S0G0	20
WT	beta-glucuronidase	NVTYGTYLDDPDPDDGFNYK			N2H3F1S0G0	NVTYGTYLDDPDPDDGFNYK-N2H3F1S0G0	8
WT	beta-glucuronidase	NVTYGTYLDDPDPDDGFNYK			N5H3F1S0G0	NVTYGTYLDDPDPDDGFNYK-N5H3F1S0G0	6
WT	beta-glucuronidase	NVTYGTYLDDPDPDDGFNYK			N4H4F1S0G0	NVTYGTYLDDPDPDDGFNYK-N4H4F1S0G0	3
WT	beta-glucuronidase	NVTYGTYLDDPDPDDGFNYK			N2H3F1S0G0	NVTYGTYLDDPDPDDGFNYK-N2H3F1S0G0	8
WT	beta-glucuronidase	NVTYGTYLDDPDPDDGFNYK			N4H3F1S0G0	NVTYGTYLDDPDPDDGFNYK-N4H3F1S0G0	20
WT	beta-glucuronidase	NVTYGTYLDDPDPDDGFNYK			N4H3F1S0G0	NVTYGTYLDDPDPDDGFNYK-N4H3F1S0G0	20
WT	beta-glucuronidase	NVTYGTYLDDPDPDDGFNYK			N4H5F1S0G0	NVTYGTYLDDPDPDDGFNYK-N4H5F1S0G0	1
WT	beta-glucuronidase	NVTYGTYLDDPDPDDGFNYK			N2H3F1S0G0	NVTYGTYLDDPDPDDGFNYK-N2H3F1S0G0	8
WT	beta-glucuronidase	NVTYGTYLDDPDPDDGFNYK			N4H3F1S0G0	NVTYGTYLDDPDPDDGFNYK-N4H3F1S0G0	20
WT	beta-glucuronidase	NATYGYALDDPDPDDGFNYK			N2H8F0S0G0	NATYGYALDDPDPDDGFNYK-N2H8F0S0G0	4
WT	beta-glucuronidase	NVTYGTYLDDPDPDDGFNYK			N7H8F2S0G0	NVTYGTYLDDPDPDDGFNYK-N7H8F2S0G0	2
WT	beta-glucuronidase	NATYGYALDDPDPDDGFNYK			N5H3F1S0G0	NATYGYALDDPDPDDGFNYK-N5H3F1S0G0	7
WT	beta-glucuronidase	NATYGYALDDPDPDDGFNYK			N2H5F0S0G0	NATYGYALDDPDPDDGFNYK-N2H5F0S0G0	7
WT	beta-glucuronidase	NATYGYALDDPDPDDGFNYK			N4H4F1S0G0	NATYGYALDDPDPDDGFNYK-N4H4F1S0G0	4
WT	beta-glucuronidase	NATYGYALDDPDPDDGFNYK			N2H8F0S0G0	NATYGYALDDPDPDDGFNYK-N2H8F0S0G0	4
WT	beta-glucuronidase	NATYGYALDDPDPDDGFNYK			N4H5F1S0G0	NATYGYALDDPDPDDGFNYK-N4H5F1S0G0	2
WT	beta-glucuronidase	NATYGYALDDPDPDDGFNYK			N4H3F1S0G0	NATYGYALDDPDPDDGFNYK-N4H3F1S0G0	11
WT	beta-glucuronidase	NATYGYALDDPDPDDGFNYK			N4H4F1S0G0	NATYGYALDDPDPDDGFNYK-N4H4F1S0G0	4
WT	beta-glucuronidase	NATYGYALDDPDPDDGFNYK			N2H4F0S0G0	NATYGYALDDPDPDDGFNYK-N2H4F0S0G0	4
WT	beta-glucuronidase	NATYGYALDDPDPDDGFNYK			N5H4F0S0G0	NATYGYALDDPDPDDGFNYK-N5H4F0S0G0	1
WT	beta-glucuronidase	NATYGYALDDPDPDDGFNYK			N4H5F3S0G0	NATYGYALDDPDPDDGFNYK-N4H5F3S0G0	3
WT	beta-glucuronidase	NATYGYALDDPDPDDGFNYK			N2H4F0S0G0	NATYGYALDDPDPDDGFNYK-N2H4F0S0G0	4
WT	beta-glucuronidase	NVTYGTYLDDPDPDDGFNYK			N2H8F0S0G0	NVTYGTYLDDPDPDDGFNYK-N2H8F0S0G0	4
WT	beta-glucuronidase	NATYGYALDDPDPDDGFNYK			N2H5F0S0G0	NATYGYALDDPDPDDGFNYK-N2H5F0S0G0	7
WT	beta-glucuronidase	NATYGYALDDPDPDDGFNYK			N4H3F1S0G0	NATYGYALDDPDPDDGFNYK-N4H3F1S0G0	11
WT	beta-glucuronidase	NATYGYALDDPDPDDGFNYK			N5H3F1S0G0	NATYGYALDDPDPDDGFNYK-N5H3F1S0G0	7
WT	beta-glucuronidase	NVTYGTYLDDPDPDDGFNYK			N2H5F0S0G0	NVTYGTYLDDPDPDDGFNYK-N2H5F0S0G0	16
WT	beta-glucuronidase	NVTYGTYLDDPDPDDGFNYK			N2H6F0S0G0	NVTYGTYLDDPDPDDGFNYK-N2H6F0S0G0	17
WT	beta-glucuronidase	NVTYGTYLDDPDPDDGFNYK			N4H5F3S0G0	NVTYGTYLDDPDPDDGFNYK-N4H5F3S0G0	2
WT	beta-glucuronidase	NATYGYALDDPDPDDGFNYK			N4H3F1S0G0	NATYGYALDDPDPDDGFNYK-N4H3F1S0G0	11
WT	beta-glucuronidase	NATYGYALDDPDPDDGFNYK			N2H3F1S0G0	NATYGYALDDPDPDDGFNYK-N2H3F1S0G0	3
WT	beta-glucuronidase	NVTYGTYLDDPDPDDGFNYK			N2H6F0S0G0	NVTYGTYLDDPDPDDGFNYK-N2H6F0S0G0	17
WT	beta-glucuronidase	NATYGYALDDPDPDDGFNYK			N4H3F1S0G0	NATYGYALDDPDPDDGFNYK-N4H3F1S0G0	11
WT	beta-glucuronidase	NVTYGTYLDDPDPDDGFNYK			N2H6F0S0G0	NVTYGTYLDDPDPDDGFNYK-N2H6F0S0G0	17
WT	beta-glucuronidase	NVTYGTYLDDPDPDDGFNYK			N5H4F0S0G0	NVTYGTYLDDPDPDDGFNYK-N5H4F0S0G0	1
WT	beta-glucuronidase	NVTYGTYLDDPDPDDGFNYK			N2H4F0S0G0	NVTYGTYLDDPDPDDGFNYK-N2H4F0S0G0	8
WT	beta-glucuronidase	NATYGYALDDPDPDDGFNYK			N14H15F3S0G0	NATYGYALDDPDPDDGFNYK-N14H15F3S0G0	1
WT	beta-glucuronidase	NVTYGTYLDDPDPDDGFNYK			N2H5F0S0G0	NVTYGTYLDDPDPDDGFNYK-N2H5F0S0G0	16
WT	beta-glucuronidase	NVTYGTYLDDPDPDDGFNYK			N2H4F0S0G0	NVTYGTYLDDPDPDDGFNYK-N2H4F0S0G0	8
WT	beta-glucuronidase	NVTYGTYLDDPDPDDGFNYK			N2H3F1S0G0	NVTYGTYLDDPDPDDGFNYK-N2H3F1S0G0	8
WT	beta-glucuronidase	NVTYGTYLDDPDPDDGFNYK			N2H5F0S0G0	NVTYGTYLDDPDPDDGFNYK-N2H5F0S0G0	16
WT	beta-glucuronidase	NVTYGTYLDDPDPDDGFNYK			N4H3F1S0G0	NVTYGTYLDDPDPDDGFNYK-N4H3F1S0G0	20
WT	beta-glucuronidase	NVTYGTYLDDPDPDDGFNYK			N4H3F1S0G0	NVTYGTYLDDPDPDDGFNYK-N4H3F1S0G0	20
WT	beta-glucuronidase	NVTYGTYLDDPDPDDGFNYK			N2H5F0S0G0	NVTYGTYLDDPDPDDGFNYK-N2H5F0S0G0	16
WT	beta-glucuronidase	NVTYGTYLDDPDPDDGFNYK			N2H6F0S0G0	NVTYGTYLDDPDPDDGFNYK-N2H6F0S0G0	17
WT	beta-hexosaminidase subunit alpha	NVTYGTYLDDPDPDDGFNYK			N4H3F1S0G0	NVTYGTYLDDPDPDDGFNYK-N4H3F1S0G0	20
WT	beta-hexosaminidase subunit alpha	NVTYGTYLDDPDPDDGFNYK			N4H3F1S0G0	NVTYGTYLDDPDPDDGFNYK-N4H3F1S0G0	20
WT	beta-hexosaminidase subunit alpha	NVTYGTYLDDPDPDDGFNYK			N4H3F1S0G0	NVTYGTYLDDPDPDDGFNYK-N4H3F1S0G0	20
WT	beta-hexosaminidase subunit alpha	NVTYGTYLDDPDPDDGFNYK			N5H3F1S0G0	NVTYGTYLDDPDPDDGFNYK-N5H3F1S0G0	6
WT	beta-hexosaminidase subunit alpha	NVTYGTYLDDPDPDDGFNYK			N4H3F1S0G0	NVTYGTYLDDPDPDDGFNYK-N4H3F1S0G0	20
WT	beta-hexosaminidase subunit alpha	NVTYGTYLDDPDPDDGFNYK			N2H3F1S0G0	NVTYGTYLDDPDPDDGFNYK-N2H3F1S0G0	8
WT	beta-hexosaminidase subunit alpha	GHDLNEDGLVSWEEYKNATYGYALDDPDPDDGFNYK			N9H10F4S0G0	GHDLNEDGLVSWEEYKNATYGYALDDPDPDDGFNYK-N9H10F4S0G0	1
WT	beta-hexosaminidase subunit alpha	GHDLNEDGLVSWEEYKNATYGYALDDPDPDDGFNYK			N7H8F2S0G0	GHDLNEDGLVSWEEYKNATYGYALDDPDPDDGFNYK-N7H8F2S0G0	2
WT	beta-hexosaminidase subunit alpha	GHDLNEDGLVSWEEYKNATYGYALDDPDPDDGFNYK			N5H3F1S0G0	GHDLNEDGLVSWEEYKNATYGYALDDPDPDDGFNYK-N5H3F1S0G0	8
WT	beta-hexosaminidase subunit alpha	GHDLNEDGLVSWEEYKNATYGYALDDPDPDDGFNYK			N5H3F1S0G0	GHDLNEDGLVSWEEYKNATYGYALDDPDPDDGFNYK-N5H3F1S0G0	8
WT	beta-hexosaminidase subunit alpha	GHDLNEDGLVSWEEYKNATYGYALDDPDPDDGFNYK			N5H3F1S0G0	GHDLNEDGLVSWEEYKNATYGYALDDPDPDDGFNYK-N5H3F1S0G0	8
WT	beta-hexosaminidase subunit alpha	GHDLNEDGLVSWEEYKNATYGYALDDPDPDDGFNYK			N5H3F1S0G0	GHDLNEDGLVSWEEYKNATYGYALDDPDPDDGFNYK-N5H3F1S0G0	8
WT	beta-hexosaminidase subunit alpha	GHDLNEDGLVSWEEYKNATYGYALDDPDPDDGFNYK			N4H3F1S0G0	GHDLNEDGLVSWEEYKNATYGYALDDPDPDDGFNYK-N4H3F1S0G0	20
WT	beta-hexosaminidase subunit alpha	GHDLNEDGLVSWEEYKNATYGYALDDPDPDDGFNYK			N4H3F1S0G0	GHDLNEDGLVSWEEYKNATYGYALDDPDPDDGFNYK-N4H3F1S0G0	20
WT	beta-hexosaminidase subunit alpha	NVTYGTYLDDPDPDDGFNYK			N5H3F1S0G0	NVTYGTYLDDPDPDDGFNYK-N5H3F1S0G0	6
WT	beta-hexosaminidase subunit alpha	NVTYGTYLDDPDPDDGFNYK			N4H3F1S0G0	NVTYGTYLDDPDPDDGFNYK-N4H3F1S0G0	20
WT	beta-hexosaminidase subunit alpha	NVTYGTYLDDPDPDDGFNYK			N2H6F0S0G0	NVTYGTYLDDPDPDDGFNYK-N2H6F0S0G0	17
WT	beta-hexosaminidase subunit alpha	NVTYGTYLDDPDPDDGFNYK			N4H3F1S0G0	NVTYGTYLDDPDPDDGFNYK-N4H3F1S0G0	20
WT	beta-hexosaminidase subunit alpha	NVTYGTYLDDPDPDDGFNYK			N2H4F0S0G0	NVTYGTYLDDPDPDDGFNYK-N2H4F0S0G0	8
WT	beta-hexosaminidase subunit alpha	NVTYGTYLDDPDPDDGFNYK			N2H6F0S0G0	NVTYGTYLDDPDPDDGFNYK-N2H6F0S0G0	17
WT	beta-hexosaminidase subunit alpha	NVTYGTYLDDPDPDDGFNYK			N2H7F0S0G0	NVTYGTYLDDPDPDDGFNYK-N2H7F0S0G0	2
WT	beta-hexosaminidase subunit alpha	NVTYGTYLDDPDPDDGFNYK			N2H4F0S0G0	NVTYGTYLDDPDPDDGFNYK-N2H4F0S0G0	8
WT	beta-hexosaminidase subunit alpha	NVTYGTYLDDPDPDDGFNYK			N4H4F1S0G0	NVTYGTYLDDPDPDDGFNYK-N4H4F1S0G0	3
WT	beta-hexosaminidase subunit alpha	NVTYGTYLDDPDPDDGFNYK			N5H4F1S0G0	NVTYGTYLDDPDPDDGFNYK-N5H4F1S0G0	1
WT	beta-hexosaminidase subunit alpha	NVTYGTYLDDPDPDDGFNYK			N4H3F1S0G0	NVTYGTYLDDPDPDDGFNYK-N4H3F1S0G0	20
WT	beta-hexosaminidase subunit alpha	NVTYGTYLDDPDPDDGFNYK			N2H3F1S0G0	NVTYGTYLDDPDPDDGFNYK-N2H3F1S0G0	8
WT	beta-hexosaminidase subunit alpha	NVTYGTYLDDPDPDDGFNYK			N2H6F0S0G0	NVTYGTYLDDPDPDDGFNYK-N2H6F0S0G0	17
WT	beta-hexosaminidase subunit alpha	NVTYGTYLDDPDPDDGFNYK			N5H3F1S0G0	NVTYGTYLDDPDPDDGFNYK-N5H3F1S0G0	6
WT	beta-hexosaminidase subunit alpha	NVTYGTYLDDPDPDDGFNYK			N2H6F0S0G0	NVTYGTYLDDPDPDDGFNYK-N2H6F0S0G0	17
WT	beta-hexosaminidase subunit alpha	NVTYGTYLDDPDPDDGFNYK			N2H4F0S0G0	NVTYGTYLDDPDPDDGFNYK-N2H4F0S0G0	8
WT	beta-hexosaminidase subunit alpha	NVTYGTYLDDPDPDDGFNYK			N2H8F0S0G0	NVTYGTYLDDPDPDDGFNYK-N2H8F0S0G0	4
WT	beta-hexosaminidase subunit alpha	NVTYGTYLDDPDPDDGFNYK			N2H3F1S0G0	NVTYGTYLDDPDPDDGFNYK-N2H3F1S0G0	8
WT	beta-hexosaminidase subunit alpha	NVTYGTYLDDPDPDDGFNYK			N2H5F0S0G0	NVTYGTYLDDPDPDDGFNYK-N2H5F0S0G0	16
WT	beta-hexosaminidase subunit beta	GHDLNEDGLVSWEEYKNATYGYALDDPDPDDGFNYK			N5H3F1S0G0	GHDLNEDGLVSWEEYKNATYGYALDDPDPDDGFNYK-N5H3F1S0G0	8
WT	beta-hexosaminidase subunit beta	GHDLNEDGLVSWEEYKNATYGYALDDPDPDDGFNYK			N4H3F1S0G0	GHDLNEDGLVSWEEYKNATYGYALDDPDPDDGFNYK-N4H3F1S0G0	20
WT	beta-hexosaminidase subunit beta	GHDLNEDGLVSWEEYKNATYGYALDDPDPDDGFNYK			N4H3F1S0G0	GHDLNEDGLVSWEEYKNATYGYALDDPDPDDGFNYK-N4H3F1S0G0	20
WT	beta-hexosaminidase subunit beta	GHDLNEDGLVSWEEYKNATYGYALDDPDPDDGFNYK			N4H3F1S0G0	GHDLNEDGLVSWEEYKNATYGYALDDPDPDDGFNYK-N4H3F1S0G0	20
WT	beta-hexosaminidase subunit beta	GHDLNEDGLVSWEEYKNATYGYALDDPDPDDGFNYK			N4H3F1S0G0	GHDLNEDGLVSWEEYKNATYGYALDDPDPDDGFNYK-N4H3F1S0G0	20
WT	beta-hexosaminidase subunit beta	GHDLNEDGLVSWEEYKNATYGYALDDPDPDDGFNYK			N4H3F1S0G0	GHDLNEDGLVSWEEYKNATYGYALDDPDPDDGFNYK-N4H3F1S0G0	20
WT	beta-hexosaminidase subunit beta	GHDLNEDGLVSWEEYKNATYGYALDDPDPDDGFNYK			N4H3F1S0G0	GHDLNEDGLVSWEEYKNATYGYALDDPDPDDGFNYK-N4H3F1S0G0	20
WT	beta-hexosaminidase subunit beta	NATYGYALDDPDPDDGFNYK			N4H3F1S0G0	NATYGYALDDPDPDDGFNYK-N4H3F1S0G0	11
WT	beta-hexosaminidase subunit beta	NATYGYALDDPDPDDGFNYK			N5H3F1S0G0	NATYGYALDDPDPDDGFNYK-N5H3F1S0G0	7
WT	beta-hexosaminidase subunit beta	NATYGYALDDPDPDDGFNYK			N2H3F1S0G0	NATYGYALDDPDPDDGFNYK-N2H3F1S0G0	3
WT	beta-hexosaminidase subunit beta	NATYGYALDDPDPDDGFNYK			N4H3F1S0G0	NATYGYALDDPDPDDGFNYK-N4H3F1S0G0	11
WT	beta-hexosaminidase subunit beta	NATYGYALDDPDPDDGFNYK			N4H5F3S0G0	NATYGYALDDPDPDDGFNYK-N4H5F3S0G0	3
WT	beta-hexosaminidase subunit beta	NATYGYALDDPDPDDGFNYK			N4H3F1S0G0	NATYGYALDDPDPDDGFNYK-N4H3F1S0G0	11
WT	beta-hexosaminidase subunit beta	NATYGYALDDPDPDDGFNYK			N4H4F1S0G0	NATYGYALDDPDPDDGFNYK-N4H4F1S0G0	4
WT	beta-hexosaminidase subunit beta	NATYGYALDDPDPDDGFNYK			N6H6F4S0G0	NATYGYALDDPDPDDGFNYK-N6H6F4S0G0	1
WT	beta-hexosaminidase subunit beta	NATYGYALDDPDPDDGFNYK			N5H3F1S0G0	NATYGYALDDPDPDDGFNYK-N5H3F1S0G0	7
WT	beta-hexosaminidase subunit beta	NATYGYALDDPDPDDGFNYK			N4H4F1S0G0	NATYGYALDDPDPDDGFNYK-N4H4F1S0G0	4
WT	beta-hexosaminidase subunit beta	NATYGYALDDPDPDDGFNYK			N4H5F1S0G0	NATYGYALDDPDPDDGFNYK-N4H5F1S0G0	2
WT	beta-hexosaminidase subunit beta	NATYGYALDDPDPDDGFNYK			N5H4F1S0G0	NATYGYALDDPDPDDGFNYK-N5H4F1S0G0	3
WT	beta-hexosaminidase subunit beta	NATYGYALDDPDPDDGFNYK			N5H4F1S0G0	NATYGYALDDPDPDDGFNYK-N5H4F1S0G0	3
WT	beta-hexosaminidase subunit beta	NATYGYALDDPDPDDGFNYK			N5H6F3S1G0	NATYGYALDDPDPDDGFNYK-N5H6F3S1G0	1
WT	beta-hexosaminidase subunit beta	NATYGYALDDPDPDDGFNYK			N4H3F1S0G0	NATYGYALDDPDPDDGFNYK-N4H3F1S0G0	11
WT	beta-hexosaminidase subunit beta	NATYGYALDDPDPDDGFNYK			N5H3F1S0G0	NATYGYALDDPDPDDGFNYK-N5H3F1S0G0	7
WT	beta-hexosaminidase subunit beta	DFCANASLAFPTK			N2H9F0S0G0	DFCANASLAFPTK-N2H9F0S0G0	2
WT	beta-hexosaminidase subunit beta	DFCANASLAFPTK			N2H10F0S0G0	DFCANASLAFPTK-N2H10F0S0G0	1
WT	beta-hexosaminidase subunit beta	WGLSDEHFQPRPEAVQFVNVTMLQK			N2H9F0S0G0	WGLSDEHFQPRPEAVQFVNVTMLQK-N2H9F0S0G0	8
WT	beta-hexosaminidase subunit beta	WGLSDEHFQPRPEAVQFVNVTMLQK			N2H8F0S0G0	WGLSDEHFQPRPEAVQFVNVTMLQK-N2H8F0S0G0	8
WT	beta-hexosaminidase subunit beta	WGLSDEHFQPRPEAVQFVNVTMLQK			N2H8F0S0G0	WGLSDEHFQPRPEAVQFVNVTMLQK-N2H8F0S0G0	8
WT	beta-hexosaminidase subunit beta	WGLSDEHFQPRPEAVQFVNVTMLQK			N2H6F0S0G0	WGLSDEHFQPRPEAVQFVNVTMLQK-N2H6F0S0G0	10
WT	beta-hexosaminidase subunit beta	WGLSDEHFQPRPEAVQFVNVTMLQK			N2H9F0S0G0	WGLSDEHFQPRPEAVQFVNVTMLQK-N2H9F0S0G0	8
WT	beta-hexosaminidase subunit beta	NVTYGTYLDDPDPDDGFNYK			N4H3F1S0G0	NVTYGTYLDDPDPDDGFNYK-N4H3F1S0G0	20
WT	beta-hexosaminidase subunit beta	NVTYGTYLDDPDPDDGFNYK			N4H3F1S0G0	NVTYGTYLDDPDPDDGFNYK-N4H3F1S0G0	20
WT	beta-hexosaminidase subunit beta	NVTYGTYLDDPDPDDGFNYK			N2H4F0S0G0	NVTYGTYLDDPDPDDGFNYK-N2H4F0S0G0	8
WT	beta-hexosaminidase subunit beta	NVTYGTYLDDPDPDDGFNYK			N4H3F1S0G0	NVTYGTYLDDPDPDDGFNYK-N4H3F1S0G0	20
WT	beta-hexosaminidase subunit beta	NVTYGTYLDDPDPDDGFNYK			N2H6F0S0G0	NVTYGTYLDDPDPDDGFNYK-N2H6F0S0G0	17
WT	beta-hexosaminidase subunit beta	NVTYGTYLDDPDPDDGFNYK			N2H5F0S0G0	NVTYGTYLDDPDPDDGFNYK-N2H5F0S0G0	16
WT	beta-hexosaminidase subunit beta	NVTYGTYLDDPDPDDGFNYK			N4H3F1S0G0	NVTYGTYLDDPDPDDGFNYK-N4H3F1S0G0	20
WT	beta-hexosaminidase subunit beta	NVTYGTYLDDPDPDDGFNYK			N2H6F0S0G0	NVTYGTYLDDPDPDDGFNYK-N2H6F0S0G0	17
WT	beta-hexosaminidase subunit beta	GHDLNEDGLVSWEEYKNATYGYALDDPDPDDGFNYK			N7H8F2S0G0	GHDLNEDGLVSWEEYKNATYGYALDDPDPDDGFNYK-N7H8F2S0G0	2
WT	beta-hexosaminidase subunit beta	GHDLNEDGLVSWEEYKNATYGYALDDPDPDDGFNYK			N6H7F0S0G0	GHDLNEDGLVSWEEYKNATYGYALDDPDPDDGFNYK-N6H7F0S0G0	1
WT	beta-hexosaminidase subunit beta	GHDLNEDGLVSWEEYKNATYGYALDDPDPDDGFNYK			N5H3F1S0G0	GHDLNEDGLVSWEEYKNATYGYALDDPDPDDGFNYK-N5H3F1S0G0	8
WT	beta-hexosaminidase subunit beta	GHDLNEDGLVSWEEYKNATYGYALDDPDPDDGFNYK			N2H3F1S0G0	GHDLNEDGLVSWEEYKNATYGYALDDPDPDDGFNYK-N2H3F1S0G0	1
WT	beta-hexosaminidase subunit beta	GHDLNEDGLVSWEEYKNATYGYALDDPDPDDGFNYK			N5H4F1S0G0	GHDLNEDGLVSWEEYKNATYGYALDDPDPDDGFNYK-N5H4F1S0G0	1
WT	beta-hexosaminidase subunit beta	GHDLNEDGLVSWEEYKNATYGYALDDPDPDDGFNYK			N5H4F0S0G0	GHDLNEDGLVSWEEYKNATYGYALDDPDPDDGFNYK-N5H4F0S0G0	4
WT	beta-hexosaminidase subunit beta	GHDLNEDGLVSWEEYKNATYGYALDDPDPDDGFNYK			N4H3F1S0G0	GHDLNEDGLVSWEEYKNATYGYALDDPDPDDGFNYK-N4H3F1S0G0	20
WT	beta-hexosaminidase subunit beta	GHDLNEDGLVSWEEYKNATYGYALDDPDPDDGFNYK			N4H4F1S0G0	GHDLNEDGLVSWEEYKNATYGYALDDPDPDDGFNYK-N4H4F1S0G0	1
WT	beta-hexosaminidase subunit beta	GHDLNEDGLVSWEEYKNATYGYALDDPDPDDGFNYK			N4H3F1S0G0	GHDLNEDGLVSWEEYKNATYGYALDDPDPDDGFNYK-N4H3F1S0G0	20
WT	beta-hexosaminidase subunit beta	GHDLNEDGLVSWEEYKNATYGYALDDPDPDDGFNYK			N4H3F1S0G0	GHDLNEDGLVSWEEYKNATYGYALDDPDPDDGFNYK-N4H3F1S0G0	20
WT	beta-hexosaminidase subunit beta	GHDLNEDGLVSWEEYKNATYGYALDDPDPDDGFNYK			N5H4F0S0G0	GHDLNEDGLVSWEEYKNATYGYALDDPDPDDGFNYK-N5H4F0S0G0	4
WT	beta-hexosaminidase subunit beta	GHDLNEDGLVSWEEYKNATYGYALDDPDPDDGFNYK			N5H4F0S0G0	GHDLNEDGLVSWEEYKNATYGYALDDPDPDDGFNYK-N5H4F0S0G0	4
WT	beta-hexosaminidase subunit beta	GHDLNEDGLVSWEEYKNATYGYALDDPDPDDGFNYK			N4H3F1S0G0	GHDLNEDGLVSWEEYKNATYGYALDDPDPDDGFNYK-N4H3F1S0G0	20
WT	beta-hexosaminidase subunit beta	GHDLNEDGLVSWEEYKNATYGYALDDPDPDDGFNYK			N5H3F1S0G0	GHDLNEDGLVSWEEYKNATYGYALDDPDPDDGFNYK-N5H3F1S0G0	8
WT	beta-hexosaminidase subunit beta	GHDLNEDGLVSWEEYKNATYGYALDDPDPDDGFNYK			N4H3F1S0G0	GHDLNEDGLVSWEEYKNATYGYALDDPDPDDGFNYK-N4H3F1S0G0	20
WT	beta-hexosaminidase subunit beta	NVTYGTYLDDPDPDDGFNYK			N2H5F0S0G0	NVTYGTYLDDPDPDDGFNYK-N2H5F0S0G0	16
WT	beta-hexosaminidase subunit beta	GHDLNEDGLVSWEEYKNATYGYALDDPDPDDGFNYK			N4H3F1S0G0	GHDLNEDGLVSWEEYKNATYGYALDDPDPDDGFNYK-N4H3F1S0G0	20
WT	beta-hexosaminidase subunit beta	GHDLNEDGLVSWEEYKNATYGYALDDPDPDDGFNYK			N5H3F1S0G0	GHDLNEDGLVSWEEYKNATYGYALDDPDPDDGFNYK-N5H3F1S0G0	8
WT	beta-hexosaminidase subunit beta	GHDLNEDGLVSWEEYKNATYGYALDDPDPDDGFNYK			N4H3F1S0G0	GHDLNEDGLVSWEEYKNATYGYALDDPDPDDGFNYK-N4H3F1S0G0	20
WT	beta-hexosaminidase subunit beta	NVTYGTYLDDPDPDDGFNYK			N5H3F1S0G0	NVTYGTYLDDPDPDDGFNYK-N5H3F1S0G0	6
WT	beta-hexosaminidase subunit beta	GHDLNEDGLVSWEEYKNATYGYALDDPDPDDGFNYK			N4H3F1S0G0	GHDLNEDGLVSWEEYKNATYGYALDDPDPDDGFNYK-N4H3F1S0G0	20
WT	beta-hexosaminidase subunit beta	NVTYGTYLDDPDPDDGFNYK			N4H3F1S0G0	NVTYGTYLDDPDPDDGFNYK-N4H3F1S0G0	20
WT	beta-hexosaminidase subunit beta	GHDLNEDGLVSWEEYKNATYGYALDDPDPDDGFNYK			N4H3F1S0G0	GHDLNEDGLVSWEEYKNATYGYALDDPDPDDGFNYK-N4H3F1S0G0	20
WT	beta-hexosaminidase subunit beta	GHDLNEDGLVSWEEYKNATYGYALDDPDPDDGFNYK			N4H3F1S0G0	GHDLNEDGLVSWEEYKNATYGYALDDPDPDDGFNYK-N4H3F1S0G0	20
WT	biotinidase	NVTYGTYLDDPDPDDGFNYK			N2H3F1S0G0	NVTYGTYLDDPDPDDGFNYK-N2H3F1S0G0	8
WT	biotinidase	NATYGYALDDPDPDDGFNYK			N2H5F0S0G0	NATYGYALDDPDPDDGFNYK-N2H5F0S0G0	7
WT	bone marrow stromal antigen 2	WGLSDEHFQPRPEAVQFVNVTMLQK			N2H9F0S0G0	WGLSDEHFQPRPEAVQFVNVTMLQK-N2H9F0S0G0	8
WT	bone marrow stromal antigen 2	WGLSDEHFQPRPEAVQFVNVTMLQK			N2H8F0S0G0	WGLSDEHFQPRPEAVQFVNVTMLQK-N2H8F0S0G0	8
WT	bone marrow stromal antigen 2	WGLSDEHFQPRPEAVQFVNVTMLQK			N2H6F0S0G0	WGLSDEHFQPRPEAVQFVNVTMLQK-N2H6F0S0G0	10
WT	bone marrow stromal antigen 2	WGLSDEHFQPRPEAVQFVNVTMLQK			N2H6F0S0G0	WGLSDEHFQPRPEAVQFVNVTMLQK-N2H6F0S0G0	10
WT	bone marrow stromal antigen 2	WGLSDEHFQPRPEAVQFVNVTMLQK			N2H8F0S0G0	WGLSDEHFQPRPEAVQFVNVTMLQK-N2H8F0S0G0	8
WT	bone marrow stromal antigen 2	WGLSDEHFQPRPEAVQFVNVTMLQK			N2H9F0S0G0	WGLSDEHFQPRPEAVQFVNVTMLQK-N2H9F0S0G0	8
WT	bone marrow stromal antigen 2	WGLSDEHFQPRPEAVQFVNVTMLQK			N2H6F0S0G0	WGLSDEHFQPRPEAVQFVNVTMLQK-N2H6F0S0G0	10
WT	bone marrow stromal antigen 2	WGLSDEHFQPRPEAVQFVNVTMLQK			N2H6F0S0G0	WGLSDEHFQPRPEAVQFVNVTMLQK-N2H6F0S0G0	10
WT	bone marrow stromal antigen 2	WGLSDEHFQPRPEAVQFVNVTMLQK			N2H8F0S0G0	WGLSDEHFQPRPEAVQFVNVTMLQK-N2H8F0S0G0	8
WT	bone marrow stromal antigen 2	DKWGLSDEHFQPRPEAVQFVNVTMLQK			N2H9F0S0G0	DKWGLSDEHFQPRPEAVQFVNVTMLQK-N2H9F0S0G0	26
WT	bone marrow stromal antigen 2	DKWGLSDEHFQPRPEAVQFVNVTMLQK			N2H9F0S0G0	DKWGLSDEHFQPRPEAVQFVNVTMLQK-N2H9F0S0G0	26
WT	bone marrow stromal antigen 2	DKWGLSDEHFQPRPEAVQFVNVTMLQK			N2H9F0S0G0	DKWGLSDEHFQPRPEAVQFVNVTMLQK-N2H9F0S0G0	26
WT	bone marrow stromal antigen 2	DKWGLSDEHFQPRPEAVQFVNVTMLQK			N2H8F0S0G0	DKWGLSDEHFQPRPEAVQFVNVTMLQK-N2H8F0S0G0	24
WT	bone marrow stromal antigen 2	DKWGLSDEHFQPRPEAVQFVNVTMLQK			N2H6F0S0G0	DKWGLSDEHFQPRPEAVQFVNVTMLQK-N2H6F0S0G0	13
WT	bone marrow stromal antigen 2	DKWGLSDEHFQPRPEAVQFVNVTMLQK			N2H8F0S0G0	DKWGLSDEHFQPRPEAVQFVNVTMLQK-N2H8F0S0G0	24
WT	bone marrow stromal antigen 2	DKWGLSDEHFQPRPEAVQFVNVTMLQK			N2H6F0S0G0	DKWGLSDEHFQPRPEAVQFVNVTMLQK-N2H6F0S0G0	13
WT	bone marrow stromal antigen 2	DKWGLSDEHFQPRPEAVQFVNVTMLQK			N2H9F0S0G0	DKWGLSDEHFQPRPEAVQFVNVTMLQK-N2H9F0S0G0	26
WT	bone marrow stromal antigen 2	DKWGLSDEHFQPRPEAVQFVNVTMLQK			N2H8F0S0G0	DKWGLSDEHFQPRPEAVQFVNVTMLQK-N2H8F0S0G0	24
WT	bone marrow stromal antigen 2	DKWGLSDEHFQPRPEAVQFVNVTMLQK			N2H6F0S0G0	DKWGLSDEHFQPRPEAVQFVNVTMLQK-N2H6F0S0G0	13
WT	bone marrow stromal antigen 2	NVTYGTYLDDPDPDDGFNYK			N2H6F0S0G0	NVTYGTYLDDPDPDDGFNYK-N2H6F0S0G0	17
WT	bone marrow stromal antigen 2	GHDLNEDGLVSWEEYKNATYGYALDDPDPDDGFNYK			N4H3F1S0G0	GHDLNEDGLVSWEEYKNATYGYALDDPDPDDGFNYK-N4H3F1S0G0	20
WT	bone marrow stromal antigen 2	GHDLNEDGLVSWEEYKNATYGYALDDPDPDDGFNYK			N4H3F1S0G0	GHDLNEDGLVSWEEYKNATYGYALDDPDPDDGFNYK-N4H3F1S0G0	20
WT	bone marrow stromal antigen 2	DFCANASLAFPTK			N2H9F0S0G0	DFCANASLAFPTK-N2H9F0S0G0	2
WT	bone marrow stromal antigen 2	DFCANASLAFPTK			N6H5F0S0G0	DFCANASLAFPTK-N6H5F0S0G0	1
WT	bone marrow stromal antigen 2	LYANHTSLPASVSEAFSAGLK			N6H5F0S0G0	LYANHTSLPASVSEAFSAGLK-N6H5F0S0G0	1
WT	bone marrow stromal antigen 2	LYANHTSLPASVSEAFSAGLK			N6H7F0S0G0	LYANHTSLPASVSEAFSAGLK-N6H7F0S0G0	1
WT	bone marrow stromal antigen 2	DKWGLSDEHFQPRPEAVQFVNVTMLQK			N2H6F0S0G0	DKWGLSDEHFQPRPEAVQFVNVTMLQK-N2H6F0S0G0	13
WT	bone marrow stromal antigen 2	DKWGLSDEHFQPRPEAVQFVNVTMLQK			N2H8F0S0G0	DKWGLSDEHFQPRPEAVQFVNVTMLQK-N2H8F0S0G0	24
WT	bone marrow stromal antigen 2	DKWGLSDEHFQPRPEAVQFVNVTMLQK			N2H9F0S0G0	DKWGLSDEHFQPRPEAVQFVNVTMLQK-N2H9F0S0G0	26
WT	bone marrow stromal antigen 2	DKWGLSDEHFQPRPEAVQFVNVTMLQK			N2H8F0S0G0	DKWGLSDEHFQPRPEAVQFVNVTMLQK-N2H8F0S0G0	24
WT	bone marrow stromal antigen 2	DKWGLSDEHFQPRPEAVQFVNVTMLQK			N2H6F0S0G0	DKWGLSDEHFQPRPEAVQFVNVTMLQK-N2H6F0S0G0	13
WT	bone marrow stromal antigen 2	DKWGLSDEHFQPRPEAVQFVNVTMLQK			N2H9F0S0G0	DKWGLSDEHFQPRPEAVQFVNVTMLQK-N2H9F0S0G0	26
WT	bone marrow stromal antigen 2	DKWGLSDEHFQPRPEAVQFVNVTMLQK			N2H8F0S0G0	DKWGLSDEHFQPRPEAVQFVNVTMLQK-N2H8F0S0G0	24
WT	bone marrow stromal antigen 2	DKWGLSDEHFQPRPEAVQFVNVTMLQK			N2H7F0S0G0	DKWGLSDEHFQPRPEAVQFVNVTMLQK-N2H7F0S0G0	1
WT	bone marrow stromal antigen 2	DKWGLSDEHFQPRPEAVQFVNVTMLQK			N2H8F0S0G0	DKWGLSDEHFQPRPEAVQFVNVTMLQK-N2H8F0S0G0	24
WT	bone marrow stromal antigen 2	DKWGLSDEHFQPRPEAVQFVNVTMLQK			N2H6F0S0G0	DKWGLSDEHFQPRPEAVQFVNVTMLQK-N2H6F0S0G0	13
WT	bone marrow stromal antigen 2	DKWGLSDEHFQPRPEAVQFVNVTMLQK			N2H9F0S0G0	DKWGLSDEHFQPRPEAVQFVNVTMLQK-N2H9F0S0G0	26
WT	bone marrow stromal antigen 2	DKWGLSDEHFQPRPEAVQFVNVTMLQK			N2H8F0S0G0	DKWGLSDEHFQPRPEAVQFVNVTMLQK-N2H8F0S0G0	24
WT	bone marrow stromal antigen 2	DKWGLSDEHFQPRPEAVQFVNVTMLQK			N2H6F0S0G0	DKWGLSDEHFQPRPEAVQFVNVTMLQK-N2H6F0S0G0	13
WT	bone marrow stromal antigen 2	DKWGLSDEHFQPRPEAVQFVNVTMLQK			N2H8F0S0G0	DKWGLSDEHFQPRPEAVQFVNVTMLQK-N2H8F0S0G0	24
WT	bone marrow stromal antigen 2	DKWGLSDEHFQPRPEAVQFVNVTMLQK			N2H9F0S0G0	DKWGLSDEHFQPRPEAVQFVNVTMLQK-N2H9F0S0G0	26
WT	bone marrow stromal antigen 2	DKWGLSDEHFQPRPEAVQFVNVTMLQK			N2H9F0S0G0	DKWGLSDEHFQPRPEAVQFVNVTMLQK-N2H9F0S0G0	26
WT	bone marrow stromal antigen 2	DKWGLSDEHFQPRPEAVQFVNVTMLQK			N2H9F0S0G0	DKWGLSDEHFQPRPEAVQFVNVTMLQK-N2H9F0S0G0	26
WT	bone marrow stromal antigen 2	DKWGLSDEHFQPRPEAVQFVNVTMLQK			N2H8F0S0G0	DKWGLSDEHFQPRPEAVQFVNVTMLQK-N2H8F0S0G0	24
WT	bone marrow stromal antigen 2	DKWGLSDEHFQPRPEAVQFVNVTMLQK			N2H6F0S0G0	DKWGLSDEHFQPRPEAVQFVNVTMLQK-N2H6F0S0G0	13
WT	bone marrow stromal antigen 2	DKWGLSDEHFQPRPEAVQFVNVTMLQK			N2H8F0S0G0	DKWGLSDEHFQPRPEAVQFVNVTMLQK-N2H8F0S0G0	24
WT	bone marrow stromal antigen 2	WGLSDEHFQPRPEAVQFVNVTMLQK			N2H8F0S0G0	WGLSDEHFQPRPEAVQFVNVTMLQK-N2H8F0S0G0	8
WT	bone marrow stromal antigen 2	WGLSDEHFQPRPEAVQFVNVTMLQK			N2H9F0S0G0	WGLSDEHFQPRPEAVQFVNVTMLQK-N2H9F0S0G0	8
WT	bone marrow stromal antigen 2	WGLSDEHFQPRPEAVQFVNVTMLQK			N2H9F0S0G0	WGLSDEHFQPRPEAVQFVNVTMLQK-N2H9F0S0G0	8
WT	bone marrow stromal antigen 2	DKWGLSDEHFQPRPEAVQFVNVTMLQK			N2H8F0S0G0	DKWGLSDEHFQPRPEAVQFVNVTMLQK-N2H8F0S0G0	24
WT	bone morphogenetic protein 1	DKWGLSDEHFQPRPEAVQFVNVTMLQK			N2H8F0S0G0	DKWGLSDEHFQPRPEAVQFVNVTMLQK-N2H8F0S0G0	24
WT	bone morphogenetic protein 1	DKWGLSDEHFQPRPEAVQFVNVTMLQK			N2H8F0S0G0	DKWGLSDEHFQPRPEAVQFVNVTMLQK-N2H8F0S0G0	24
WT	bone morphogenetic protein 1	DKWGLSDEHFQPRPEAVQFVNVTMLQK			N2H8F0S0G0	DKWGLSDEHFQPRPEAVQFVNVTMLQK-N2H8F0S0G0	24
WT	bone morphogenetic protein 1	DKWGLSDEHFQPRPEAVQFVNVTMLQK			N2H9F0S0G0	DKWGLSDEHFQPRPEAVQFVNVTMLQK-N2H9F0S0G0	26
WT	bone morphogenetic protein 1	WGLSDEHFQPRPEAVQFVNVTMLQK			N2H6F0S0G0	WGLSDEHFQPRPEAVQFVNVTMLQK-N2H6F0S0G0	10
WT	bone morphogenetic protein 1	WGLSDEHFQPRPEAVQFVNVTMLQK			N2H9F0S0G0	WGLSDEHFQPRPEAVQFVNVTMLQK-N2H9F0S0G0	8
WT	bone morphogenetic protein 1	WGLSDEHFQPRPEAVQFVNVTMLQK			N2H8F0S0G0	WGLSDEHFQPRPEAVQFVNVTMLQK-N2H8F0S0G0	8
WT	bone morphogenetic protein 1	WGLSDEHFQPRPEAVQFVNVTMLQK			N2H6F0S0G0	WGLSDEHFQPRPEAVQFVNVTMLQK-N2H6F0S0G0	10
WT	cadherin-9	DKWGLSDEHFQPRPEAVQFVNVTMLQK			N2H8F0S0G0	DKWGLSDEHFQPRPEAVQFVNVTMLQK-N2H8F0S0G0	24
WT	cadherin-9	DKWGLSDEHFQPRPEAVQFVNVTMLQK			N2H6F0S0G0	DKWGLSDEHFQPRPEAVQFVNVTMLQK-N2H6F0S0G0	13
WT	cadherin-9	WGLSDEHFQPRPEAVQFVNVTMLQK			N2H6F0S0G0	WGLSDEHFQPRPEAVQFVNVTMLQK-N2H6F0S0G0	10
WT	cadherin-9	DKWGLSDEHFQPRPEAVQFVNVTMLQK			N2H8F0S0G0	DKWGLSDEHFQPRPEAVQFVNVTMLQK-N2H8F0S0G0	24
[truncated: 23,861 more rows]
